# Supplementary material for: Three TF Co-expression Modules Regulate Pressure-Overload Cardiac Hypertrophy in Male Mice
Source: Sci Rep. 2017 Aug 8;7:7560. doi: 10.1038/s41598-017-07981-4 (PMC5548763; doi:10.1038/s41598-017-07981-4)
Supplement: Supplementary file 2 — ’Supplementary Dataset File 1 [file 41598_2017_7981_MOESM2_ESM.xlsx]

## Sheet: genes
			Sham-operated hearts (intensity in log2)					TAB-induced hypertrophic hearts (intensity in log2)					Fold change (TAB/sham in log2)
Gene_symbol	is TF	is CV	Day3	Day5	Day7	Day14	Day28	Day3	Day5	Day7	Day14	Day28	Day3	Day5	Day7	Day14	Day28
Actn2	1	1	14.8905	14.9529	14.2089	14.8416	14.929	15.0779	15.1036	14.7784	14.9097	15.0011	0.187418	0.150744	0.56949	0.0681057	0.0720355
Aebp1	1	1	10.6042	11.0149	11.0512	10.3966	11.3065	9.88372	9.45051	9.71315	9.89339	10.4416	-0.72047	-1.56435	-1.33803	-0.503229	-0.864852
Aes	1	1	12.4385	12.5917	12.7735	12.2268	12.871	12.2593	10.6319	12.2234	12.2056	12.5632	-0.179177	-1.95982	-0.550117	-0.0211663	-0.307853
Aff3	1	1	6.2854	6.22882	6.52356	6.85175	6.40939	6.7211	7.12315	7.05539	7.49787	7.30933	0.435697	0.89433	0.531828	0.646123	0.899939
Akt1	1	1	10.3507	10.4206	10.5826	10.4369	10.5911	10.1076	10.4644	10.2697	10.3891	10.7388	-0.243152	0.0438033	-0.31294	-0.0478387	0.147747
Akt3	1	1	7.41292	7.62194	7.28219	7.7822	7.7296	7.83602	7.83908	7.70603	8.23784	8.03053	0.423103	0.217136	0.423832	0.455634	0.300927
Arnt	1	1	9.34955	9.93831	9.45357	9.36259	8.95231	9.82151	9.71579	9.51508	9.98914	9.68171	0.471956	-0.222522	0.0615092	0.626544	0.729401
Arntl	1	1	9.86258	5.62907	6.19967	9.97697	5.32193	9.76394	6.85175	7.30034	8.2841	5.55573	-0.0986323	1.22268	1.10067	-1.69287	0.233806
Atf1	1	1	9.70818	9.82778	10.1336	10.2837	10.0622	9.74053	9.71831	10.1368	10.0004	9.92383	0.0323493	-0.109463	0.00322686	-0.283286	-0.138325
Atf2	1	1	8.79008	9.07734	9.21514	9.04815	9.05483	8.91007	8.72605	8.86511	9.26094	9.19584	0.119989	-0.351295	-0.350031	0.212793	0.141015
Atf4	1	1	10.3988	10.5486	10.4525	10.9599	10.962	10.0804	10.9558	11.0498	10.9382	10.8985	-0.31834	0.407235	0.59728	-0.0216106	-0.0635307
Atf6	1	1	3.74773	3.45943	3.86004	3.62877	2.96369	2.84684	3.70854	3.91812	3.64328	3.5688	-0.900886	0.249105	0.0580794	0.0145054	0.605107
Atf6b	1	1	7.84223	7.59652	7.58176	7.86978	8.27269	8.82493	8.77069	8.60183	8.29993	8.13035	0.982701	1.17417	1.02007	0.430149	-0.142334
Atm	1	1	3.45943	4.73411	4.88603	4.97909	5.35755	5.24793	4.53346	3.87487	4.83714	4.18845	1.7885	-0.200641	-1.01116	-0.141949	-1.1691
Atoh8	1	1	5.42626	6.55459	6.33985	5.77952	6.27612	5.88264	6.63662	6.58496	6.55459	6.53916	0.456378	0.0820358	0.245112	0.775066	0.263034
Barx1	1	1	11.4327	11.1387	11.2996	10.7477	11.3615	10.2298	10.4009	9.72923	10.4505	11.0989	-1.20293	-0.737789	-1.57036	-0.297279	-0.262644
Barx2	1	1	3.58496	2.83961	3.15543	3.42868	3.26849	2.9855	3.37871	3.15543	2.33688	3.28562	-0.599462	0.539101	0	-1.09181	0.0171363
Baz1b	1	1	6.94437	6.95587	7.23115	6.96149	7.32714	7.48999	7.06609	7.27769	7.15341	7.50968	0.545616	0.110224	0.0465403	0.191921	0.182536
Bcl11a	1	1	5.58685	5.93074	5.90689	5.45943	5.62907	5.77952	5.45943	5.12928	4.00884	5.32193	0.192672	-0.471306	-0.777608	-1.4506	-0.307137
Bcl3	1	1	6.65105	6.42626	6.22882	6.87652	6.15987	7.57064	7.26757	7.31826	6.91289	6.37504	0.919593	0.841301	1.08944	0.0363724	0.215168
Bcl6	1	1	10.4593	9.9294	10.0244	9.73458	9.75319	10.0942	10.0791	9.82305	9.90087	9.70904	-0.36504	0.149708	-0.201302	0.166288	-0.0441497
Bhlhe40	1	1	9.19342	9.49848	10.4782	9.59896	9.70274	10.4767	10.7946	10.6158	10.2849	10.2011	1.28324	1.29611	0.137615	0.685916	0.498363
Bhlhe41	1	1	2.01495	2.26783	3.2287	2.5675	2.82872	1.96369	2.54866	3.74773	2.06479	3.7544	-0.0512564	0.280825	0.519027	-0.502704	0.925675
Bmi1	1	1	9.97697	9.87544	10.3159	10.175	10.0244	9.45456	9.65315	9.83713	10.0698	10.054	-0.522406	-0.222288	-0.478786	-0.105184	0.0296415
Bmp2	1	1	9.38186	9.37226	9.45154	9.26094	9.18735	8.93499	9.09168	9.07734	8.99476	9.28052	-0.446874	-0.280578	-0.374193	-0.266183	0.093166
Bmp4	1	1	9.52763	8.73608	8.699	8.88027	9.48268	8.38951	8.6835	8.09952	8.66788	8.83736	-1.13812	-0.0525853	-0.59948	-0.212381	-0.645316
Bmp6	1	1	8.20931	8.81709	8.08912	8.61092	8.51328	6.97285	7.6646	7.92643	8.2141	8.63251	-1.23646	-1.1525	-0.162688	-0.396813	0.119231
Bmpr1a	1	1	7.38768	7.30034	7.58176	7.68546	7.68195	6.82655	7.13331	7.32714	7.47409	7.62194	-0.561128	-0.167034	-0.254619	-0.211373	-0.0600085
Bmpr1b	1	1	5.96232	6.19967	5.88264	5.83061	3.37871	5.39232	5.12928	4.97909	5.02347	5.35755	-0.57	-1.07039	-0.90355	-0.807144	1.97884
Bnip3	1	1	7.94092	8.5249	8.07069	8.29312	8.19967	7.69235	7.86978	7.87287	8.31113	8.14804	-0.248569	-0.655116	-0.197827	0.0180113	-0.0516363
Brca2	1	1	3.86004	3.45943	4.10832	3.41621	3.2287	4.11818	4.59357	3.13362	4.08633	4.24793	0.258139	1.13414	-0.974699	0.67012	1.01923
Btg1	1	1	3.86004	2.82872	2.85967	2.90792	2.59991	3.70854	4.12928	0.18025	3.41621	3.58203	-0.151505	1.30056	-2.67942	0.508288	0.982114
Cbfb	1	1	9.82542	9.67463	9.99972	9.69925	9.81288	10.122	10.5472	10.3474	10.1128	10.0718	0.296539	0.872529	0.347658	0.413558	0.258948
Ccnd1	1	1	11.0739	10.7032	11.1032	10.7075	10.8871	11.6223	11.9961	11.8171	11.7771	11.5094	0.548396	1.29294	0.713905	1.0696	0.622296
Ccne1	1	1	2.32193	3.87487	1.47497	1.58496	3.76929	4.18845	5.52419	4.47075	3.5675	4.10832	1.86653	1.64932	2.99578	1.98254	0.339031
Cd40	1	1	10.1662	9.90979	9.83792	9.40191	9.97481	9.27823	9.41965	8.7294	8.76577	9.77127	-0.887971	-0.490141	-1.10851	-0.63614	-0.203538
Cdkn2a	1	1	5.02347	3.70854	3.68594	0.18025	4.83714	3.10315	3.97895	4.3365	3.70854	4.18845	-1.92032	0.270417	0.650555	3.52829	-0.64869
Cebpa	1	1	5.45943	5.65764	5.65764	5.35755	6.15502	6.56986	6.89482	6.74819	6.33985	6.02945	1.11042	1.23718	1.09055	0.982298	-0.125568
Cebpb	1	1	8.95376	10.92	9.58425	8.81234	10.7325	9.20791	9.55722	9.54962	10.0942	10.2011	0.254144	-1.36277	-0.0346236	1.28189	-0.531353
Ciita	1	1	3.26849	1.90044	4.26437	2	3.01495	3.58203	5.10852	7.17324	3.82484	3.5675	0.313541	3.20808	2.90887	1.82484	0.552548
Cited2	1	1	5.97728	7.16336	6.29462	5.89482	6.33985	4.40518	5.4446	5.39232	6	5.77952	-1.5721	-1.71876	-0.902303	0.105182	-0.560328
Clock	1	1	8.49957	7.62914	8.17287	8.8296	7.90287	8.75761	8.30665	8.22839	8.23312	8.26347	0.258043	0.677508	0.055517	-0.596476	0.360599
Cnot1	1	1	2.58203	2.54866	3.41621	2.5675	2.83961	1.9855	2.28562	3.04723	3.13362	2.32193	-0.596527	-0.263034	-0.368976	0.566121	-0.517685
Cops5	1	1	11.2498	11.257	11.1883	11.3488	11.1995	11.27	11.1967	11.2029	11.0638	11.1209	0.0201267	-0.0602645	0.0145503	-0.285043	-0.0786128
Creb1	1	1	2.82901	3.41621	4.26437	3.13362	2.98057	2.28562	3.26849	2.5675	3.42868	3.5675	-0.543391	-0.147725	-1.69688	0.295066	0.586929
Csrp2	1	1	9.30427	9.2998	9.05215	9.50141	9.42589	11.2267	11.6715	11.224	10.691	9.98985	1.92243	2.37171	2.17181	1.18955	0.563957
Csrp3	1	1	14.4719	14.5169	14.5735	14.5319	14.5508	14.587	14.6819	14.6101	14.5779	14.6499	0.115148	0.165003	0.0366448	0.0459954	0.0990811
Ctf1	1	1	9.38612	9.40191	9.41132	8.5573	9.52668	8.90711	8.92328	8.60728	8.91447	8.93499	-0.479005	-0.478631	-0.804047	0.357171	-0.591693
Ctnnb1	1	1	12.1672	12.1672	12.0416	12.2768	12.085	11.913	11.9205	12.0238	12.3328	12.1618	-0.254143	-0.24663	-0.0178712	0.0559712	0.0768138
Cxadr	1	1	9.64488	9.15534	9.28392	10.0237	9.3132	9.62497	9.0904	9.08779	9.1098	8.96374	-0.0199081	-0.0649435	-0.196134	-0.913857	-0.349457
Dbp	1	1	8.00036	11.4639	12.5108	8.57604	12.3625	8.0654	11.4564	11.5165	11.2967	12.1681	0.0650335	-0.00746209	-0.994319	2.72066	-0.194391
Dnmt3b	1	1	3.10315	3.10315	1.47497	3.87487	3.86004	3.10315	1.47497	3.97895	4.22748	2.33688	0	-1.62818	2.50399	0.352616	-1.52316
Dyrk1b	1	1	4.02399	4.10832	3.87487	3.28562	5.12928	3.04723	3.5675	2.5675	4.18845	3.87487	-0.976756	-0.54082	-1.30737	0.902832	-1.25441
Egfr	1	1	6.26679	6.30378	6.39232	6.83289	6.2854	7.56315	7.42531	7.34029	7.21211	6.58496	1.29636	1.12153	0.947973	0.379215	0.29956
Egr1	1	1	11.1032	9.33976	11.0029	13.3337	9.45963	11.1896	10.994	11.27	10.2537	9.92717	0.0864195	1.65428	0.267072	-3.07998	0.46754
Egr3	1	1	5.45943	5.57016	5.79233	5.42626	4.02399	5.32193	5.58685	5.35755	4.67969	5.57016	-0.137504	0.0166907	-0.434783	-0.746576	1.54617
Elk1	1	1	3.58496	3.64328	3.45943	3.7544	3.5675	3.5675	3.78577	0.18025	3.42868	2.5675	-0.0174646	0.142489	-3.27918	-0.325713	-1
Ep300	1	1	7.32714	7.85758	7.46607	7.55561	7.83295	7.22166	6.64386	7.24058	7.56685	7.60385	-0.105482	-1.21372	-0.225493	0.011231	-0.229106
Epas1	1	1	12.7819	13.0536	12.9346	13.1805	13.3113	12.4256	12.1391	12.7338	13.0917	13.1341	-0.356291	-0.914453	-0.200755	-0.0888417	-0.177164
Esr2	1	1	3.5675	4.16993	3.87487	3.5675	4.93331	4.12928	4.26437	3.70854	3.97895	3.70854	0.561785	0.0944479	-0.166332	0.411457	-1.22477
Esrra	1	1	9.942	9.93978	10.2334	9.97697	10.0513	9.89859	9.43312	9.789	9.46667	9.77047	-0.0434147	-0.506663	-0.444409	-0.510303	-0.28079
Ets1	1	1	11.1009	10.3418	10.9345	11.2784	10.4567	11.4071	11.2369	11.1042	11.7509	11.2498	0.3062	0.895145	0.169611	0.472413	0.793163
Ets2	1	1	9.98842	9.58425	10.2685	10.3782	9.97193	8.95663	9.49848	9.65634	9.65135	9.95376	-1.03179	-0.0857623	-0.612175	-0.72688	-0.0181672
Ezh2	1	1	6.12453	6.22882	6.04439	6.45943	6.22882	7.01741	7.34029	6.84549	6.25739	6.37504	0.89288	1.11147	0.801096	-0.202044	0.146221
F2	1	1	2.79352	2.82872	3.13362	2.54866	3.36419	3.16993	3.2287	2.85487	3.64328	3.15543	0.376408	0.399979	-0.278745	1.09462	-0.208768
Fhl2	1	1	13.5456	13.4528	13.7001	13.4557	13.6898	13.4528	13.3999	13.7755	13.4354	13.5419	-0.0927957	-0.0529413	0.0754495	-0.0202794	-0.147877
Fos	1	1	8.01692	6.97285	7.87585	10.1712	7.42123	8.78365	8.45166	8.54787	6.44294	6.50779	0.766728	1.47881	0.67202	-3.7283	-0.913437
Fosl1	1	1	8.34871	8.14302	8.05211	7.56315	7.71282	7.48206	7.49399	7.02281	7.16336	7.67158	-0.866647	-0.649023	-1.0293	-0.399786	-0.0412316
Foxa2	1	1	2.54866	2.69406	2.8339	1.90044	2.90911	3.37871	3.04723	2.96369	2	1.9855	0.830058	0.353177	0.129796	0.0995574	-0.923605
Foxc1	1	1	6.07682	6.70044	6.64386	6.73471	6.53916	6	6.44294	6.58496	6.90689	6.84549	-0.0768156	-0.257496	-0.0588937	0.172181	0.306331
Foxc2	1	1	6.88874	6.79442	6.71425	6.95004	6.91886	7.68546	7.50186	7.46607	7.42123	7.06064	0.796717	0.707441	0.751826	0.471188	0.141779
Foxh1	1	1	5.33985	5.32193	5.57016	5.39232	5.95093	5.32193	5.14975	4.26437	4.62314	4.83714	-0.0179219	-0.172181	-1.30579	-0.769178	-1.11379
Foxj1	1	1	8.45777	3.2287	8.47385	8.67833	8.57604	7.75938	1.83125	8.15304	8.01692	8.54025	-0.698389	-1.39745	-0.320809	-0.661411	-0.0357919
Foxj2	1	1	8.97086	8.74605	8.63069	9.14912	8.8296	8.94225	8.42919	8.6696	9.07997	8.75433	-0.0286073	-0.316859	0.0389137	-0.0691451	-0.0752719
Foxj3	1	1	7.5443	8.07069	7.75938	8.18269	8.07856	6.93278	7.36637	7.46607	7.67501	8.11245	-0.61151	-0.704327	-0.293306	-0.507676	0.033892
Foxo1	1	1	6.56986	6.93278	6.74147	7.02281	6.97285	6.42626	5.72656	6.85175	6.94437	6.87652	-0.143591	-1.20623	0.110282	-0.0784358	-0.0963349
Foxo3	1	1	5.42626	5.77952	5.37504	6.37504	5.75328	3.42868	4.26437	4.81168	5.32193	5.20945	-1.99758	-1.51515	-0.563355	-1.05311	-0.54383
Foxp1	1	1	7.84841	7.66104	7.7462	7.8637	7.4088	8.38951	8.42302	8.26808	8.08123	7.96098	0.541103	0.761985	0.521886	0.217531	0.552174
Foxp4	1	1	5.2854	4.26437	4.78654	4.47075	5.26679	5.24793	5.83289	5.40939	4.86142	4.67969	-0.0374747	1.56852	0.622846	0.390675	-0.587097
Gata1	1	1	3.28091	3.74773	2.48246	2.78345	3.74773	3.15543	2.97175	3.28562	3.37871	1.00742	-0.125482	-0.775978	0.803164	0.595261	-2.74031
Gata2	1	1	7.4499	8.12017	7.5443	7.71625	8.02508	6.98412	6.96149	7.4499	8.06809	8.24254	-0.465782	-1.15868	-0.0943905	0.351836	0.217453
Gata3	1	1	4.02399	3.12005	4.02399	3.70854	3.70854	4.04439	2.5675	4.11818	3.86004	3.37871	0.0204032	-0.552548	0.0941905	0.151505	-0.329822
Gata4	1	1	10.0271	9.85721	10.0039	10.104	9.25862	9.65315	9.51023	9.45254	9.46565	9.65855	-0.373994	-0.346986	-0.55136	-0.638322	0.399928
Gata5	1	1	3.28562	3.86004	3.42868	2.90792	3.91812	3.70854	2.68957	3.13362	3.04723	3.68594	0.422915	-1.17047	-0.295066	0.139312	-0.232182
Gata6	1	1	11.1061	11.4708	11.1518	11.169	11.3108	10.4812	10.7612	10.9263	10.8281	10.8874	-0.624895	-0.709621	-0.225497	-0.340915	-0.423331
Gbx2	1	1	5.72656	5.57016	5.49185	5.4446	5.50875	5.97728	6.05528	6.07682	5.49185	5.65764	0.250721	0.485123	0.584963	0.0472522	0.148894
Gli3	1	1	1.96369	3.04723	2.96369	3.42868	2.96369	3.5675	3.45943	4.86142	3.37871	3.15543	1.6038	0.412197	1.89773	-0.0499703	0.191732
Gmnn	1	1	9.89859	10.1478	9.97697	10.1089	10.2744	8.77234	8.97086	9.37332	9.38078	9.88145	-1.12625	-1.1769	-0.603653	-0.728085	-0.392923
Grhl3	1	1	3.87487	5.12928	2.58203	3.70854	3.13362	4.73411	3.97895	3.2287	3.13362	3.2287	0.859237	-1.15033	0.646674	-0.574918	0.0950824
Gtf2a2	1	1	5.2854	5.68566	5.58685	5.52356	5.55543	3.2142	2.01495	4.93331	2	5.35755	-2.0712	-3.67071	-0.653539	-3.52356	-0.197875
Gzf1	1	1	8.30665	8.51913	8.60002	8.66261	8.63427	7.80458	8.07856	8.33116	8.35306	8.63427	-0.50207	-0.44057	-0.268862	-0.309547	0
Hand1	1	1	9.52282	9.26443	9.32763	8.96089	8.88027	8.5516	8.53643	8.14302	8.83736	8.9821	-0.971221	-0.728001	-1.18461	-0.123528	0.101839
Hand2	1	1	7.46199	7.46607	7.38349	7.66804	7.97234	7.52519	7.32264	7.37495	7.34903	7.49787	0.0632054	-0.143429	-0.0085371	-0.319008	-0.474468
Hbp1	1	1	3.64328	4.53346	4.02399	4.83714	4.08633	3.58203	3.86004	3.86004	4.93331	4.3365	-0.0612518	-0.673422	-0.163949	0.096167	0.250165
Hdac2	1	1	9.56659	9.79536	9.75655	9.60531	9.62156	9.20191	9.62879	9.70134	9.82936	9.57496	-0.364686	-0.166576	-0.0552069	0.224047	-0.0466035
Hdac3	1	1	8.5074	8.54407	8.7075	8.75433	8.62173	8.25883	8.50548	8.46984	8.45777	8.44358	-0.248568	-0.0385879	-0.237653	-0.296558	-0.178146
Hdac4	1	1	7.58176	8.41888	7.91759	7.71282	8.87878	7.94092	7.96098	7.6646	8.39796	8.20212	0.359157	-0.457899	-0.252997	0.685144	-0.676656
Hdac5	1	1	9.06147	9.0441	9.01278	8.91742	9.0575	8.98353	8.85589	8.78687	8.96089	8.97225	-0.0779416	-0.18821	-0.225909	0.0434744	-0.0852411
Hdac7	1	1	9.76641	9.36366	9.78415	10.214	9.85721	9.98127	9.58701	9.78415	9.89859	9.9955	0.214867	0.223349	0	-0.315414	0.138287
Hdac8	1	1	5.61731	6.40939	5.62907	5.83061	5.95093	6.33092	6.33985	6.18982	6.30378	6.02237	0.713608	-0.0695409	0.560759	0.47317	0.0714329
Hes1	1	1	8.78206	8.39374	8.77883	9.02919	8.41888	8.69383	8.54025	8.59081	8.52104	8.77234	-0.0882256	0.146512	-0.188016	-0.508155	0.353464
Hey1	1	1	7.65052	7.8078	7.55933	6.76818	7.74293	7.6992	7.55561	7.54043	8.00036	8.09176	0.0486845	-0.252187	-0.0189044	1.23218	0.348828
Hey2	1	1	6.47573	6.70044	6.47573	6.52356	6.05115	6.09803	6.2384	6.59991	6.74147	6.62205	-0.377701	-0.462035	0.124179	0.217905	0.570897
Hhex	1	1	4.10832	3.9542	3.86004	4.30143	5.06652	4.93331	5.32193	5.62907	4.86142	5.49185	0.824993	1.36773	1.76902	0.559996	0.425338
Hic1	1	1	8.92328	8.31113	8.87725	8.93061	9.03462	8.93061	8.77394	9.55437	8.96229	8.70068	0.00732224	0.462809	0.677124	0.0316891	-0.333942
Hic2	1	1	6.14486	6.19967	5.80529	6.49185	6.2384	5.69933	5.77952	6.06609	4.59357	5.92766	-0.445533	-0.42015	0.260797	-1.89829	-0.310745
Hif1a	1	1	6.59991	6.59991	7.32714	7.2913	7.06609	7.40455	7.48206	7.39614	7.1434	7.13331	0.804639	0.882146	0.0689972	-0.1479	0.0672184
Hira	1	1	6.61471	7.0064	6.90087	6.62936	6.18982	6.76155	6.59991	6.59991	6.6865	6.47573	0.146841	-0.40649	-0.300954	0.0571439	0.285909
Hmg20b	1	1	9.46264	9.68787	9.42694	9.34084	9.51895	9.78979	9.62788	9.63416	9.61254	9.45357	0.327148	-0.0599947	0.207225	0.271698	-0.0653889
Hmga2	1	1	2.90792	3.04723	2.5675	3.13362	3.13362	2.92674	3.26849	4.10832	3.26849	3.42868	0.0188164	0.221251	1.54082	0.134867	0.295066
Hnf1b	1	1	6.70044	6.45943	6.52356	6.69349	6.53138	6.77479	6.17991	6.05528	6.3837	6.49185	0.0743473	-0.279523	-0.46828	-0.309783	-0.0395284
Hnf4a	1	1	3.10315	2.84119	1.47497	2.58203	2.78514	2.83961	3.28091	1.9855	2.26783	2.96369	-0.263536	0.439715	0.510535	-0.314196	0.178558
Hopx	1	1	8.08912	7.92057	8.04136	7.73628	8.04136	7.11292	6.61471	6.97285	6.56986	6.99531	-0.976199	-1.30586	-1.06851	-1.16643	-1.04606
Hoxa3	1	1	3.87487	5.06652	4.59357	4.40518	5.53978	3.87487	3.62877	3.37871	4.10832	4.26437	0	-1.43774	-1.21485	-0.296866	-1.27541
Ift172	1	1	8.64851	9.10723	8.71089	8.74773	9.09948	8.84974	8.60548	8.56668	8.97929	8.76089	0.201229	-0.50175	-0.144216	0.231563	-0.338585
Il10	1	1	4.93331	5.20945	5.06652	3.64328	5.10852	5.45943	5.52356	5.71315	4.97909	4.40518	0.526121	0.314109	0.64663	1.33581	-0.703341
Il1b	1	1	6.22882	2	5.93074	5.81788	5.39232	6.94437	8.20931	7.15341	5.93074	5.88264	0.715553	6.20931	1.22268	0.112858	0.490326
Il31ra	1	1	6.06609	5.2854	5.52356	5.59991	4.93331	5.97728	6.26679	5.84298	5.58685	5.85798	-0.0888093	0.981384	0.319417	-0.0130628	0.92467
Il6	1	1	1.75374	2.75798	1.33311	1.54866	1.57046	5.58685	6.94437	6.2384	3.04723	3.28562	3.83311	4.18639	4.9053	1.49858	1.71516
Irf3	1	1	10.1725	10.2496	10.1478	9.85339	10.2761	10.3091	10.1918	10.0136	9.96468	10.0968	0.136579	-0.05773	-0.134168	0.111296	-0.179283
Irf5	1	1	7.43355	7.36637	7.22648	6.95587	7.2685	8.65384	9.17636	8.71256	8.04939	7.58176	1.22028	1.80999	1.48608	1.09352	0.313258
Irf7	1	1	8.92769	8.64851	8.32892	8.04136	8.7075	9.96323	10.4923	10.6953	9.19222	9.32098	1.03554	1.84383	2.36643	1.15086	0.613483
Irx4	1	1	9.1628	8.79806	9.30091	9.518	8.88481	9.0575	9.07997	8.97647	8.73608	9.02647	-0.105307	0.28191	-0.324436	-0.781917	0.141663
Jag1	1	1	7.7296	7.8879	7.77573	7.96387	8.06278	7.2913	7.57064	7.66804	8.07329	7.98361	-0.438308	-0.317254	-0.10769	0.109424	-0.0791664
Jarid2	1	1	8.93061	8.87576	9.0224	9.00032	9.17269	8.78687	8.94368	8.6887	9.00314	9.11494	-0.143738	0.0679184	-0.333695	0.00281439	-0.0577469
Jmjd1c	1	1	6.77479	7.10785	6.90689	7.27769	7.12315	6.55459	6.52356	6.65105	6.88874	7.11292	-0.220198	-0.58429	-0.255839	-0.388947	-0.0102314
Jun	1	1	9.33645	9.09688	9.23523	9.13787	9.31543	9.48665	9.31985	9.29865	9.40088	9.08912	0.150195	0.222966	0.0634201	0.263013	-0.226314
Jup	1	1	7.87585	7.83295	7.80144	7.4499	7.71958	7.90879	7.74955	7.50571	7.53666	7.84841	0.0329457	-0.0833985	-0.295731	0.0867562	0.128831
Klf1	1	1	3.70854	4.67969	4.67969	4.40518	3.87487	5.16993	3.87487	4.10832	3.64328	4.04439	1.46139	-0.80482	-0.571372	-0.761905	0.169525
Klf10	1	1	9.0059	8.67309	8.60363	8.2141	8.83272	9.28732	8.81234	9.59529	9.08131	8.99891	0.281421	0.139246	0.991659	0.867203	0.166194
Klf14	1	1	6.70044	6.13484	6.17991	6.05115	6.49185	6.15987	5.75328	5.55543	5.98504	5.98504	-0.540568	-0.381553	-0.624482	-0.0661096	-0.506808
Klf2	1	1	8.90269	9.58885	8.89972	9.71141	9.63774	8.35092	8.24254	8.7277	9.23762	9.17022	-0.551771	-1.34632	-0.172014	-0.473786	-0.467514
Ldb1	1	1	10.0929	10.0863	10.0348	10.0053	10.198	10.0011	10.0942	9.92383	10.0758	10.0209	-0.091803	0.00787424	-0.110931	0.0705123	-0.177148
Litaf	1	1	7.23115	6.59991	6.71425	7.16336	6.70044	8.2841	8.07597	8.18028	7.51351	7.18306	1.05295	1.47606	1.46603	0.350149	0.482618
Lmo2	1	1	9.94053	10.0174	9.91646	9.83868	9.789	10.2814	9.96323	10.0622	10.2959	10.3056	0.340855	-0.0541583	0.145696	0.457188	0.516644
Mafb	1	1	7.30933	7.71282	6.67948	7.75614	7.76923	7.5443	7.74955	8.14302	7.59652	7.45801	0.234965	0.0367378	1.46354	-0.159622	-0.311222
Maml1	1	1	9.41238	9.61706	9.55815	9.49848	9.62156	9.9493	9.9253	9.64042	9.96178	9.77529	0.53692	0.308244	0.0822779	0.463294	0.15373
Mbtps2	1	1	5.73985	5.89482	5.55543	5.96232	5.61731	5.85549	5.67158	6.01123	5.69933	5.68566	0.115643	-0.223241	0.4558	-0.262988	0.0683508
Mecom	1	1	9.22105	9.19461	9.45761	9.64666	9.19222	9.35283	9.33096	9.49161	9.75235	9.71917	0.131781	0.136351	0.0339906	0.105698	0.526949
Med1	1	1	7.19281	7.55933	7.95244	7.86978	8.00036	7.74293	7.59652	8.10731	7.8667	7.7263	0.550129	0.0371921	0.154869	-0.00308722	-0.27406
Med24	1	1	8.62173	8.75433	9.0414	8.59268	8.79806	8.91153	8.89527	8.6835	8.62356	8.86815	0.2898	0.140943	-0.357903	0.0308765	0.0700875
Mef2b	1	1	3.10315	4.00884	4.12928	3.28562	4.83714	3.42868	2.81014	3.37871	3.27508	3.62877	0.325535	-1.1987	-0.750568	-0.0105423	-1.20837
Mef2c	1	1	8.4878	8.65031	8.85125	9.13911	9.02647	9.08912	8.77883	9.15534	9.12135	9.0059	0.601316	0.12852	0.30409	-0.017754	-0.0205663
Mef2d	1	1	7.04466	6.86419	7.02834	6.77939	7.08178	7.0064	7.20249	6.87036	6.76155	6.98412	-0.0382621	0.338301	-0.157979	-0.0178399	-0.0976577
Meis1	1	1	9.42379	9.15783	9.54962	9.70391	9.17511	9.18002	8.93789	9.19945	8.9821	8.84665	-0.243772	-0.219944	-0.350169	-0.721808	-0.328457
Men1	1	1	7.94669	8.16794	7.73628	7.92643	8.11506	7.86978	8.26574	8.12527	8.17779	8.16299	-0.0769045	0.0978029	0.388988	0.251361	0.047933
Mitf	1	1	10.3136	10.4095	10.3623	10.6879	10.668	9.82462	9.36581	9.68611	9.789	10.0327	-0.489017	-1.04364	-0.676221	-0.898889	-0.635302
Mixl1	1	1	4.53346	3.9542	4.47075	4.83714	4.78654	3.68594	4.53346	2.81837	4.26437	3.42868	-0.847525	0.579268	-1.65238	-0.572771	-1.35786
Mkl2	1	1	8.81865	9.54676	9.35934	9.65135	9.72085	9.02919	9.11237	9.27365	9.88071	9.94273	0.210546	-0.434386	-0.0856908	0.229365	0.22188
Mkx	1	1	6.47573	6.15987	6.2854	6.05528	6.15987	5.75328	5.16993	4.86142	5.69933	5.2854	-0.72245	-0.989946	-1.42398	-0.355953	-0.874469
Mlxipl	1	1	7.89692	8.26347	7.75938	8.13035	8.01142	8.17779	7.7627	7.8879	7.7627	7.91759	0.280873	-0.500764	0.128522	-0.367651	-0.0938274
Msx1	1	1	8.76089	8.7075	8.8982	8.22364	8.39374	8.84817	8.88481	8.63251	8.64851	8.90857	0.0872808	0.177309	-0.265695	0.424866	0.51483
Myc	1	1	5.02347	5.20945	5.37504	5.49185	5.16993	6.52356	6.95587	7.02834	5.99639	5.20945	1.5001	1.74641	1.6533	0.504536	0.0395284
Mycbp	1	1	7.54043	8.07856	8.10214	7.58176	7.92643	8.12527	8.10731	7.86978	7.81724	7.3706	0.584847	0.0287474	-0.23236	0.235477	-0.555827
Mycn	1	1	7.34903	5.64328	6.98412	6.90087	6.2854	7.59652	7.42123	7.32714	7.53666	7.23115	0.247487	1.77795	0.343019	0.635794	0.945748
Myf6	1	1	4.93331	4.53346	4.02399	4.40518	3.45943	4.88603	3.42868	3.64328	4.18845	4.18845	-0.0472823	-1.10478	-0.380712	-0.216729	0.729023
Myog	1	1	5.75328	5.49185	4.78654	5.20945	5.39232	4.47075	5.45943	5.24793	4.67969	5.2854	-1.28253	-0.0324215	0.461383	-0.529764	-0.106915
Nab1	1	1	3.70854	4.3365	4.26437	3.93331	3.86004	5.10852	4.16993	4.10832	5.22882	3.86004	1.39999	-0.166571	-0.156055	1.29551	0
Nab2	1	1	5.02347	5.16993	4.62314	5.55543	5.39232	5.39232	5.96232	5.61731	5.32193	5.32193	0.368851	0.792393	0.99417	-0.233499	-0.0703893
Ncoa1	1	1	7.82979	7.64343	7.71958	8.24015	7.65052	7.54804	7.4499	7.2685	7.67158	7.6992	-0.281746	-0.193523	-0.451074	-0.568569	0.0486845
Ncoa2	1	1	6.43463	7.06064	7.14849	7.39614	7.48999	6.69349	6.58496	6.90087	6.98412	7.0064	0.258859	-0.47568	-0.247622	-0.412016	-0.483585
Ncoa3	1	1	3.9542	3.86004	3.86004	4.11818	4.47075	3.91812	5.10852	5.06652	4.70674	3.97895	-0.0360746	1.24848	1.20647	0.588562	-0.491795
Ncor1	1	1	7.21211	7.12315	7.01741	7.15341	7.04996	7.24458	6.94437	7.06064	6.93664	6.95587	0.0324749	-0.178777	0.0432276	-0.216776	-0.0940907
Ncor2	1	1	8.92621	9.00726	8.83736	9.03191	9.11494	9.05483	9.0575	9.16528	9.15162	8.99754	0.128618	0.0502326	0.327918	0.11971	-0.117398
Nf1	1	1	5.85798	5.9542	6.22882	6.47573	5.53978	6.17991	5.24793	5.81788	5.39232	5.81788	0.321928	-0.706269	-0.41094	-1.08342	0.2781
Nfat5	1	1	8.58342	8.6271	8.68695	8.7294	8.60363	8.50548	8.51328	8.77883	9.02919	8.74773	-0.0779404	-0.113822	0.0918742	0.29979	0.144101
Nfatc1	1	1	7.23594	6.8009	7.37916	6.69349	6.86419	7.33149	7.2685	6.98412	7.24058	6.8116	0.0955503	0.467602	-0.395042	0.547092	-0.0525866
Nfatc2	1	1	5.71315	6.32193	5.90689	5.90689	6.2854	5.32193	5.58685	5.68566	5.77952	5.97384	-0.391218	-0.735078	-0.221231	-0.127368	-0.311561
Nfatc3	1	1	7.24995	7.52127	7.89692	7.90879	7.66804	7.60744	7.34474	7.87585	7.8078	7.60385	0.357494	-0.176535	-0.0210687	-0.100993	-0.0641958
Nfatc4	1	1	6.11437	6.02237	6.11894	6.88874	6.2854	7.03919	7.12315	7.22166	7.08178	6.26679	0.924823	1.10078	1.10272	0.193037	-0.0186157
Nfe2	1	1	3.16993	2.33688	1.33311	3.26849	1.54866	3.70854	3.26849	3.15543	2.32193	2.81261	0.538612	0.931607	1.82232	-0.946558	1.26396
Nfe2l1	1	1	11.2808	11.1267	11.1753	11.0722	11.0986	10.6065	10.9151	10.8201	11.1812	11.1361	-0.67424	-0.211616	-0.355193	0.108979	0.0375711
Nfe2l2	1	1	9.36259	9.58425	9.43518	9.44437	9.72947	9.22105	9.73713	9.61525	9.54486	9.64843	-0.141546	0.152879	0.180072	0.10049	-0.081043
Nfkb1	1	1	8.33557	8.7075	8.6127	8.17779	8.71428	8.26574	7.58176	7.52899	7.93807	8.03596	-0.0698246	-1.12574	-1.08372	-0.239724	-0.678324
Nfkb2	1	1	7.62194	8.11758	7.78865	7.62914	7.69235	8.76417	8.40424	8.45571	8.25883	8.17287	1.14222	0.286656	0.667068	0.629694	0.480525
Nfkbia	1	1	10.7093	11.7969	10.8932	11.1905	11.532	10.0923	10.7058	11.0029	11.2191	11.4703	-0.617015	-1.09104	0.109711	0.028594	-0.0617814
Nfkbib	1	1	4.04439	4.67969	4.18845	4.08633	3.74773	3.97895	3.93331	4.40518	4.56428	4.08633	-0.0654396	-0.746378	0.216729	0.477951	0.338603
Nfx1	1	1	5.20945	4.93331	4.02399	5.12928	5.57016	5.45943	5.24793	5.10852	5.50875	5.72656	0.249978	0.314617	1.08453	0.379463	0.156399
Nkx2-2	1	1	2.28562	2.33688	2.96369	3.42868	2.01495	2.87239	1.75374	3.58203	2	2.28562	0.586765	-0.583136	0.618333	-1.42868	0.270672
Nkx2-5	1	1	9.78415	9.26791	9.33313	9.54296	9.20191	9.41549	9.45051	9.2862	9.20309	9.22934	-0.368658	0.182596	-0.0469301	-0.339862	0.0274368
Nkx2-6	1	1	10.4567	10.087	10.4164	10.3153	7.55189	9.56939	9.5238	9.59709	9.56003	9.88145	-0.887292	-0.563207	-0.819268	-0.755312	2.32957
Nmi	1	1	6.50779	6.43463	6.52356	6.64386	6.62936	6.21917	6.56986	6.86419	6.17991	6.56986	-0.288626	0.135227	0.340624	-0.463947	-0.059501
Npas2	1	1	6.04439	5.22882	3.28091	6.37504	5.2854	6.37504	4.10154	4.3365	5.81788	3.68594	0.330645	-1.12728	1.05559	-0.55716	-1.59946
Npat	1	1	4.10832	5.24793	4.40518	4.65126	4.3365	5.06652	4.3365	4.11818	4.97909	5.18982	0.958198	-0.911432	-0.287002	0.327828	0.853329
Nr0b1	1	1	3.76929	3.76929	3.91812	3.9542	4.3365	3.7544	4.30143	3.41621	2.78849	3.5675	-0.0148893	0.532141	-0.501911	-1.1657	-0.768998
Nr0b2	1	1	6.99531	7.15341	6.7211	6.77479	7.18306	6.82655	6.69349	6.88874	6.67948	6.87036	-0.168757	-0.459927	0.167644	-0.095307	-0.312693
Nr1d1	1	1	9.41029	9.06016	9.43723	9.41965	9.34848	7.33149	7.91759	8.20931	8.02508	8.74442	-2.0788	-1.14257	-1.22792	-1.39456	-0.604059
Nr1h3	1	1	8.05475	7.87585	8.16055	8.01692	7.67854	7.95526	8.10214	8.17287	7.77573	8.05211	-0.0994839	0.226296	0.0123276	-0.241186	0.373572
Nr1h4	1	1	6.7211	6.7879	6.86419	6.53916	6.9211	6.5157	6.29462	6.33985	6.50779	6.49185	-0.205399	-0.493282	-0.524336	-0.0313642	-0.429251
Nr1i3	1	1	4.26437	4.40518	3.28562	3.86004	3.36419	4.47075	3.45943	2.84442	3.2287	4.00884	0.206377	-0.945752	-0.441198	-0.631341	0.644642
Nr2f2	1	1	7.02281	7.50968	7.6646	7.45801	7.58176	7.35773	7.36637	7.86978	8.16794	7.87585	0.334919	-0.143312	0.205188	0.709929	0.294088
Nr3c1	1	1	8.40424	8.47784	8.78687	9.24467	9.03462	9.02647	8.4937	8.82179	8.9821	8.95804	0.622233	0.0158586	0.0349218	-0.262566	-0.0765861
Nr3c2	1	1	5.49185	6.93074	7.18306	7.09751	6.97285	6.74147	6.39232	6.52356	6.00742	6.79878	1.24961	-0.53842	-0.659496	-1.09009	-0.174067
Nr4a1	1	1	8.97508	8.66788	9.49161	11.1924	9.77127	9.41238	9.02919	8.9821	9.08522	8.3574	0.437299	0.361307	-0.509501	-2.10717	-1.41387
Nr5a1	1	1	3.28091	3.16993	3.86004	3.86004	3.70854	4.26437	3.04723	4.10832	3.01495	3.42868	0.983465	-0.12269	0.248275	-0.845092	-0.279852
Nr5a2	1	1	4.02399	4.04439	3.74773	3.74773	3.62877	3.86004	4.02399	3.42868	3.64328	2.90792	-0.163949	-0.0204032	-0.319043	-0.104449	-0.720851
Nrg1	1	1	3.42868	3.26849	3.30743	4.18845	3.45943	3.86004	4.88603	3.93331	4.10832	3.42868	0.431357	1.61754	0.625882	-0.0801368	-0.0307466
Nrip1	1	1	7.0871	7.13331	6.74819	7.08178	6.74147	6.99531	7.05539	7.03919	7.31826	6.93278	-0.0917898	-0.0779177	0.290998	0.236483	0.191318
Osr1	1	1	5.87036	6.18468	6.22882	6.53916	6.06609	6.11894	6.10852	6.56986	6.7879	5.9542	0.248576	-0.0761526	0.341037	0.248744	-0.111893
P2rx5	1	1	8.91007	9.17757	9.07341	9.11368	9.06016	9.54582	9.39248	9.49749	9.31985	9.36259	0.635753	0.214909	0.424074	0.206173	0.302434
Pax3	1	1	5.93074	5.75328	5.49185	5.65764	5.90689	4.67969	4.88603	5.12928	5.14975	5.55543	-1.25105	-0.867255	-0.36257	-0.507893	-0.351463
Pbrm1	1	1	8.11758	8.22839	8.13798	8.26347	8.20931	7.88494	7.8879	8.12785	8.28634	8.11245	-0.232638	-0.340491	-0.0101263	0.0228737	-0.0968562
Pbx1	1	1	4.40518	5.20945	4.88603	5.45943	5.42626	5.02347	4.53346	4.37177	4.88603	5.14975	0.618283	-0.675989	-0.514263	-0.573403	-0.276518
Pbx3	1	1	7.66104	7.67501	7.66104	7.85758	7.87585	7.9147	7.80458	8.17045	7.98922	7.69235	0.253659	0.129565	0.509408	0.131638	-0.1835
Pcgf2	1	1	10.214	9.89935	10.1599	10.0136	9.83169	9.08522	9.06413	9.32984	9.49649	9.76641	-1.12878	-0.83522	-0.830024	-0.5171	-0.0652854
Pdgfb	1	1	8.50349	8.42919	8.57788	8.63609	8.63609	9.16032	9.15162	8.75103	8.89674	9.06413	0.65683	0.72243	0.173153	0.260651	0.428043
Pdlim1	1	1	11.1608	10.9912	11.4697	11.3385	11.257	12.4288	12.3803	11.9888	11.8736	11.9919	1.26806	1.38914	0.519091	0.535175	0.734888
Pdlim7	1	1	8.08123	7.9117	7.7822	7.94385	7.97234	9.6642	9.53242	9.21031	9.00866	8.25883	1.58297	1.62072	1.42811	1.06481	0.286494
Pdx1	1	1	8.31113	8.56107	8.44358	8.27035	8.63251	8.54407	8.76577	8.61633	8.32005	8.04675	0.232935	0.204704	0.172751	0.049699	-0.585764
Pgr	1	1	4.83714	4.08633	4.00884	3.7544	5.12928	3.86004	3.04723	3.45943	4.47075	4.83714	-0.977102	-1.0391	-0.549404	0.716352	-0.292139
Pkn1	1	1	8.37034	8.5516	8.46781	8.10731	8.29764	8.546	8.60363	8.24722	8.34871	8.66788	0.175655	0.0520227	-0.220585	0.241399	0.370242
Plau	1	1	5.75328	5.80529	6.08746	6.37504	6.33985	5.55543	5.97728	5.59991	5.76633	5.65764	-0.197856	0.171987	-0.48755	-0.608709	-0.68221
Pou2af1	1	1	4.04439	3.45943	1.02229	3.62877	3.93331	3.5675	3.87487	3.70854	3.7544	4.10832	-0.476896	0.415437	2.68625	0.125624	0.175007
Pou5f1	1	1	4.65126	3.26849	3.45943	3.13362	3.5675	3.01495	4.3365	3.74773	2.33688	3.5675	-1.63631	1.06801	0.288296	-0.79674	0
Ppara	1	1	8.87725	9.29187	9.25165	8.76417	9.54962	7.76923	7.96387	8.35526	8.42716	8.94802	-1.10801	-1.328	-0.896383	-0.337008	-0.601602
Ppard	1	1	7.35773	7.70603	7.28571	7.5443	7.04996	6.02237	6.70044	6.73471	7.4295	7.4499	-1.33536	-1.00559	-0.551002	-0.114795	0.399948
Ppargc1a	1	1	6.57743	7.23115	7.1434	7.37916	7.57064	4.97909	5.32193	6.15987	5.80529	6.82018	-1.59834	-1.90922	-0.983524	-1.57387	-0.750466
Ppargc1b	1	1	9.52282	9.03462	9.30983	9.21031	9.22222	9.54962	8.99754	9.2563	8.76417	8.92035	0.0267983	-0.0370791	-0.0535231	-0.446144	-0.301868
Ppp3ca	1	1	11.2215	11.4812	11.2735	11.1345	11.1924	11.1176	11.1995	11.1297	11.3709	11.2944	-0.103914	-0.281722	-0.143822	0.236348	0.102017
Ppp3cb	1	1	10.0784	10.5029	10.4206	10.1154	10.3142	10.0751	9.98914	9.76231	10.2878	10.2358	-0.00331297	-0.513739	-0.658287	0.172353	-0.0783806
Ppp3cc	1	1	9.99056	9.97193	10.2496	10.104	10.054	10.2249	9.90979	10.0209	10.2976	10.1788	0.234382	-0.0621405	-0.228705	0.193626	0.124772
Ppp3r1	1	1	6.57743	6.99531	6.69349	6.15987	6.88874	5.72656	5.85798	5.85798	6.03342	6.45943	-0.85087	-1.13732	-0.835506	-0.126448	-0.429312
Prkar1a	1	1	12.3347	12.2472	12.5818	12.4869	12.31	12.4237	12.4583	12.1201	12.7178	12.6693	0.0889217	0.21117	-0.46172	0.230854	0.359354
Prkca	1	1	5.02347	5.32193	5.24793	5.32193	5.2854	4.83714	5.55543	5.68566	5.42626	5.42626	-0.186322	0.233499	0.437732	0.104337	0.140863
Prkcb	1	1	4.3365	4.47075	5.20945	4.67969	5.42626	6.76155	6.67243	6.39232	5.71315	5.91886	2.42506	2.20168	1.18286	1.03346	0.492598
Prop1	1	1	3.86004	4.3365	4.10832	3.86004	3.86004	3.86004	3.04723	3.45943	4.30143	3.16993	0	-1.28926	-0.648886	0.441386	-0.690117
Prox1	1	1	7.24058	7.28682	7.68546	8.12017	7.50968	6.84549	6.83289	7.22166	7.02281	6.92481	-0.395089	-0.453931	-0.463801	-1.09737	-0.584865
Prrx1	1	1	5.65764	5.39232	5.64328	6.08746	5.49185	6.06609	6.00742	5.90689	5.42626	5.45943	0.408449	0.615102	0.263612	-0.661198	-0.0324215
Prrx2	1	1	3.04723	1.44238	3.16993	3.28562	2.97765	5.52419	5.49185	5.57016	5.06652	4.26437	2.47695	4.04947	2.40023	1.78089	1.28673
Psmd9	1	1	5.35755	6.04439	5.81788	5.65764	5.20945	5.52356	5.32193	5.62907	5.45943	5.75328	0.16601	-0.722466	-0.188814	-0.198208	0.54383
Pten	1	1	8.05211	8.79806	8.24015	8.66788	8.69383	7.68546	7.84223	8.0387	8.5326	8.65557	-0.366651	-0.955837	-0.201452	-0.135287	-0.038257
Rara	1	1	6.79442	6.71425	6.87652	6.77479	6.99531	7.03919	7.11292	7.21211	6.87036	6.76155	0.244775	0.398671	0.335588	0.0955777	-0.233754
Rarb	1	1	7.3706	7.50186	7.45801	7.3706	7.4499	6.8009	6.59991	6.98981	6.96149	6.8392	-0.569701	-0.901944	-0.468202	-0.409108	-0.610701
Rarg	1	1	8.83736	9.13406	8.88481	8.80761	9.34303	8.93499	8.65205	8.51328	8.79963	8.5074	0.0976274	-0.482011	-0.371527	-0.00797568	-0.83563
Rb1	1	1	6.77479	7.09751	7.40455	7.48999	7.70603	7.36212	7.17324	7.59652	7.58176	7.52127	0.58733	0.0757335	0.19197	0.0917729	-0.184756
Rbbp7	1	1	6.64386	6.7879	6.67948	6.83289	6.35755	6.69349	6.76155	6.76155	6.58496	6.82018	0.0496308	-0.0263513	0.0820711	-0.247928	0.462627
Rel	1	1	4.11818	3.37871	4.10832	5.45943	5.2854	4.67969	5.12928	5.44294	3.64328	3.42868	0.561508	1.75057	1.33463	-1.81615	-1.85672
Rela	1	1	8.63609	8.63427	8.74442	8.78687	8.47385	9.06809	9.1175	9.01553	8.82334	8.86511	0.432	0.48323	0.271108	0.0364677	0.391259
Relb	1	1	7.9117	7.50968	7.8879	7.92346	7.6363	8.93061	8.80761	8.45777	8.18757	8.10731	1.0189	1.29793	0.569868	0.264113	0.471006
Rere	1	1	8.30665	9.01142	8.55916	8.51328	8.90711	8.17287	8.41472	8.45372	8.82647	9.16406	-0.133775	-0.596704	-0.10544	0.313192	0.256947
Rest	1	1	3.15543	3.16993	3.42868	2.26783	2.01495	1.75374	3.04723	0.18025	1.57046	2.83961	-1.40168	-0.12269	-3.24844	-0.697368	0.824663
Rfx3	1	1	3.42868	5.2854	4.02399	5.77952	5.42626	4.53346	4.73411	5.52356	5.35755	5.24793	1.10478	-0.551296	1.49957	-0.42197	-0.178337
Rnf2	1	1	7.54804	8.12785	8.06008	8.08123	7.70603	7.45801	7.7627	7.85758	8.10214	7.94092	-0.0900291	-0.365151	-0.2025	0.0209183	0.234891
Rora	1	1	9.10465	9.61795	9.2246	9.12135	9.41238	8.87422	9.12899	9.08912	9.30983	9.27365	-0.23043	-0.48896	-0.135483	0.188471	-0.138736
Runx1	1	1	4.40518	3.7544	3.45943	3.86004	4.10832	6.35755	6.8392	6.7211	5.71315	4.67969	1.95237	3.08481	3.26167	1.8531	0.571372
Runx2	1	1	8.94079	8.90415	8.91886	8.94514	9.06413	9.14287	9.09948	9.17511	9.12135	9.0059	0.202079	0.195328	0.256248	0.176214	-0.0582267
Rxra	1	1	9.23643	9.41029	9.32098	9.42067	9.30983	8.43539	8.49175	8.699	8.78206	9.18371	-0.801037	-0.91854	-0.621982	-0.638611	-0.126116
Rxrb	1	1	9.76231	9.87014	10.12	9.83402	10.3051	10.0174	9.66509	10.0067	9.9493	9.9927	0.255082	-0.205054	-0.113321	0.115284	-0.312364
Sall4	1	1	3.5675	5.83289	5.35755	5.61442	4.62314	4.02399	4.02399	5.02347	4.10832	5.06652	0.456493	-1.8089	-0.334086	-1.5061	0.443377
Sirt1	1	1	5.42626	6.06609	6.06609	6.14486	6.14486	5.42626	5.40939	5.55543	5.85549	5.72656	0	-0.656698	-0.510662	-0.289371	-0.418303
Six4	1	1	5.69933	5.90689	5.75328	6.09803	5.99639	6.35755	5.88264	6	5.93074	5.77952	0.658222	-0.0242475	0.246716	-0.167295	-0.216866
Skil	1	1	8.06008	7.91759	8.22364	8.29542	8.32005	8.68695	8.88328	9.11494	9.15906	8.65205	0.626871	0.965685	0.891297	0.863643	0.331994
Slc6a2	1	1	6.96149	6.80516	6.83289	6.61471	6.69349	6.11894	6.61471	6.30378	6.6865	6.70044	-0.842552	-0.190454	-0.529109	0.0717907	0.00695276
Smad1	1	1	7.85456	7.94961	7.9117	8.12785	8.24722	8.5853	8.69383	8.63251	8.69383	8.52104	0.730737	0.744222	0.720806	0.565978	0.273814
Smad2	1	1	5.32193	5.71315	6.13955	5.90689	5.91886	6.07253	6.44294	6.03342	6.39232	6.11894	0.750606	0.729798	-0.106128	0.485427	0.200078
Smad3	1	1	8.6904	8.17779	8.48579	8.79329	8.55352	8.82647	8.52875	8.6271	8.48579	8.04675	0.136074	0.350964	0.141311	-0.3075	-0.506779
Smad4	1	1	9.15162	9.12774	9.08522	9.54199	9.51994	8.6271	8.65557	9.05215	9.15906	9.02374	-0.524519	-0.472164	-0.0330651	-0.382928	-0.496197
Smad5	1	1	7.8078	7.68546	7.95244	8.21646	8.17287	7.50571	7.90287	7.69235	7.90287	8.06278	-0.302088	0.217408	-0.260091	-0.31359	-0.110092
Smad6	1	1	7.2685	7.22166	7.08178	7.31826	7.27667	6.96149	7.11292	7.07125	7.18306	7.40455	-0.307009	-0.108742	-0.0105301	-0.135205	0.127884
Smad7	1	1	6.3837	6.49185	6.87652	6.44294	6.65821	6.91886	6.58496	7.15341	6.43463	6.79878	0.535159	0.0931094	0.276897	-0.00831527	0.140573
Smad9	1	1	5.93074	5.68566	6.17991	5.53978	5.72656	5.10852	4.78654	5.77952	4.86142	5.20945	-0.822213	-0.899115	-0.400387	-0.678354	-0.517105
Smyd1	1	1	12.1602	12.502	12.2081	12.0238	12.3646	11.8553	11.8911	11.8491	11.893	12.1735	-0.304912	-0.610939	-0.359043	-0.130786	-0.191101
Sox15	1	1	8.75433	8.30665	8.37891	7.96667	8.43741	8.3596	7.67158	7.6363	7.90879	8.01142	-0.394728	-0.635063	-0.742605	-0.0578757	-0.425991
Sox17	1	1	8.2841	9.07997	8.42302	8.3378	8.71766	8.2141	8.60548	8.59449	8.6696	9.02919	-0.0699941	-0.474494	0.171469	0.331806	0.311532
Sox4	1	1	8.79487	7.3706	8.08912	8.51328	6.98412	8.70409	8.46984	7.8637	8.45777	7.85144	-0.0907742	1.09924	-0.225421	-0.0555112	0.867317
Sox6	1	1	5.35755	5.39232	5.20945	5.58685	5.06652	4.67969	5.06652	5.50875	4.86142	4.67969	-0.677863	-0.325802	0.299292	-0.725425	-0.386826
Sox9	1	1	3.87487	2.96369	3.68594	3.9542	3.64328	6.15987	6.76155	6.82655	6.2384	5.68566	2.285	3.79786	3.14061	2.28421	2.04238
Sp1	1	1	9.03462	9.1739	9.08912	9.33976	9.23878	9.27365	9.34848	9.26094	9.46063	9.26443	0.239024	0.174576	0.171827	0.120866	0.0256479
Sp100	1	1	5.06652	3.58496	5.06652	3.41621	4.24793	3.97895	4.97909	5.26679	4.18845	3.68594	-1.08756	1.39413	0.200271	0.772243	-0.561987
Sp7	1	1	6.35755	6.49185	6.41126	5.80529	6.13955	6.02945	6.06609	6.06609	6.45121	6.31288	-0.328099	-0.425764	-0.345168	0.645919	0.173332
Spg7	1	1	11.4414	11.5547	11.5515	11.4812	11.4317	11.2808	11.197	11.2306	11.4484	11.2285	-0.160591	-0.357629	-0.320894	-0.0328451	-0.203164
Src	1	1	7.27667	7.25454	7.22166	7.04466	7.10261	7.76923	7.4499	7.44175	7.27667	7.32714	0.492565	0.195367	0.220094	0.232003	0.224529
Srebf1	1	1	5.42626	5.24793	5.16993	5.39232	4.97909	5.2854	5.42626	5.2854	5.24793	4.97909	-0.140863	0.178337	0.115477	-0.14439	0
Srebf2	1	1	9.59619	9.19703	9.13028	8.98068	8.80917	9.03191	8.57042	8.40003	8.67833	8.96229	-0.56428	-0.626615	-0.730243	-0.302347	0.153124
Srf	1	1	7.55189	7.18801	7.32264	7.48206	7.30933	7.73628	7.62914	7.71958	7.49399	7.61471	0.184396	0.441127	0.396933	0.011935	0.30538
Stat2	1	1	6.30378	6.06609	6.39232	6.22882	6.94437	6.30378	7.33597	7.4499	6.50779	6.6865	0	1.26988	1.05759	0.278976	-0.257871
Stat3	1	1	6.58496	6.53916	6.76633	6.69349	6.32193	7.22166	7.09223	7.17324	7.17324	6.8392	0.636696	0.553075	0.406914	0.479757	0.517276
Stat5a	1	1	5.9542	6.13484	6.08746	5.62907	5.88264	6.06609	5.72656	5.84298	5.81788	6	0.111893	-0.408278	-0.244484	0.188814	0.117357
Stat5b	1	1	8.01962	7.98076	8.00036	7.98922	7.9948	7.94092	7.38349	7.6992	7.52899	7.82671	-0.0787015	-0.597271	-0.30116	-0.460233	-0.168096
Stat6	1	1	6.12453	6.86419	6.37504	6.65821	6.82655	6.41126	6.58496	6.2384	6.62936	6.26679	0.286722	-0.279224	-0.136635	-0.0288549	-0.559762
Sufu	1	1	4.88603	5.42626	3.97895	5.39232	2.70298	4.00884	5.61731	4.97909	2.83961	5.06652	-0.877193	0.191044	1.00014	-2.5527	2.36353
Taf1	1	1	3.58203	4.50292	5.42626	4.47075	4.67969	4.26437	3.87487	5.04483	5.42626	4.08633	0.682346	-0.628052	-0.381438	0.955515	-0.593358
Tal1	1	1	8.28634	8.04136	8.36173	8.40424	8.30444	8.56668	8.26574	8.67657	8.75761	8.44966	0.280335	0.224382	0.314841	0.353378	0.145223
Tbx18	1	1	5.52356	5.85798	6.26679	6.42626	6.24793	6.56986	6.72792	6.67948	6.43463	6.61471	1.04629	0.869939	0.412694	0.00836347	0.366782
Tbx2	1	1	1.33311	2.75197	2.5675	2.96369	2.71627	1.90044	2.12078	0.18025	2.33688	2.5675	0.567336	-0.631197	-2.38725	-0.626815	-0.148773
Tbx20	1	1	7.16336	7.06609	7.28219	7.76923	6.6865	7.54043	7.77573	7.85144	7.58916	7.37916	0.377062	0.709643	0.569246	-0.180073	0.692663
Tbx3	1	1	9.30091	9.07207	8.86511	8.90566	9.15408	9.42274	8.83272	9.29865	9.02919	8.88633	0.121834	-0.239355	0.433547	0.123536	-0.267748
Tbx4	1	1	4.08633	3.70854	4.02399	2.58203	2.83961	2.83961	2.84604	3.04723	3.28091	3.36419	-1.24672	-0.862501	-0.976756	0.698881	0.52458
Tbx5	1	1	9.67636	9.46769	9.64666	9.43106	8.78687	8.85433	9.3744	8.99334	8.87422	9.02647	-0.82203	-0.0932816	-0.653312	-0.556843	0.239601
Tcf12	1	1	7.0064	6.9211	6.94437	7.34029	6.9211	6.95587	7.35773	7.38349	7.24458	7.0064	-0.0505368	0.436622	0.439119	-0.0957108	0.085298
Tcf21	1	1	8.24485	7.59652	7.96387	8.11245	7.79181	8.06008	8.21174	8.27495	8.3596	8.00309	-0.184766	0.615222	0.31108	0.247145	0.211286
Tcf7	1	1	3.28562	3.62877	3.28562	3.41621	2.96369	2.86206	3.45943	3.42868	3.37871	3.42868	-0.423558	-0.169342	0.143063	-0.0374962	0.464991
Tcf7l1	1	1	7.62914	7.31826	7.54043	6.67243	7.42123	6.95004	7.24058	7.02834	7.3706	6.97285	-0.679097	-0.0776844	-0.512082	0.698176	-0.44838
Tcf7l2	1	1	6.5157	6.64386	6.62936	6.83289	6.99531	6.94437	6.88874	6.64386	6.70736	6.61471	0.428672	0.244887	0.0144996	-0.125531	-0.380596
Tead4	1	1	3.5675	3.76929	1.44238	2.89671	1.90044	2.59991	3.10315	3.04723	2.37871	4.02399	-0.967585	-0.666137	1.60485	-0.517995	2.12355
Tfam	1	1	5.52419	5.49185	5.2854	5.52356	5.67158	5.12928	5.42626	5.16993	5.59991	5.75328	-0.394906	-0.0655883	-0.115477	0.0763509	0.0817072
Tgfb1	1	1	7.31826	7.42123	7.65757	6.88874	7.74955	7.28571	6.90087	7.09751	6.71425	7.33149	-0.0325515	-0.520365	-0.560064	-0.174498	-0.418061
Thra	1	1	5.45943	4.3365	4.67969	4.86142	4.18845	4.10832	3.68594	3.42868	3.62877	3.45943	-1.35111	-0.650555	-1.251	-1.23265	-0.729023
Tle2	1	1	8.97365	8.57042	8.53643	8.45777	9.19584	8.08646	8.32449	7.53666	8.24015	8.3574	-0.887183	-0.245927	-0.999769	-0.217613	-0.838442
Tlr2	1	1	3.87487	4.26437	3.91812	4.83714	3.91812	5.50875	6.06609	5.88264	5.45943	4.93331	1.63388	1.80172	1.96452	0.622288	1.01519
Tlr4	1	1	5.64328	6.06609	6.0936	6.45943	6	6.13955	6.55459	6.87652	6.58496	6.15502	0.496272	0.4885	0.782914	0.125531	0.155021
Tlr7	1	1	5.22882	6.02237	5.71315	5.59991	6.04439	6.5157	6.72792	7.12315	6.61471	6.09803	1.28688	0.705553	1.41	1.0148	0.053638
Tlr8	1	1	6.11894	6.42626	6.55459	6.24793	6.92481	6.35755	6.15987	6.18468	6.37504	6.02945	0.238611	-0.266393	-0.369912	0.127112	-0.89536
Tnf	1	1	5.55543	5.42626	5.58685	5.81788	5.84298	5.58685	5.69933	5.37504	5.58685	5.75328	0.0314227	0.273065	-0.211811	-0.231029	-0.0896952
Tnfrsf1a	1	1	8.57788	8.47385	8.87725	8.87422	8.87422	9.0387	9.16901	9.49848	8.83736	8.98913	0.460824	0.695161	0.621238	-0.036858	0.114914
Tnfsf12	1	1	9.99972	9.86788	9.94789	9.45357	9.17022	9.12645	8.85125	8.69214	9.23407	9.49355	-0.873269	-1.01662	-1.25575	-0.219496	0.323326
Trerf1	1	1	4.88603	4.59357	5.52356	5.02347	4.53346	5.45943	5.93074	5.81788	5.2854	5.71315	0.573403	1.33717	0.294317	0.261936	1.17968
Trib3	1	1	6.74819	6.88874	6.95587	6.82655	6.80516	7.27769	6.94437	7.13331	7.47802	7.26382	0.529497	0.0556282	0.177442	0.65147	0.458652
Trim32	1	1	7.43355	7.33597	7.66104	7.4295	7.36637	7.35345	7.30034	7.32264	7.42531	7.30034	-0.0801019	-0.0356239	-0.338395	-0.00419057	-0.0660243
Trps1	1	1	5.16993	4.78654	5.50875	5.52356	5.71315	6.37504	6.32193	6.00742	6.04439	5.47703	1.20511	1.53538	0.498674	0.520832	-0.236116
Tub	1	1	1.33311	0.18025	1.90044	1.00742	1.57046	1.33311	1.83125	1.90044	2.33688	1.06479	0	1.651	0	1.32946	-0.505669
Twist1	1	1	4.40518	5.62907	4.78654	5.39232	5.35755	5.42626	6	6.32193	6.13955	5.77952	1.02108	0.370935	1.53538	0.747234	0.42197
Ube2l3	1	1	11.3615	11.169	11.4974	11.3624	11.2369	11.373	11.2492	11.3488	11.1868	11.2294	0.0115133	0.0802757	-0.148566	-0.175565	-0.0075346
Usf1	1	1	8.29312	7.89692	7.71958	7.67501	8.06809	7.82352	7.79821	7.66104	7.7627	8.16299	-0.469594	-0.0987097	-0.0585379	0.087689	0.094903
Vdr	1	1	4.93331	5.16993	4.10832	5.02347	3.86004	5.75328	6.30378	5.95093	4.81168	5.12928	0.819973	1.13386	1.84262	-0.211781	1.26924
Vezf1	1	1	10.0712	10.1368	10.2673	10.2394	10.1844	10.0244	9.76394	9.9625	10.3831	10.175	-0.0467997	-0.372902	-0.304835	0.143688	-0.009374
Vgll2	1	1	5.18982	4.16993	4.47075	4.47075	3.91812	4.00884	5.02347	3.82484	4.47075	4.83714	-1.18099	0.853541	-0.645907	0	0.919022
Vhl	1	1	8.05211	7.94669	8.15304	8.28634	8.18269	8.11506	8.30444	8.47986	8.12017	8.17537	0.0629458	0.357747	0.326823	-0.166167	-0.00731887
Wnt4	1	1	3.58496	3.97895	4.3365	3.64328	3.5675	3.86004	4.02399	4.18845	3.26849	3.70854	0.27508	0.0450364	-0.148041	-0.374793	0.141039
Wwtr1	1	1	11.5464	11.4317	11.7086	11.8251	11.6615	11.7946	11.8752	11.9226	12.4708	12.1222	0.248167	0.443503	0.214014	0.645703	0.460697
Zbtb33	1	1	8.86511	8.89081	9.01966	9.10465	9.37012	8.54407	8.43741	8.7075	8.7075	8.78528	-0.32104	-0.453394	-0.312164	-0.397155	-0.584833
Zfhx3	1	1	7.65052	7.98361	7.65757	7.88189	7.4295	7.48999	7.49787	8.04136	7.93226	7.89389	-0.160532	-0.485743	0.383786	0.0503723	0.464387
Zfpm1	1	1	8.96374	8.97929	8.72103	9.04679	8.8605	9.0865	9.04007	9.22343	9.06413	9.14035	0.122764	0.0607819	0.502397	0.0173427	0.279846
Zfpm2	1	1	8.21888	8.42919	8.3596	8.63251	8.34218	8.00036	7.97234	7.9293	8.24485	7.92346	-0.218518	-0.456849	-0.430295	-0.387663	-0.418725
Zyx	1	1	6.83289	6.94437	6.83289	6.65821	6.96149	7.83602	8.05211	7.83602	7.46607	7.50571	1.00313	1.10774	1.00313	0.80786	0.544221
1700049G17Rik	1	0	2	2.06479	2.98057	0.18025	2.98057	1.90044	2.76567	1.47497	1.75374	2.01495	-0.0995574	0.700877	-1.5056	1.57349	-0.965619
2610008E11Rik	1	0	8.34434	8.49763	8.47385	8.49763	8.40842	7.92057	7.95244	7.9948	8.59816	8.29542	-0.423766	-0.545196	-0.479045	0.100529	-0.113008
2610039C10Rik	1	0	8.16299	8.32005	8.07597	8.15802	8.31113	9.07997	9.12645	8.92328	8.79806	8.7075	0.916984	0.806397	0.847314	0.64004	0.396366
2700081O15Rik	1	0	8.64851	8.42716	8.76577	9.01002	8.92621	9.0982	8.43949	9.07341	9.19945	8.67137	0.449693	0.0123342	0.307638	0.189431	-0.254833
5730403B10Rik	1	0	7.34903	7.19758	7.4295	7.4459	7.41292	7.47409	7.0871	7.43355	7.18306	7.21211	0.125053	-0.110486	0.00405447	-0.262838	-0.200811
9130023H24Rik	1	0	1.90044	2.30743	2.01495	0.56603	1.83125	1.58496	2.58203	3.5675	1.47497	0.890003	-0.31548	0.274599	1.55255	0.908936	-0.941245
A430033K04Rik	1	0	6.22882	6.30378	6.11894	6.30378	6.11894	5.58685	6.20945	6.15987	6.11894	5.88264	-0.641969	-0.0943274	0.0409303	-0.18484	-0.236298
A530054K11Rik	1	0	6.58496	6.58496	6.64386	6.86419	6.56986	6.83289	6.74819	6.76155	6.90087	6.45943	0.247928	0.16323	0.117695	0.0366807	-0.110424
Abra	1	0	8.5074	7.79181	7.95244	8.65557	7.69235	9.69401	9.48167	9.14538	9.20068	8.76417	1.18661	1.68986	1.19294	0.545105	1.07182
Abt1	1	0	7.37916	7.80144	7.36212	7.77244	7.52899	7.06064	7.25454	7.5443	7.40455	7.48999	-0.318521	-0.546907	0.182178	-0.367886	-0.0389989
Actl6a	1	0	10.7166	10.9686	10.8494	10.7519	10.4359	10.6537	10.7235	10.6396	10.6255	10.2849	-0.0629449	-0.245088	-0.209796	-0.126476	-0.150997
Adnp	1	0	9.65585	9.89037	9.81446	9.89414	9.93757	9.50437	9.77853	9.75319	9.68963	9.78415	-0.151487	-0.111838	-0.0612648	-0.204507	-0.153422
Aebp2	1	0	3.91812	4.26437	3.45943	4.59357	3.91812	4.86142	5.26679	5.10852	5.02347	4.10832	0.943303	1.00241	1.64909	0.429899	0.190196
Aff1	1	0	9.30427	10.0299	9.32984	9.41029	9.76394	9.50632	9.38504	9.42067	9.62428	9.51994	0.202056	-0.644887	0.0908283	0.213986	-0.244006
Aff4	1	0	5.39232	4.40518	5.33985	5.32193	5.35755	5.2854	4.78654	5.26679	5.32193	5.16993	-0.106915	0.381361	-0.0730635	0	-0.187627
Ahr	1	0	8.0387	7.654	7.64343	8.08123	8.15802	7.6646	7.73628	7.47409	7.65052	7.96387	-0.374105	0.0822868	-0.16934	-0.430708	-0.194153
Ahrr	1	0	7.33149	7.77244	7.92643	8.38317	7.8667	6.99531	6.96727	7.49787	7.82979	7.7296	-0.336188	-0.805168	-0.428556	-0.553384	-0.137094
Aim2	1	0	7.55189	7.74293	7.82352	7.56315	7.06609	7.58176	7.20249	7.32714	7.52519	7.48206	0.0298708	-0.540447	-0.496384	-0.0379578	0.41597
Aip	1	0	11.0692	10.9609	11.3875	11.0806	11.0546	11.3286	11.1983	11.2676	11.3379	11.2136	0.259437	0.237315	-0.11985	0.257297	0.15903
Aire	1	0	5.12928	4.93331	5.55543	4.78654	5.62907	3.5675	3.45943	4.3365	4.88603	4.47075	-1.56179	-1.47388	-1.21893	0.0994839	-1.15832
Ankrd1	1	0	12.8553	13.6228	13.1734	13.5456	13.5618	14.3568	14.5478	14.4403	14.5319	14.3568	1.50157	0.925	1.26686	0.98633	0.795054
Apbb3	1	0	6.45943	6.93278	6.71425	6.74819	6.84549	6.42626	6.33985	6.37504	6.37504	6.52356	-0.0331669	-0.592935	-0.339206	-0.373153	-0.321928
Apex1	1	0	9.73713	9.80256	9.88895	9.63321	9.83402	10.4782	10.552	10.1265	10.0492	10.2358	0.741055	0.749439	0.237552	0.415999	0.401806
Ar	1	0	3.86004	3.62877	4.10832	4.00884	4.59357	4.12928	4.93331	4.59357	5.32193	3.87487	0.269241	1.30454	0.485249	1.31309	-0.718698
Arhgef7	1	0	11.3065	11.3516	11.3105	11.0316	11.1787	11.8364	11.7241	11.535	11.7295	11.532	0.529942	0.372535	0.224501	0.697892	0.353344
Arid1a	1	0	6.52356	6.56986	6.67243	7.10261	6.93278	5.02347	5.77952	6.50779	6.53916	6.88874	-1.5001	-0.790333	-0.164631	-0.563454	-0.0440416
Arid1b	1	0	5.94251	5.53978	5.58685	5.57016	5.55543	5.10852	6.04439	5.55543	5.10852	5.42626	-0.83399	0.504615	-0.0314227	-0.461635	-0.129163
Arid2	1	0	3.5675	3.26849	1.90044	4.02399	2.83961	2.32193	3.74773	3.04723	2.93897	3.42868	-1.24557	0.479242	1.14679	-1.08502	0.589071
Arid3a	1	0	6.47573	6.11437	6.42626	6.32193	6.05115	6.3837	6.76818	6.56986	6.58496	6.47573	-0.0920291	0.653817	0.143591	0.263034	0.424579
Arid3b	1	0	4.43883	3.68594	3.2287	4.73411	3.27508	4.18845	3.86004	3.04723	3.70854	3.5675	-0.250379	0.174102	-0.181467	-1.02557	0.292418
Arid3c	1	0	2.95092	2.88499	2.72856	0.56603	2.28562	4.24793	3.15543	2.01495	2.87949	3.37871	1.29701	0.270433	-0.713611	2.31346	1.09309
Arid4a	1	0	4.59357	4.65126	5.39232	5.20945	5.44294	4.97909	5.14975	4.93331	5.24793	5.2854	0.385526	0.498482	-0.459007	0.0384741	-0.157541
Arid4b	1	0	4.65126	5.50875	5.02347	4.88603	5.10852	5.16993	3.76929	4.3365	5.68566	5.06652	0.51866	-1.73946	-0.686971	0.799631	-0.0420089
Arid5a	1	0	3.28562	5.2854	3.28091	3.10315	4.40518	3.68594	4.3365	4.10832	3.52288	2.9855	0.400318	-0.948907	0.82741	0.419733	-1.41968
Arid5b	1	0	3.64328	3.86004	3.70854	5.20945	4.02399	3.64328	4.00884	3.5675	4.04439	3.87487	0	0.148793	-0.141039	-1.16506	-0.149122
Arnt2	1	0	2.01495	2.8339	1.96369	1.58496	1.33311	1.47497	2.83714	3.52288	3.5675	1.33311	-0.539985	0.00324698	1.55919	1.98254	0
Ascl1	1	0	9.32984	9.23878	9.25398	8.87878	8.6887	8.37891	8.60728	8.07856	8.57604	8.87422	-0.950934	-0.631508	-1.17542	-0.302735	0.18552
Ascl2	1	0	2.5675	2.01495	3.30743	0.18025	2.33688	2.28562	3.78577	3.45943	2.33688	2.90792	-0.281876	1.77082	0.152003	2.15663	0.571044
Ascl3	1	0	4.3365	3.9542	2.96369	3.64328	3.58496	3.86004	3.36419	2.54866	3.5675	3.58203	-0.476453	-0.590003	-0.415037	-0.0757811	-0.00293532
Ash1l	1	0	9.32984	9.33645	9.34084	9.39563	9.02647	9.63683	9.36691	9.23643	9.46264	9.38291	0.30699	0.0304551	-0.104413	0.0670144	0.356444
Ash2l	1	0	9.02101	9.31543	9.38291	9.42694	9.40088	8.7494	8.84665	9.20791	9.12516	9.13534	-0.271603	-0.468776	-0.175005	-0.301782	-0.265538
Atf3	1	0	3.01495	2.68957	3.28562	3.41621	3.58496	2.5675	2.33688	2.96369	1.9855	2.54866	-0.447453	-0.352696	-0.321928	-1.43071	-1.03631
Atf5	1	0	10.814	10.4634	10.7653	10.9533	10.7123	10.7641	10.3689	10.8993	11.4756	11.2543	-0.0499734	-0.094449	0.133951	0.522323	0.542009
Atf7	1	0	3.26849	2.96369	2.82872	2.98057	2.78093	3.58203	3.13362	3.04723	2.96369	2.32193	0.313541	0.169925	0.218512	-0.016875	-0.458999
Atf7ip	1	0	8.25419	8.13798	8.28634	8.26347	8.39374	8.9509	9.0982	8.88481	8.58159	8.43741	0.696708	0.960221	0.598465	0.318125	0.0436713
Atoh7	1	0	4.10832	3.5675	4.53346	3.70854	4.00884	4.59357	3.5675	3.87487	3.28562	3.26849	0.485249	0	-0.658596	-0.422915	-0.74035
Atxn7l3	1	0	7.27303	7.20249	7.47015	7.12315	6.85175	7.58916	7.59652	7.55561	7.61471	7.37495	0.316126	0.394034	0.0854688	0.491562	0.523204
AU041133	1	0	3.70854	3.87487	4.11818	4.40518	3.70854	3.42868	3.70854	4.02399	4.10832	3.42868	-0.279852	-0.166332	-0.0941905	-0.296866	-0.279852
AW146154	1	0	7.13331	7.25925	7.31826	7.57064	7.55189	7.30034	7.11292	7.37916	7.48206	7.25925	0.167034	-0.146337	0.0609007	-0.0885856	-0.292635
Bach1	1	0	6.83289	7.53289	7.32714	7.24058	7.47015	6.30378	6.90087	7.02834	6.7879	6.96727	-0.529109	-0.632019	-0.298798	-0.452676	-0.502876
Bach2	1	0	5.67158	6.26679	6.15987	6.07682	6.41126	6.02945	5.94251	5.97728	6.01123	5.65764	0.357876	-0.324272	-0.182591	-0.0655883	-0.753617
Bahd1	1	0	6.98412	7.01184	6.89482	7.19281	7.50968	6.91886	7.18306	7.2685	6.97285	7.32714	-0.0652591	0.171222	0.373684	-0.219954	-0.182536
Banp	1	0	3.42868	2.90792	2.28562	3.42868	4.10832	3.70854	2.90792	3.15543	4.18845	3.28562	0.279852	0	0.869803	0.759769	-0.822695
Barhl2	1	0	3.42868	2.90792	2.94341	1.9855	2.26783	2.32193	3.10315	4.3365	3.42868	4.04439	-1.10676	0.195227	1.39309	1.44318	1.77656
Batf	1	0	4.18845	3.64328	4.24793	4.02399	3.87487	5.85798	5.97728	6.20945	5.59991	4.76017	1.66953	2.334	1.96153	1.57592	0.885299
Batf2	1	0	5.32193	5.45943	5.22882	5.02347	5.67158	5.57016	6.04439	7.04996	5.24793	5.4446	0.248231	0.584962	1.82114	0.224461	-0.226976
Batf3	1	0	6.45121	5.58685	6.04439	5.75328	5.45943	6.72792	7.02834	6.93664	6.15502	6.25739	0.276709	1.44149	0.892244	0.401737	0.797956
Baz1a	1	0	4.62314	4.11818	5.65764	4.18845	4.78654	5.90689	6.46761	5.97384	5.97728	5.75328	1.28375	2.34942	0.316201	1.78883	0.966739
Baz1a	1	0	2.28562	1.75374	2.5675	3.27508	3.13362	3.2287	3.04723	3.70854	3.04723	1.58496	0.943079	1.29349	1.14104	-0.227845	-1.54866
Baz2a	1	0	8.59816	8.76908	8.76255	8.91153	8.8818	8.5249	8.6271	8.8818	8.6835	8.77883	-0.0732626	-0.141985	0.119241	-0.228027	-0.10297
Baz2b	1	0	3.5675	4.3365	3.7544	3.91812	3.5675	2.5675	2.12078	3.58203	3.76929	3.91812	-1	-2.21572	-0.17237	-0.148835	0.350624
Bbx	1	0	6.99531	6.91289	6.98412	6.94437	7.20249	7.55189	7.56315	7.28219	7.59652	7.31826	0.556584	0.65026	0.298072	0.652151	0.115776
BC006779	1	0	11.4052	10.8463	10.7616	10.9416	10.7269	10.198	10.5447	10.1128	10.9976	11.0191	-1.20718	-0.301538	-0.648764	0.0560436	0.29214
Bcl10	1	0	9.0826	8.97929	8.91447	9.11368	8.72103	9.31766	9.34955	9.32984	9.03053	9.14163	0.235062	0.370259	0.415367	-0.0831471	0.420595
Bcl11b	1	0	4.02399	1.47497	4.53346	3.76929	4.3365	3.10315	5.35755	3.52288	4.02399	5.06652	-0.920841	3.88259	-1.01058	0.254704	0.73002
Bcl6b	1	0	9.37332	7.98638	9.09168	9.55815	8.71595	9.38824	9.23407	9.18735	9.55341	1.33311	0.0149237	1.24769	0.095668	-0.00473532	-7.38284
Bcl9l	1	0	6.02237	6.39232	6.15987	6.53916	6.2854	5.75328	6.42626	6.0936	6.16993	6.42626	-0.269084	0.0339473	-0.0662689	-0.369234	0.140863
Bcor	1	0	6.33985	5.75328	6.15987	6.64386	6.47573	6.20945	5.75328	5.88264	5.91886	6.06609	-0.130397	0	-0.277228	-0.724993	-0.409644
Bcr	1	0	6.73471	6.81788	6.7879	6.93278	7.11292	7.55561	7.65052	7.5443	7.82352	7.36212	0.820905	0.83264	0.756392	0.89074	0.249201
Bhlha15	1	0	6.12453	6.2854	6.19967	6.00742	6.08746	5.85798	5.45943	5.62907	5.55573	5.54063	-0.266554	-0.825971	-0.570607	-0.451686	-0.546837
Bhlha9	1	0	6.35755	6.02237	6.2854	6.0936	5.9542	6.04439	6.55459	5.81788	5.77952	6.20945	-0.313158	0.532221	-0.467523	-0.31408	0.255257
Bhlhe22	1	0	1.58496	4.24793	0.18025	2.90792	3.42868	2.5675	0.18025	0.18025	2.82872	3.28091	0.982535	-4.06768	0	-0.0791999	-0.147777
Bnc2	1	0	2.37871	2.30743	2.76055	3.2287	2.93897	3.9542	5.59991	5.58685	5.32193	5.47703	1.57548	3.29248	2.8263	2.09323	2.53806
Bptf	1	0	3.76929	4.78654	4.47075	3.68594	3.45943	1.9855	3.5675	3.2287	3.70854	3.70854	-1.78379	-1.21905	-1.24205	0.022597	0.249105
Brd1	1	0	7.47409	7.7822	7.67501	7.96098	7.75938	7.32714	7.20723	7.45801	7.7263	7.7822	-0.146946	-0.574972	-0.217003	-0.234674	0.0228262
Brd3	1	0	7.52519	7.45801	7.7263	7.95244	8.0224	7.45801	7.44175	7.7627	7.8879	7.85456	-0.0671807	-0.016258	0.0364003	-0.0645393	-0.167836
Brd4	1	0	7.30034	6.96727	6.83289	6.97285	7.30034	7.30933	6.81788	6.57743	6.73471	6.95587	0.00898876	-0.14939	-0.255461	-0.238142	-0.344476
Brd9	1	0	8.44358	8.55916	8.51716	8.44966	8.51716	8.55916	8.27728	8.06809	8.42716	8.45372	0.11558	-0.281883	-0.449076	-0.0225022	-0.0634438
Brdt	1	0	3.70854	4.18845	4.73411	3.9542	4.83714	3.7544	4.04439	3.9542	2.93897	4.37177	0.0458605	-0.14406	-0.77991	-1.01523	-0.465378
Bsx	1	0	5.02347	5.02347	4.88603	4.97909	4.83714	4.53346	5.06652	4.18845	4.88603	5.02347	-0.490002	0.0430493	-0.697574	-0.0930641	0.186322
C030039L03Rik	1	0	3.70854	4.04439	5.32193	3.62877	3.5675	3.86004	3.04723	3.70854	3.7544	3.13362	0.151505	-0.997159	-1.61339	0.125624	-0.433879
C1d	1	0	4.81168	3.36419	4.95673	4.37177	5.00178	4.47075	4.18845	4.81168	3.37871	4.24793	-0.340935	0.82426	-0.145044	-0.993051	-0.753857
C80913	1	0	8.546	8.61633	8.85433	8.64141	8.58712	8.43128	8.93061	8.64676	8.62533	8.96803	-0.114716	0.314275	-0.207565	-0.0160788	0.380907
Cables1	1	0	7.39614	7.66804	7.30034	7.4499	7.79181	7.70267	7.41292	7.65052	7.95244	7.8879	0.306531	-0.255127	0.350177	0.502534	0.0960916
Cables2	1	0	6.58496	6.52356	6.72792	7.21211	6.74819	5.24793	6.27612	6.62936	6.17991	6.6865	-1.33703	-0.247438	-0.0985638	-1.0322	-0.0616923
Calcoco1	1	0	4.93331	5.89482	5.72656	4.47075	5.67158	3.70854	3.76929	2.98057	4.10832	5.16993	-1.22477	-2.12553	-2.74599	-0.362432	-0.501651
Camp	1	0	3.7544	3.37871	2.86286	3.74773	3.91812	2.89203	3.9542	3.70854	3.5675	3.74773	-0.862363	0.575482	0.845677	-0.18023	-0.170394
Camta1	1	0	10.4427	10.8439	10.7662	10.7023	10.738	11.0638	11.0853	11.1534	11.0381	10.958	0.621096	0.241353	0.387284	0.335804	0.220037
Camta2	1	0	7.94669	7.65052	7.7263	7.30933	7.59652	7.30933	6.90087	7.01741	7.17324	7.24995	-0.637359	-0.749652	-0.708888	-0.136086	-0.346575
Cand1	1	0	4.88603	3.36419	5.55543	5.47703	5.81788	3.86004	5.02347	5.97384	6.02945	5.61731	-1.02599	1.65927	0.418414	0.552423	-0.20057
Carhsp1	1	0	6.18468	6.35755	5.95093	6.50779	5.58685	7.8637	7.66104	7.61113	7.20249	6.85175	1.67902	1.30349	1.6602	0.694693	1.2649
Carm1	1	0	3.13362	2.91449	3.42868	3.37871	2.32193	3.30743	2.93661	1.02229	3.16993	3.13362	0.17381	0.0221162	-2.40639	-0.20879	0.811691
Casp8ap2	1	0	6.8009	7.19281	7.01741	7.18306	7.15341	6.90689	7.36637	6.95587	7.33597	7.31826	0.105991	0.17356	-0.0615491	0.152907	0.164849
Cbx4	1	0	2.87318	3.70854	3.2287	3.28562	2.83961	2.68868	3.10315	1.96369	2.48246	2.32193	-0.184502	-0.605388	-1.26501	-0.803164	-0.517685
Cbx5	1	0	9.19222	9.15162	9.30316	9.24113	9.37546	9.71141	9.14287	9.16901	9.41549	9.35283	0.51919	-0.00875418	-0.134152	0.174357	-0.0226288
Cbx7	1	0	8.64851	9.1098	9.07471	9.15162	9.21749	8.00036	7.63278	7.93512	8.46781	8.7244	-0.648146	-1.47703	-1.13959	-0.683812	-0.493094
Cbx8	1	0	8.62533	8.34434	8.40424	8.43331	8.34871	8.29312	8.23545	8.37034	8.38317	8.32892	-0.33221	-0.108894	-0.0338931	-0.0501369	-0.019787
Cct4	1	0	12.0126	11.9849	11.9578	12.1681	12.005	12.4869	12.3347	12.0773	11.9919	12.1521	0.474357	0.349831	0.119456	-0.176246	0.147096
Cdc5l	1	0	9.91201	9.78979	9.72672	10.1925	9.90905	9.47268	9.69401	9.65765	9.69137	9.74982	-0.439325	-0.0957841	-0.0690741	-0.501096	-0.159235
Cdk7	1	0	6.26679	6.37504	6.48382	6.88874	6.98412	6.53916	6.26679	6.77939	6.61471	6.65821	0.272372	-0.108253	0.295575	-0.274033	-0.325911
Cdr2	1	0	9.63147	9.08131	9.39036	9.34303	9.2862	10.9751	10.9308	10.7002	10.286	10.0554	1.3436	1.84952	1.30979	0.943002	0.769156
Cdx2	1	0	4.73411	3.86004	3.28562	3.5675	3.32193	3.15543	3.70854	3.42868	3.7544	3.87487	-1.57868	-0.151505	0.143063	0.1869	0.552941
Cebpd	1	0	4.26437	5.24793	4.16993	3.76929	4.26437	3.58203	4.26437	4.04439	5.24793	5.50779	-0.682346	-0.983555	-0.125531	1.47864	1.24342
Cebpg	1	0	5.65764	5.91886	5.55543	5.87995	5.94251	5.49185	5.69933	6.01123	6.11437	6	-0.165787	-0.219534	0.4558	0.234416	0.0574855
Cenpa	1	0	11.4728	11.4052	11.5532	11.2237	11.6121	11.7468	11.9919	11.3582	11.7775	11.7528	0.274032	0.586667	-0.194994	0.553887	0.140626
Cenpi	1	0	4.88603	4.3365	5.35755	4.10832	5.16993	5.16993	5.39232	4.3365	4.26437	4.18845	0.283896	1.05582	-1.02106	0.156055	-0.981471
Cenpk	1	0	0.890003	2.12078	1.44238	1.57046	2.26783	0.18025	1.33311	0.18025	1.33311	0.18025	-0.709753	-0.787671	-1.26213	-0.237356	-2.08758
Cenpn	1	0	3.70854	3.2287	2.26783	0.18025	2.59991	5.10852	5.93074	4.53346	3.5675	3.28562	1.39999	2.70204	2.26563	3.38725	0.685709
Cenpp	1	0	6.67948	7.51351	7.30034	6.74147	7.02834	6.97285	7.21211	6.41126	6.98412	7.03919	0.293372	-0.301408	-0.889084	0.242655	0.0108467
Cenpq	1	0	7.62914	7.6646	7.91759	7.8879	8.05211	8.25189	8.13542	8.09176	7.84223	7.82671	0.622752	0.47082	0.174169	-0.0456734	-0.225405
Cenpv	1	0	9.14661	9.25516	9.09168	8.81394	9.12774	8.82179	8.26574	8.44358	8.57788	8.61633	-0.324823	-0.989414	-0.648105	-0.236062	-0.511409
Chd1	1	0	4.53346	5.20945	5.26679	4.76017	5.39232	5.39232	5.24793	4.83714	5.16993	5.45943	0.858853	0.0384741	-0.429643	0.409757	0.0671142
Chd1l	1	0	8.91447	9.32763	9.51895	9.16032	9.44437	8.96229	8.79806	9.18247	9.27594	9.12899	0.0478208	-0.529568	-0.336487	0.115619	-0.315379
Chd4	1	0	8.73777	9.29187	8.86511	8.81865	8.98913	8.72605	8.91597	8.83894	9.1175	9.02919	-0.0117249	-0.375898	-0.0261667	0.298856	0.0400571
Chd5	1	0	2.5675	1.75374	2.26783	3.42868	2.33688	1.90044	3.04723	1.90044	2.32193	2.81508	-0.667055	1.29349	-0.367389	-1.10676	0.478206
Chd6	1	0	7.88189	8.47385	8.22364	7.57432	8.74773	7.98076	8.08646	8.03329	8.22839	8.09433	0.0988754	-0.387382	-0.190357	0.654068	-0.653402
Chd8	1	0	7.733	7.82352	7.7822	7.80458	7.98361	8.20212	8.01142	7.98361	7.84223	7.76923	0.469125	0.187896	0.201411	0.0376476	-0.214382
Chrac1	1	0	9.05215	9.41443	9.79777	9.29413	9.78013	9.24467	8.7494	9.33313	9.23051	9.43413	0.192519	-0.665029	-0.464641	-0.0636237	-0.345993
Ciao1	1	0	6.22882	6.64386	6.56224	6.52356	6.32193	6.19967	6.52356	6.13955	6.35755	6.50779	-0.0291463	-0.120294	-0.422691	-0.16601	0.185867
Cic	1	0	9.79458	10.2531	9.97697	9.85874	9.85721	9.67983	9.91201	9.81288	9.98342	9.90087	-0.114748	-0.341141	-0.164094	0.124677	0.0436556
Cited1	1	0	10.6577	11.0443	11.0546	10.7183	11.0594	10.4364	10.3334	10.3056	10.4954	9.80094	-0.221334	-0.710922	-0.748953	-0.222988	-1.25841
Cnot4	1	0	7.81413	8.03053	8.14804	8.30665	8.0387	7.7263	7.51351	7.70267	8.0654	7.71282	-0.0878279	-0.517018	-0.445366	-0.241252	-0.325885
Cntn2	1	0	7.42123	6.96149	7.37916	6.98412	7.38768	5.9542	6.07682	6.56986	6.45121	6.66534	-1.46704	-0.884677	-0.809308	-0.532911	-0.72234
Cops2	1	0	7.69235	8.29542	8.19244	8.17779	8.01142	7.45801	8.0059	7.87585	8.04675	8.13293	-0.234337	-0.289514	-0.316591	-0.131044	0.121505
Creb3	1	0	8.98776	8.92621	8.98353	9.0059	8.62892	9.22934	9.22105	9.38824	8.99334	9.05215	0.241586	0.294841	0.404711	-0.0125576	0.423227
Creb3l1	1	0	5.9542	5.39232	5.59991	5.77952	5.88264	6.35755	5.84298	5.88264	5.75328	5.83061	0.403356	0.450661	0.28273	-0.0262388	-0.0520328
Creb3l2	1	0	6.73471	6.45943	6.65821	6.65105	6.82018	6.70044	6.32193	6.59246	6.30378	6.59991	-0.0342699	-0.137504	-0.0657544	-0.347271	-0.220266
Creb3l3	1	0	11.0829	11.0896	11.1967	10.6065	11.3654	9.7326	9.62955	9.53531	10.3368	10.4132	-1.35035	-1.46005	-1.6614	-0.269753	-0.952211
Creb3l4	1	0	0.18025	3.16993	1.75374	2.90792	2.33688	2.98057	3.70854	3.28562	0.18025	2.28562	2.80032	0.538612	1.53188	-2.72767	-0.0512565
Creb5	1	0	5.2854	5.50875	6.06609	5.49185	5.35755	6.02237	6.13955	5.97728	5.93074	5.72656	0.736966	0.630806	-0.0888093	0.438884	0.369007
Crebl2	1	0	6.82018	6.92481	7.0064	6.93278	6.67243	6.04439	6.49185	6.54689	6.87652	6.87652	-0.775785	-0.432959	-0.459508	-0.0562679	0.204092
Crebzf	1	0	4.26437	3.26849	1.44238	5.20945	5.32193	3.04723	2.79185	4.97909	4.10832	4.53346	-1.21714	-0.476641	3.53671	-1.10114	-0.788463
Creg1	1	0	11.2741	11.378	11.295	11.2608	11.3016	10.175	10.0968	10.7226	10.5029	10.7913	-1.09906	-1.28112	-0.57235	-0.757939	-0.510268
Crem	1	0	3.13362	3.42868	1.58496	3.2287	2.86922	3.13362	3.16993	3.87487	2.9191	2.37871	0	-0.25876	2.28991	-0.309603	-0.490504
Crtc1	1	0	7.79821	7.6992	8.26347	7.97234	8.15802	8.05211	7.44175	7.93512	8.11506	7.76923	0.253904	-0.25745	-0.328345	0.142716	-0.38879
Crxos1	1	0	1.44238	2.20083	2.93812	3.68594	3.41621	2.58203	3.87487	3.45943	2.01495	2.86047	1.13965	1.67403	0.521308	-1.67099	-0.555742
Crym	1	0	3.91812	5.71315	3.45943	4.88603	4.70674	3.70854	5.06652	5.35755	5.06652	3.70854	-0.209585	-0.64663	1.89812	0.180487	-0.998207
Csda	1	0	11.224	11.3337	10.9588	11.4697	11.1061	10.7707	10.9725	11.0829	11.1387	10.8801	-0.453237	-0.361133	0.124186	-0.331042	-0.22598
Csdc2	1	0	11.0952	11.0423	11.1193	10.788	10.8388	10.4269	10.1725	10.3091	10.3945	10.6918	-0.668309	-0.869775	-0.810174	-0.393572	-0.146948
Csde1	1	0	12.5509	12.6669	12.7037	12.7735	12.7677	12.1839	12.0257	12.1735	12.6081	12.7677	-0.366956	-0.641231	-0.530199	-0.165379	0
Csrp1	1	0	11.3494	11.1534	11.348	11.3396	11.1868	12.1672	12.218	11.9025	11.6392	11.5525	0.817813	1.06459	0.554511	0.299626	0.365689
Ctcf	1	0	8.11506	8.14046	8.22364	8.17287	8.14302	8.10214	8.03329	8.2045	8.08123	8.13293	-0.0129119	-0.107176	-0.0191448	-0.0916467	-0.010091
Cux1	1	0	6.7211	6.42626	6.71425	7.07125	6.81378	6.83289	6.70044	6.95004	6.77939	6.61471	0.111791	0.274175	0.235798	-0.291859	-0.199071
Cux2	1	0	7.0064	6.98412	7.2913	6.90689	7.50571	6.72792	6.35755	6.80516	6.47573	7.23115	-0.278482	-0.62657	-0.486133	-0.431157	-0.274563
Dach1	1	0	6.91886	7.32264	7.09751	7.62194	7.31826	5.85798	6.22882	6.67243	7.17324	7.30933	-1.06088	-1.09382	-0.425085	-0.448699	-0.00893317
Dbx1	1	0	5.90689	4.05889	4.24793	5.14975	5.50875	5.39232	5.93074	5.59991	3.76929	5.49185	-0.514573	1.87184	1.35199	-1.38046	-0.0168925
Dbx2	1	0	7.60385	7.52899	7.49787	6.99531	7.40455	6.7211	6.49185	6.5157	7.02281	6.99531	-0.882747	-1.03713	-0.982172	0.0275018	-0.409246
Dcc	1	0	4.22748	5.49185	5.24793	3.86004	4.00884	4.86142	3.41621	3.93331	4.10832	3.87487	0.63394	-2.07564	-1.31462	0.248275	-0.133967
Ddit3	1	0	9.01002	9.12006	9.08912	8.75103	8.92769	8.89527	9.07341	9.23287	9.12645	9.26791	-0.114755	-0.0466457	0.143756	0.375419	0.340221
Ddx1	1	0	10.12	10.4343	10.1918	10.3187	10.2814	9.63683	10.0271	9.92383	10.0389	10.1478	-0.483166	-0.407157	-0.268015	-0.279842	-0.133625
Ddx5	1	0	9.89098	10.0784	9.97481	9.73882	9.88145	9.36366	9.51023	9.58976	9.86258	10.0758	-0.527319	-0.568219	-0.385044	0.123752	0.194345
Ddx54	1	0	7.60385	7.5781	7.8078	7.6646	7.7627	7.34903	7.74955	7.6363	7.3706	7.62194	-0.254812	0.171452	-0.1715	-0.293996	-0.14076
Deaf1	1	0	6.11894	6.44294	6.50779	6.02945	6.33985	5.88264	5.90689	6.58496	6.62936	6.33985	-0.236298	-0.536053	0.0771679	0.599904	0
Dlx2	1	0	1.75374	2.76226	3.16993	2.5675	2.96434	2.58203	3.26849	3.36419	0.18025	0.18025	0.828284	0.506226	0.194269	-2.38725	-2.7841
Dlx3	1	0	4.78654	4.88603	4.88603	5.35755	4.04439	4.62314	5.58496	4.86142	4.18405	4.73411	-0.163406	0.698934	-0.0246038	-1.1735	0.689712
Dlx5	1	0	5.06652	4.08633	4.00884	5.20945	4.3365	4.16993	5.06652	5.10852	5.06652	5.02347	-0.896591	0.980185	1.09969	-0.142938	0.686971
Dmap1	1	0	9.27021	9.39771	9.17636	9.10207	9.28052	9.62337	9.37332	9.26094	9.09948	9.25165	0.353151	-0.024389	0.0845846	-0.00258869	-0.0288717
Dmbx1	1	0	6.80516	6.44294	6.67243	6.39232	6.92481	6.40939	6.50779	6.39232	6.41126	6.62205	-0.395773	0.0648511	-0.280108	0.0189393	-0.302761
Dmrt1	1	0	3.28562	3.37871	3.28562	3.64328	2.59991	4.00884	3.37871	2.98057	3.76929	3.42868	0.723214	0	-0.305053	0.126008	0.828772
Dmrta2	1	0	2.26783	3.45943	1.02229	2.79602	2.90679	2.98057	2.33688	2.83146	3.37871	1.54866	0.712737	-1.12255	1.80917	0.582692	-1.35813
Dmrtb1	1	0	5.52356	3.87487	4.11818	5.16993	5.9542	5.79233	4.16993	5.32193	4.00884	5.16993	0.268773	0.295056	1.20375	-1.16109	-0.784271
Dmtf1	1	0	9.12135	9.45456	9.39355	8.95376	9.37546	9.37332	9.29187	8.96658	9.37868	9.13281	0.251963	-0.162698	-0.426966	0.424917	-0.242647
Dnajc1	1	0	9.55815	9.65017	9.86333	9.28392	9.06413	8.8818	8.85125	9.11237	8.87725	9.23171	-0.676351	-0.798918	-0.750953	-0.406679	0.167579
Dnajc2	1	0	7.70603	8.51716	8.03596	7.84223	7.87585	7.2913	7.8078	7.6992	7.9293	8.00036	-0.41473	-0.709361	-0.336753	0.0870765	0.124514
Dpf1	1	0	8.35306	8.04136	8.00036	7.84223	7.63278	7.47409	7.6363	7.12315	7.87585	7.89094	-0.878972	-0.405059	-0.877214	0.0336223	0.258162
Dtx1	1	0	4.73411	3.45943	4.59357	5.20945	4.3365	3.16993	3.37871	4.53346	5.52356	5.35755	-1.56418	-0.0807169	-0.0601021	0.314109	1.02106
E2f1	1	0	5.4446	5.16993	5.42626	2.32193	5.75328	6.59991	6.99531	6.37504	6.10852	5.50779	1.15531	1.82538	0.948775	3.7866	-0.245489
E2f2	1	0	5.55543	5.32193	5.45943	5.65764	6	5.47703	5.45943	5.57016	5.02347	5.45943	-0.0783976	0.137504	0.110728	-0.634174	-0.540568
E2f3	1	0	8.48579	8.29764	8.40424	8.76089	8.16299	8.95804	8.67309	8.71428	8.83583	8.82179	0.472246	0.375448	0.310044	0.0749387	0.6588
E2f4	1	0	6.35755	6.13484	6.65821	5.88264	6.7211	6.32193	5.97728	6.09803	6.18468	6.01123	-0.0356239	-0.157557	-0.560179	0.302034	-0.709872
E2f5	1	0	7.76923	7.35773	7.32714	7.6992	7.66104	7.61113	7.57432	7.80458	7.47409	7.34903	-0.158098	0.216596	0.477437	-0.225116	-0.312002
E2f6	1	0	10.6777	11.1319	10.9649	11.2294	11.1611	11.0142	10.6658	10.8072	10.9679	10.8475	0.336422	-0.46616	-0.157783	-0.261553	-0.313606
E2f7	1	0	3.45943	2.89203	3.26849	3.2287	5.02347	6.59991	6.81788	5.94251	5.45943	5.58685	3.14048	3.92584	2.67403	2.23073	0.563384
E2f8	1	0	5.93074	6.02945	5.88264	6.01123	6.56986	6.44294	6.09803	5.85798	6.05528	5.49185	0.512206	0.0685792	-0.0246621	0.0440552	-1.078
E4f1	1	0	6.41126	6.26679	6.32193	6.8116	6.13955	6.35755	6.19967	6.30378	6.15987	6.2854	-0.0537048	-0.0671142	-0.0181473	-0.651728	0.145851
Eaf2	1	0	5.08788	3.76929	4.12928	4.53346	4.18845	4.53346	4.59357	4.10832	4.76017	4.67969	-0.554418	0.82428	-0.0209656	0.226704	0.491235
Ebf1	1	0	7.13331	7.39614	7.4295	7.49787	7.24058	6.62936	7.42531	7.4499	7.77573	7.55561	-0.503951	0.0291709	0.0204046	0.277861	0.315035
Ebf2	1	0	8.63251	8.38317	8.3378	8.34871	8.72269	8.32005	8.12017	7.87585	8.3378	8.34871	-0.312457	-0.262996	-0.46195	-0.0109077	-0.373983
Ebf3	1	0	7.68546	7.61839	7.73628	7.76923	7.66804	7.77892	7.78538	7.55561	7.83295	7.71958	0.0934628	0.166994	-0.18067	0.0637204	0.0515328
Ebf4	1	0	12.0147	11.893	11.9965	11.9837	11.913	11.6944	10.4736	11.2767	11.3912	11.6223	-0.320226	-1.41938	-0.719794	-0.59242	-0.290736
Eed	1	0	9.40298	9.42274	9.2258	9.82305	9.61525	9.37226	9.33313	9.66245	9.43312	9.35283	-0.0307187	-0.0896081	0.436644	-0.389931	-0.262417
Efna2	1	0	4.88603	5.45943	5.10852	4.53346	5.26679	5.42626	4.40518	4.93331	5.16993	4.3365	0.540236	-1.05425	-0.175214	0.63646	-0.930291
Egr2	1	0	3.87487	0.18025	2.98057	5.71315	2.33688	6.82018	7.06604	7.654	5.80529	3.91812	2.94531	6.88579	4.67343	0.0921465	1.58124
Egr4	1	0	5.24793	5.12928	5.90689	5.32193	4.93331	5.61731	5.77952	5.32193	5.72656	5.45943	0.369382	0.650239	-0.584963	0.404631	0.526121
Ehf	1	0	4.18845	3.91812	2.95616	2.98057	3.64328	3.87487	4.04439	3.37871	3.10315	3.70854	-0.313585	0.126272	0.422559	0.122581	0.0652581
Eif2c2	1	0	3.27508	2.98057	2.90792	3.04723	4.10154	1.00742	3.16993	3.70854	2.98057	3.13362	-2.26766	0.189356	0.800615	-0.0666659	-0.967919
Elf1	1	0	7.15341	7.15341	7.23115	7.48206	6.99531	7.21211	7.10785	7.25454	7.23115	7.30933	0.058691	-0.0455626	0.0233877	-0.250909	0.314025
Elf2	1	0	8.57788	8.8574	8.79806	8.96942	9.09429	8.55539	8.45777	8.97086	8.69214	8.84204	-0.0224911	-0.399629	0.172798	-0.277281	-0.252248
Elf3	1	0	4.3365	4.67969	5.02347	4.10832	3.86004	5.16993	4.86142	4.18845	4.67969	4.26437	0.833429	0.181736	-0.835012	0.571372	0.404331
Elf4	1	0	5.2854	5.12928	6.19967	5.20945	5.62907	5.58685	5.16993	5.97728	2.32193	5.9542	0.301448	0.040642	-0.222392	-2.88753	0.325131
Elk3	1	0	6.84549	6.40939	6.49185	7.0064	5.91886	6.7211	6.6865	6.82018	7.20723	6.83048	-0.124391	0.27711	0.328326	0.200829	0.91162
Elk4	1	0	3.5675	2.83961	3.62877	1.54866	3.93331	4.67969	3.45943	3.86004	3.68594	3.87487	1.11219	0.619818	0.231269	2.13728	-0.058442
Emx1	1	0	3.74773	4.73411	4.08633	4.47075	3.28562	3.45943	1.58496	3.70854	2.5675	4.24793	-0.288296	-3.14914	-0.377794	-1.90325	0.962306
Emx2	1	0	5.96232	5.06652	4.10832	5.24793	5.92766	5.10852	5.42626	5.24793	4.26437	5.37504	-0.853793	0.359749	1.13961	-0.983555	-0.55262
En2	1	0	3.58203	0.18025	2.54866	3.10315	3.2287	3.15543	3.36419	2.82248	3.01495	2.28562	-0.426602	3.18394	0.273819	-0.0881992	-0.943079
Ephb1	1	0	5.83061	5.44294	5.80735	5.77952	5.91886	5.64328	5.80735	5.2854	6.11437	5.98504	-0.187331	0.364411	-0.521953	0.334845	0.0661817
Erf	1	0	3.5675	4.16993	4.00884	3.64328	4.18845	2.91142	4.26437	4.53346	4.26437	3.86004	-0.65608	0.0944479	0.524629	0.621094	-0.328412
Erg	1	0	2.33688	2.26783	3.5675	2.9855	2.28562	2.32193	1.47497	3.2287	4.22748	3.64328	-0.0149504	-0.792866	-0.338797	1.24198	1.35766
Esco1	1	0	5.90689	6.24793	6.47573	6.67243	6.2854	5.47703	5.77952	5.61442	6.2854	6.15987	-0.429861	-0.468405	-0.861318	-0.387023	-0.125531
Esrrb	1	0	8.78365	9.16901	9.22343	8.84356	8.96942	9.02919	8.55352	8.65384	8.99891	8.99476	0.245545	-0.615482	-0.56959	0.155348	0.0253373
Esrrg	1	0	9.17511	9.43824	9.59345	9.39144	9.41443	8.39582	8.66788	8.69726	9.25165	9.29865	-0.779291	-0.770352	-0.896186	-0.139789	-0.115782
Esx1	1	0	2.81673	1.75374	3.62877	2.28562	2.33688	2.28562	2.90792	2.89437	2.71539	2.90792	-0.531108	1.15418	-0.734399	0.429767	0.571044
Etv1	1	0	1.75374	2.01495	2.5675	2.28562	2.33688	1.90044	0.18025	1.44238	2.01495	2.83552	0.1467	-1.8347	-1.12512	-0.270672	0.498643
Etv3	1	0	5.69933	6.40939	5.85549	6.11437	5.97728	6.02237	5.9542	6.02237	5.73985	5.85549	0.323038	-0.455195	0.166876	-0.374519	-0.121788
Etv4	1	0	6.06609	5.32193	5.65764	5.84298	5.85798	7.15341	6.93664	6.67243	6.45943	6.07682	1.08732	1.61471	1.01479	0.616453	0.218835
Etv5	1	0	6.61471	7.82979	6.99531	7.48206	7.2685	7.44175	7.77573	7.65052	7.80458	8.03329	0.827043	-0.054053	0.655213	0.322519	0.764785
Etv6	1	0	7.62194	7.44175	7.77573	7.68546	7.41292	8.68004	8.59268	8.32449	8.24254	8.05475	1.05809	1.15093	0.54876	0.557077	0.64183
Evx1	1	0	5.06652	4.04439	5.49185	3.64328	3.70854	3.86004	2.01495	4.10832	3.64328	4.97909	-1.20647	-2.02944	-1.38354	0	1.27056
Evx2	1	0	5.75328	4.83714	5.45943	5.49185	6.13955	4.04439	5.2854	4.40518	4.53346	5.35755	-1.70889	0.448258	-1.05425	-0.958388	-0.781999
Ezh1	1	0	8.7311	9.34848	9.08912	9.40298	9.58425	8.47587	8.46781	8.64851	9.07341	9.07341	-0.255227	-0.880669	-0.440607	-0.329568	-0.510834
Ferd3l	1	0	5.02347	3.04723	5.10852	4.18845	3.5675	4.00884	4.65126	2.84765	4.18845	3.9542	-1.01463	1.60403	-2.26088	0	0.386698
Fev	1	0	7.50571	6.64386	6.97285	6.69349	7.21211	6.43463	6.7879	6.45943	6.56986	6.7879	-1.07109	0.144046	-0.51342	-0.123631	-0.424203
Fezf2	1	0	7.23527	6.90087	6.8009	6.79233	6.79878	6.35755	6.49185	6.35755	6.40088	6.78596	-0.877721	-0.409014	-0.443348	-0.391455	-0.0128223
Fhl5	1	0	5.52356	4.76017	4.10832	3.74773	4.24793	4.47075	4.24793	3.28562	3.87487	5.06652	-1.05281	-0.512241	-0.822695	0.127141	0.818588
Figla	1	0	8.58899	8.48182	8.52875	8.32231	8.39796	7.4499	7.34029	7.37916	7.62194	7.90287	-1.13909	-1.14153	-1.14959	-0.700364	-0.495093
Fiz1	1	0	8.04136	8.33557	8.27953	7.98922	8.19483	8.28865	8.27495	8.14804	8.17537	8.23784	0.247288	-0.0606183	-0.131494	0.186152	0.0430071
Fkbp4	1	0	12.1771	12.1259	12.4468	12.1446	12.7077	12.0895	11.6759	11.4224	11.8173	12.222	-0.0876059	-0.449974	-1.02438	-0.3273	-0.485727
Fli1	1	0	8.03596	8.09952	8.21888	8.22839	8.02508	8.25189	8.18269	8.46781	8.55352	8.40842	0.215937	0.0831722	0.248926	0.325135	0.38334
Fosb	1	0	4.18845	3.87487	3.58496	4.3365	3.44335	4.47075	3.9542	3.70854	3.97895	3.28562	0.282295	0.0793274	0.123575	-0.357541	-0.157726
Fosl2	1	0	8.67833	8.34871	8.79008	8.65557	8.51328	7.73956	7.62914	7.92643	8.1505	8.40003	-0.938767	-0.719566	-0.863654	-0.505074	-0.113244
Foxa3	1	0	2.58203	3.70854	3.68594	1.18025	4.11818	4.97909	3.64328	4.47075	3.91812	3.87487	2.39707	-0.0652581	0.784809	2.73787	-0.243313
Foxb1	1	0	7.0064	7.20723	7.12315	7.01741	6.62936	7.09751	6.92481	6.88874	6.86419	6.90689	0.0911082	-0.282419	-0.234405	-0.153229	0.277534
Foxb2	1	0	6.19967	5.67158	5.83061	5.93074	5.80735	6	6.42626	5.69933	5.62907	5.88264	-0.199672	0.754688	-0.131281	-0.301672	0.0752881
Foxd1	1	0	6.21917	5.90689	6.37504	5.90689	5.87995	6.56986	5.94251	6	6.47573	6.05528	0.350687	0.0356239	-0.375039	0.568843	0.175332
Foxd2	1	0	3.10315	3.42868	3.2142	3.28562	2.82872	1.90044	2.79435	3.01495	2.37871	3.04723	-1.20271	-0.634332	-0.19925	-0.906907	0.218512
Foxf1a	1	0	5.45943	3.87487	4.3365	5.14975	5.32193	4.47075	4.78654	3.91812	4.97909	5.49185	-0.988682	0.911676	-0.418374	-0.170654	0.169925
Foxf2	1	0	8.01142	7.28682	8.24015	6.67243	7.18306	7.24995	7.11292	7.21211	7.21211	7.14849	-0.761474	-0.173904	-1.02805	0.53968	-0.0345689
Foxi1	1	0	8.83272	8.3574	8.30892	8.17537	8.59081	8.21174	8.07856	7.79181	8.29542	8.27269	-0.620974	-0.278839	-0.517117	0.120046	-0.318122
Foxi3	1	0	4.83714	4.78654	3.30743	4.47075	4.88603	5.02347	4.40518	4.02399	4.26437	3.91812	0.186322	-0.381361	0.716562	-0.206377	-0.967907
Foxk1	1	0	7.94385	8.10731	8.11506	8.18757	8.76417	7.75614	8.2213	8.2141	8.4878	8.08123	-0.187706	0.113992	0.0990462	0.300228	-0.682939
Foxk2	1	0	4.53346	4.26437	5.39232	5.64328	5.68566	5.62907	5.32193	5.77952	5.52356	5.69933	1.0956	1.05756	0.387205	-0.119717	0.0136696
Foxl1	1	0	3.42868	4.26437	3.16993	4.02399	4.62314	4.18845	5.49185	3.86004	3.42868	5.39232	0.759769	1.22748	0.690117	-0.595306	0.769178
Foxl2	1	0	3.5675	3.64328	2.90988	2.86206	2.72506	2.28562	3.45943	3.16993	2.90792	3.5675	-1.28188	-0.183847	0.260048	0.0458585	0.842437
Foxn1	1	0	6.01123	6.15502	6.17991	4.08633	6.2384	5.39232	5.45943	5.26679	4.3365	5.61731	-0.61891	-0.695589	-0.913123	0.250165	-0.621096
Foxn2	1	0	5.24793	5.55543	6.04439	6	6.13955	6.64386	6.13955	6.22882	6	6.33092	1.39593	0.584124	0.184425	0	0.191366
Foxn3	1	0	8.42919	8.85433	9.1098	9.17511	8.68525	8.30665	7.79181	8.27269	8.90711	8.79806	-0.122541	-1.06252	-0.837117	-0.267997	0.112811
Foxo6	1	0	7.48609	7.34029	7.58176	7.67501	7.0064	6.44294	6.53916	6.6865	6.30378	6.59991	-1.04314	-0.801132	-0.895259	-1.37123	-0.40649
Foxp3	1	0	5.95093	5.59991	5.42626	4.3365	5.80529	5.35755	5.39232	3.44335	5.52419	5.42626	-0.593383	-0.207595	-1.98292	1.18769	-0.379028
Foxq1	1	0	3.91812	4.53346	3.97895	3.86004	4.10832	4.30143	4.12928	3.58203	3.76929	4.00884	0.383307	-0.404182	-0.396927	-0.0907554	-0.0994817
Foxr1	1	0	1.47497	2.26783	1.90044	1.02229	1.33311	2.59991	2.54866	2.58203	3.42868	2.32193	1.12495	0.280825	0.681585	2.40639	0.988821
Foxs1	1	0	9.355	7.49399	7.92057	9.34955	7.54043	10.2526	9.68963	9.62955	9.59345	8.70409	0.897554	2.19563	1.70898	0.243897	1.16367
Fscn1	1	0	8.59081	8.26347	8.52104	8.22839	8.11245	9.21153	9.25165	8.54407	8.8296	8.59081	0.620718	0.98818	0.0230287	0.601207	0.478357
Gabpa	1	0	8.76417	8.82179	9.1441	9.29525	9.13534	8.56668	8.50938	8.77559	9.06147	8.96374	-0.19749	-0.312407	-0.368517	-0.233775	-0.171601
Gabpb1	1	0	7.37916	7.30933	7.24058	7.32714	6.99531	7.58176	7.52127	7.3706	7.40455	7.33149	0.202596	0.21194	0.130022	0.0774102	0.336188
Gatad1	1	0	9.83246	9.72433	9.68159	9.62608	9.76231	9.61795	9.49355	9.37868	9.5861	9.72755	-0.21451	-0.230781	-0.302905	-0.0399828	-0.0347582
Gatad2b	1	0	6.79442	7.30034	7.14849	7.07125	6.87652	7.05539	7.0064	6.84549	6.82018	6.92481	0.260974	-0.293939	-0.302999	-0.251071	0.0482956
Gbx1	1	0	3.42868	3.42868	3.64328	4.73411	3.64328	3.42868	3.27508	3.41621	2.48246	3.86004	0	-0.153605	-0.227068	-2.25165	0.216763
Gcm2	1	0	5.61442	4.40518	4.10832	4.53346	3.8853	4.11818	5.37504	5.06652	4.86142	4.88603	-1.49623	0.969856	0.958198	0.32796	1.00072
Gfi1b	1	0	0.56603	3.74773	3.86004	2.48246	3.42868	2.26783	2.01495	2.26783	3.2287	2.5675	1.7018	-1.73278	-1.59221	0.746244	-0.861187
Gh	1	0	7.59652	7.3706	7.52519	7.58916	5.58685	6.8116	6.49185	6.8009	6.83289	7.25925	-0.784922	-0.878748	-0.724291	-0.75627	1.6724
Gli1	1	0	4.02399	3.97895	4.00884	3.42868	2.98057	3.86004	3.78577	3.74773	4.18845	4.47075	-0.163949	-0.193186	-0.261108	0.759769	1.49018
Gli2	1	0	7.71958	7.4088	7.4499	7.31826	7.57432	7.75614	8.12017	7.59652	8.11506	7.71282	0.0365682	0.711371	0.146617	0.796793	0.138495
Glis1	1	0	3.86004	2.90792	3.5675	3.42868	3.13362	3.7544	3.62877	4.18845	4.02399	2.96369	-0.105645	0.720851	0.620956	0.595306	-0.169925
Glis2	1	0	7.98922	7.82352	7.88189	7.89094	8.05211	9.09168	8.82024	8.55352	8.41888	8.23072	1.10247	0.996717	0.671639	0.527934	0.178611
Glis3	1	0	8.30444	7.68546	7.62194	7.59652	5.69933	7.2913	7.35345	7.02281	6.7211	7.38768	-1.01314	-0.332007	-0.599136	-0.875423	1.68835
Gm14391	1	0	4.78654	5.2854	2	4.70674	4.83714	4.59357	4.73411	5.45943	4.04439	5.10852	-0.192978	-0.551296	3.45943	-0.66235	0.271381
Gm22	1	0	8.27269	8.0387	8.13035	8.20212	7.49399	8.0654	8.09696	7.75614	7.92643	7.66104	-0.207291	0.0582612	-0.37421	-0.275696	0.167043
Gm239	1	0	3.42868	2.83961	3.7544	3.13362	3.87487	4.67969	3.58496	3.86004	4.26437	4.26437	1.251	0.745349	0.105645	1.13075	0.389504
Gm4981	1	0	2.72331	2.98057	2.90792	2.82872	2	3.28562	2.98057	2.33688	1.90044	3.26849	0.562315	0	-0.571044	-0.92828	1.26849
Gm608	1	0	7.46607	8.0387	7.71282	7.98922	7.65052	7.98361	8.01962	7.85144	8.13293	7.77892	0.517543	-0.0190835	0.138623	0.143707	0.128404
Gm98	1	0	7.09223	6.45121	6.59991	6.7879	4.78654	5.72656	5.92766	5.55543	6.35755	6.65821	-1.36567	-0.523552	-1.04449	-0.430351	1.87167
Gmeb1	1	0	10.231	9.66509	9.78415	9.85799	8.16055	9.86258	9.02647	9.34303	9.52187	9.60531	-0.368422	-0.638621	-0.441117	-0.336116	1.44477
Gmeb2	1	0	6.76155	6.98412	6.87036	6.89482	6.95004	7.22166	7.20249	6.8392	6.82018	6.93664	0.460108	0.218365	-0.0311609	-0.0746388	-0.0134054
Gnrh1	1	0	5.06652	5.16993	5.20945	4.40518	5.16993	4.02399	4.97909	4.02399	4.67969	4.43883	-1.04252	-0.190832	-1.18546	0.274505	-0.731092
Gps2	1	0	8.98913	9.27251	9.23407	8.97929	9.1098	9.13406	8.90415	8.93789	9.20791	9.0414	0.144923	-0.368364	-0.296179	0.228618	-0.0684032
Grhl1	1	0	1.06479	1.02229	2.37871	2.83961	2.86684	2.96369	1.58496	2.78008	2.28562	2.26783	1.8989	0.562671	0.401369	-0.553992	-0.599006
Grhl2	1	0	3.28562	3.16993	4.10832	3.41621	4.59357	2.85567	2.33688	2.26783	3.37871	3.27508	-0.429948	-0.833047	-1.84049	-0.0374962	-1.31849
Grip1	1	0	8.0387	7.49787	8.17779	7.04996	7.44175	7.38349	7.30034	7.36637	7.73956	7.56315	-0.655211	-0.19753	-0.811424	0.689607	0.121396
Grlf1	1	0	7.43355	7.04996	7.23115	7.25925	7.32264	7.61839	7.52127	7.24995	7.47409	7.27303	0.184831	0.471314	0.0187967	0.214834	-0.0496082
Gsc	1	0	7.49787	7.6363	7.63278	7.48206	7.67501	7.24058	7.21211	6.8009	6.97285	7.09751	-0.257293	-0.424196	-0.831879	-0.509207	-0.577503
Gsx1	1	0	11.1361	10.9725	10.8467	10.8627	11.1051	10.5612	10.4613	10.0264	10.5612	10.8798	-0.574979	-0.511231	-0.820229	-0.301583	-0.225374
Gsx2	1	0	3.97895	5.16993	5.2854	4.10832	5.16993	4.16993	3.97895	4.3365	4.97909	4.47075	0.19097	-1.19097	-0.948907	0.870775	-0.699176
Gtf2a1	1	0	7.93512	8.08123	8.29312	8.29312	8.26347	8.31786	8.18028	8.44766	8.4957	8.20694	0.382739	0.0990521	0.154537	0.202578	-0.056525
Gtf2f1	1	0	9.18002	8.92035	9.01692	9.31656	9.10723	9.58239	9.48167	9.76884	8.98068	9.04277	0.402374	0.561317	0.751921	-0.335885	-0.06446
Gtf2i	1	0	10.7295	10.9427	10.8316	11.1345	11.0103	10.6144	10.5098	10.5029	10.7465	10.8569	-0.11506	-0.432808	-0.328768	-0.388057	-0.153415
Gtf2ird1	1	0	5.39232	4.53346	5.55543	5.88264	4.83714	4.3365	5.20945	5.45943	4.59357	4.47075	-1.05582	0.675989	-0.0959957	-1.28908	-0.366394
Gtf2ird2	1	0	5.52356	6.11894	5.67158	6.09803	6.06609	5.65764	5.91886	5.42626	5.92766	5.9542	0.134078	-0.200078	-0.245312	-0.170373	-0.111893
Gtf3a	1	0	8.66788	8.7311	8.65736	8.78687	8.83736	9.14661	8.78206	8.88633	8.77883	8.79008	0.478728	0.050957	0.228968	-0.00804274	-0.0472802
Hcfc1	1	0	9.16901	9.32984	9.13028	8.97365	9.21031	9.18123	9.03191	9.12135	8.77883	9.08131	0.0122189	-0.297931	-0.00892346	-0.194822	-0.129004
Hcfc2	1	0	7.38768	7.60385	7.61113	7.90287	7.82043	7.6363	7.56685	7.96667	7.58916	7.59652	0.248625	-0.0370014	0.355535	-0.313708	-0.22391
Hdx	1	0	3.15543	3.2142	3.28562	2.80517	2.01495	2.26783	2.82872	2.83714	3.64328	3.28091	-0.887594	-0.385478	-0.448477	0.838109	1.26596
Hells	1	0	5.06652	5.80529	5.35755	5.06652	5.57016	6.61471	6.82655	6.22882	5.57016	5.77952	1.54819	1.02126	0.871267	0.503644	0.209363
Helt	1	0	6.95587	6.55459	7.26382	7.1434	6.76155	5.85798	5.90689	6.22882	6.11894	6.83289	-1.09788	-0.647698	-1.035	-1.02445	0.0713388
Herpud1	1	0	12.2959	13.7799	12.7819	12.7819	13.3287	11.601	12.1602	12.2357	12.4759	12.8498	-0.694941	-1.61968	-0.546242	-0.30605	-0.478811
Hes3	1	0	3.30743	3.64328	3.76929	3.42868	4.47075	2.30743	2.26783	3.62877	2.75884	3.2287	-1	-1.37545	-0.140513	-0.669846	-1.24205
Hes5	1	0	7.7263	7.58916	7.46607	7.4499	6.81378	7.00078	6.52356	6.76155	6.83289	7.15341	-0.725521	-1.0656	-0.70452	-0.617015	0.339633
Hes6	1	0	10.4928	10.4812	10.6945	10.4222	10.5967	10.5153	10.3199	10.3717	10.5404	10.4918	0.0224643	-0.161357	-0.322796	0.118189	-0.104885
Hes7	1	0	7.02834	6.65821	6.37504	6.55459	7.10261	6.87036	6.6865	6.2854	6.71425	6.93278	-0.157979	0.028289	-0.0896372	0.159657	-0.169828
Heyl	1	0	6.39232	5.45943	5.72656	6.45943	6.02237	6.73471	6.19967	6.45943	6.56986	6.32193	0.342392	0.740241	0.732873	0.110424	0.29956
Hipk2	1	0	8.43331	8.69726	8.50548	8.71595	8.13542	8.41472	8.51716	8.77559	8.37674	8.17045	-0.0185899	-0.180097	0.270108	-0.339207	0.0350284
Hivep1	1	0	7.2685	7.40455	7.28571	7.84223	7.48206	7.68546	7.51351	7.74955	7.68546	7.68546	0.416959	0.108961	0.463842	-0.156766	0.203401
Hivep2	1	0	5.76633	6.2854	5.81788	6.09803	6.34873	5.61731	5.80529	6	6.13955	6.44294	-0.149021	-0.48011	0.182121	0.0415193	0.0942153
Hivep3	1	0	3.44335	3.27508	3.04723	2.9855	3.28091	2	2.5675	2.82872	2.54866	4.12928	-1.44335	-0.707582	-0.218512	-0.436844	0.848375
Hlf	1	0	7.58176	8.99334	8.83272	7.59652	9.35717	6.55459	7.65052	8.09952	8.41055	8.93936	-1.02717	-1.34283	-0.733201	0.814024	-0.41781
Hltf	1	0	6.37504	6.55459	6.70736	6.85798	6.98412	6.32193	6.42626	6.2854	6.87652	6.65821	-0.0531113	-0.128324	-0.421957	0.018536	-0.325911
Hlx	1	0	7.90287	7.30034	7.5443	7.82352	7.37495	8.10731	8.13293	7.79181	8.30444	8.03596	0.20444	0.832585	0.247513	0.480911	0.661003
Hmbox1	1	0	3.7544	4.53346	4.10832	3.5675	3.70854	4.30143	4.18845	3.86004	3.5675	3.58203	0.547031	-0.34501	-0.248275	0	-0.12651
Hmg20a	1	0	7.62194	7.48999	7.59279	7.82671	7.58176	7.43355	7.6363	7.7263	7.77573	7.58916	-0.188389	0.146315	0.133512	-0.0509733	0.00739992
Hmgb2	1	0	7.12315	7.50186	7.18306	7.20723	7.16336	8.73777	8.91886	7.6992	7.70267	7.67501	1.61463	1.41701	0.516145	0.495438	0.511651
Hmgb3	1	0	11.025	11.0305	11.0271	11.0135	10.6975	10.4222	10.3518	10.3418	10.6236	10.8439	-0.602811	-0.678723	-0.685269	-0.389831	0.146394
Hmgb4	1	0	3.58203	4.12928	3.74773	4.47075	3.5675	4.12928	3.2287	4.02399	3.37871	3.87487	0.547256	-0.900582	0.276263	-1.09203	0.307371
Hmgn2	1	0	5.50875	5.76633	1.00742	5.40939	5.69933	5.18982	5.75328	5.35755	5.20945	5.16993	-0.318921	-0.0130465	4.35013	-0.199938	-0.529405
Hmgxb3	1	0	9.57031	9.51412	9.31656	9.41029	9.28052	9.9231	9.61706	9.49649	9.52763	9.45456	0.352798	0.10294	0.179926	0.117338	0.174046
Hmgxb4	1	0	6	6.16993	6	6.27612	6.13955	5.49185	5.97384	5.91886	6.15987	6.35755	-0.508147	-0.196084	-0.0811368	-0.116253	0.218001
Hnf4g	1	0	9.51023	9.65017	9.9955	8.10731	8.86356	8.90566	8.30665	8.47385	8.3596	9.02647	-0.604571	-1.34352	-1.52165	0.25229	0.162911
Hoxa1	1	0	5.62907	5.20945	5.02347	4.93331	5.85798	4.65126	5.06652	5.33985	5.32193	5.26679	-0.9778	-0.142938	0.316384	0.388617	-0.591194
Hoxa2	1	0	3.7544	3.7544	3.45943	3.5675	5.42626	4.00884	4.02399	3.91812	3.26849	3.42868	0.254438	0.269593	0.45869	-0.299012	-1.99758
Hoxa4	1	0	5.35755	5.61731	5.92766	5.49185	5.64328	5.65764	5.2854	5.45943	5.75328	5.50779	0.300088	-0.331907	-0.468228	0.261431	-0.135484
Hoxa5	1	0	4.26437	2.33688	2.26783	4.73411	4.10832	2.88342	4.47075	0.18025	3.04723	4.3365	-1.38095	2.13387	-2.08758	-1.68687	0.228178
Hoxb1	1	0	8.30665	8.14804	8.0224	7.74955	8.3596	7.24058	7.42123	7.12315	7.6992	7.43355	-1.06607	-0.726804	-0.899247	-0.0503511	-0.926043
Hoxb13	1	0	2.28562	2.33688	2.5675	0.18025	2.06479	2.90756	2.90792	1.90044	0.18025	2.28562	0.62194	0.571044	-0.667055	0	0.220828
Hoxb2	1	0	6.99531	6.72792	7.0766	7.06609	6.86419	7.6646	7.55561	7.38768	7.69235	7.22166	0.669291	0.827694	0.311072	0.626259	0.357473
Hoxb3	1	0	2.96369	2.81508	3.2287	4.02399	3.87487	3.87487	4.16993	4.10832	4.02399	4.04439	0.911175	1.35484	0.879616	0	0.169525
Hoxb5	1	0	4.18845	4.67969	4.18845	4.30143	4.26437	4.62314	4.37177	4.18845	3.97895	4.3365	0.434685	-0.307923	0	-0.322474	0.0721226
Hoxb6	1	0	7.22166	6.7879	6.91886	6.80516	6.70044	5.92766	6.22882	6.04439	6.64386	6.90087	-1.294	-0.559084	-0.874469	-0.161307	0.200427
Hoxb9	1	0	5.55543	3.86004	3.86004	3.86004	5.81788	3.37871	5.06652	3.70854	3.37871	3.28091	-2.17671	1.20647	-0.151505	-0.481328	-2.53697
Hoxc10	1	0	5.2854	5.24793	5.12928	5.16993	5.57016	4.53346	4.93331	4.18845	4.40518	4.59357	-0.751938	-0.314617	-0.940829	-0.764741	-0.976593
Hoxc11	1	0	3.87487	3.87487	4.37177	5.06652	4.73411	4.04439	3.27508	3.45943	3.91812	4.53346	0.169525	-0.599789	-0.912334	-1.14839	-0.200641
Hoxc13	1	0	4.26437	3.16993	2.48246	4.93331	2.96369	3.36419	2.96953	3.13362	3.37871	4.53346	-0.900179	-0.200393	0.651161	-1.5546	1.56977
Hoxc4	1	0	7.61113	6.77939	7.67501	5.45943	6.67948	7.2913	7.10261	7.0766	6.70044	6.15987	-0.319838	0.323221	-0.59841	1.24101	-0.519609
Hoxc6	1	0	5.55543	4.40518	4.18845	5.53978	4.70674	3.5675	3.9542	3.42868	3.7544	5.42626	-1.98793	-0.450987	-0.759769	-1.78538	0.719521
Hoxc8	1	0	4.3365	3.45943	3.70854	5.24793	3.87487	5.2854	4.65126	5.2854	4.53346	4.88603	0.948907	1.19183	1.57687	-0.714463	1.01116
Hoxd10	1	0	6.05115	5.39232	5.52356	4.59357	5.61731	5.65764	5.79233	5.39232	5.20945	5.49185	-0.393515	0.400017	-0.131245	0.615887	-0.125456
Hoxd11	1	0	3.7544	4.3365	3.7544	4.40518	3.7544	5.04483	4.02399	2.98057	3.42868	3.7544	1.29043	-0.312505	-0.773829	-0.976499	0
Hoxd13	1	0	8.60183	8.00036	7.84223	7.77573	8.5573	7.83908	7.86978	7.34029	7.95817	7.91759	-0.762747	-0.130578	-0.501935	0.182433	-0.639709
Hoxd3	1	0	10.163	9.5257	9.66942	9.2896	10.2005	9.03053	9.30537	8.56668	9.54962	9.31543	-1.13251	-0.220332	-1.10274	0.260026	-0.885058
Hoxd4	1	0	3.5675	4.97909	4.24793	2.5675	4.93331	2.91373	2.73901	3.15543	3.42868	3.5675	-0.653772	-2.24008	-1.0925	0.861187	-1.36581
Hoxd8	1	0	5.32193	4.93331	5.35755	5.57016	5.77952	6.61471	6.67243	6.39232	6.87652	6.13955	1.29278	1.73911	1.03477	1.30636	0.360029
Hoxd9	1	0	5.39232	5.55543	5.85798	5.49185	5.90689	5.53978	5.18982	5.06652	4.97909	5.24793	0.147462	-0.365603	-0.791465	-0.51276	-0.658963
Hr	1	0	11.1467	11.2767	11.2294	11.0952	11.1065	11.5963	11.8901	11.7153	11.6271	11.4017	0.449542	0.613417	0.485879	0.531857	0.295262
Hsbp1	1	0	11.8736	11.725	11.8939	11.9682	11.9724	11.6428	11.689	11.8981	11.6775	11.7318	-0.230806	-0.0360087	0.00418932	-0.290713	-0.240557
Hsf1	1	0	8.58712	8.45976	8.55539	8.75761	8.38951	8.7294	8.42716	8.54974	8.47784	8.60728	0.142284	-0.032599	-0.00564937	-0.279774	0.217766
Hsf2	1	0	6.74819	7.0337	7.04996	7.28219	7.18306	7.32264	7.28571	7.2685	7.44175	7.00078	0.574449	0.252016	0.218545	0.159559	-0.182277
Hsf2bp	1	0	5.62907	4.24793	3.86004	5.26679	3.10315	4.83714	5.40939	4.76017	4.10154	5.24793	-0.791921	1.16146	0.900126	-1.16525	2.14478
Hsf4	1	0	5.95093	5.93074	6.09803	5.90689	6.09803	5.98504	5.39232	5.35755	5.40939	6.06609	0.03411	-0.53842	-0.74048	-0.4975	-0.0319429
Htatip2	1	0	8.54974	8.7411	8.99754	8.67309	8.8574	9.1175	9.14912	9.25283	9.15408	9.21271	0.567765	0.408018	0.255286	0.480988	0.355311
Htt	1	0	6.09803	6.55459	6.41126	6.26679	6.2854	6.91886	7.22648	6.99531	6.58496	6.64386	0.820831	0.671895	0.584049	0.318176	0.358454
Icmt	1	0	8.23545	8.26808	8.22839	8.38951	8.30665	8.24254	8.16055	8.18269	8.42919	8.37674	0.00709181	-0.107539	-0.0457008	0.0396803	0.0700897
Id1	1	0	11.5094	11.4393	11.5812	11.5977	11.7153	11.6715	11.0316	11.6378	11.8044	11.7511	0.16216	-0.407703	0.0566573	0.206661	0.0357754
Id2	1	0	10.1862	9.54582	9.91572	9.92163	9.62608	10.0635	10.0032	10.3187	10.5118	10.1272	-0.122735	0.45737	0.403031	0.590196	0.501071
Id3	1	0	12.4237	12.0763	12.2959	12.3886	12.1047	13.1241	13.3014	13.2426	13.2426	12.9346	0.700467	1.22512	0.946729	0.854034	0.82991
Id4	1	0	3.74773	3.42868	3.93331	4.88603	3.78577	3.28562	4.00884	5.20945	5.35755	4.47075	-0.462106	0.580151	1.27614	0.471523	0.684981
Ifi203	1	0	10.4587	10.6469	10.6144	10.3418	10.2201	10.5049	10.5183	10.1756	10.2364	10.5143	0.0461304	-0.12861	-0.438783	-0.105379	0.294231
Ifi204	1	0	2.26783	2.30743	2.33688	3.37871	2.5675	2.80683	6.07253	6.13955	2.98057	5.06652	0.538996	3.76511	3.80267	-0.398146	2.49902
Ikzf1	1	0	4.88603	3.45943	5.24793	4.88603	3.70854	4.93331	5.45943	5.59991	3.41621	5.02347	0.0472823	2	0.351985	-1.46982	1.31493
Ikzf2	1	0	5.32193	5.35755	5.20945	5.61442	5.12928	3.5675	4.10832	3.91812	4.97909	5.39232	-1.75443	-1.24923	-1.29133	-0.635323	0.263034
Ikzf4	1	0	4.88603	4.18845	3.37871	3.42868	4.10832	3.74773	4.3365	3.93331	3.5675	3.42868	-1.1383	0.148041	0.554596	0.138813	-0.679632
Ing4	1	0	10.552	10.2837	10.3474	10.3755	10.1675	10.6945	10.5784	10.5148	10.3988	10.3623	0.14247	0.294654	0.16744	0.0232671	0.19487
Ino80	1	0	6.42626	6.66534	6.44294	6.65821	6.75489	6.53916	6.49185	6.81378	6.56224	6.56986	0.112894	-0.173483	0.370838	-0.0959691	-0.185032
Irf1	1	0	12.438	12.3017	12.3347	11.999	12.4151	12.0201	11.2614	11.5217	11.8678	12.0964	-0.417863	-1.04025	-0.813026	-0.131169	-0.318635
Irf4	1	0	5.58685	5.24793	5.24793	4.53346	5.50875	5.75328	4.73411	5.10852	5.61731	4.65126	0.166434	-0.513822	-0.139403	1.08384	-0.857481
Irf6	1	0	5.20945	5.42626	5.72656	5.83289	5.67158	5.53978	5.50875	5.55543	5.97728	5.83289	0.330326	0.0824808	-0.171132	0.14439	0.161314
Irf8	1	0	5.75328	5.06652	5.42626	5.65764	5.39232	6.79442	6.7211	6.84549	5.83061	6.04439	1.04113	1.65458	1.41923	0.17297	0.652077
Irf9	1	0	8.25419	7.8879	7.68195	7.67854	8.39374	8.18028	8.77234	8.60548	8.0387	8.16299	-0.0739082	0.88444	0.923528	0.360163	-0.230751
Irx1	1	0	8.18757	8.50349	8.12785	8.04136	8.30665	7.65052	7.41714	7.70603	7.39198	7.92057	-0.537054	-1.08635	-0.421828	-0.649384	-0.386074
Irx2	1	0	6.44294	6.24793	6.27612	6.61471	6.17991	3.28562	4.97909	5.58685	4.73411	5.75328	-3.15732	-1.26883	-0.689274	-1.8806	-0.426625
Irx3	1	0	10.962	10.7978	11.2066	9.93978	10.641	10.3684	10.5486	10.4275	10.5967	10.5316	-0.593665	-0.249228	-0.77911	0.656944	-0.109428
Irx5	1	0	9.18491	8.97929	9.0059	8.8938	8.84356	8.89674	8.63251	8.55916	8.6127	8.83425	-0.288175	-0.346781	-0.446743	-0.281093	-0.00931151
Isl2	1	0	2.83961	2.32193	4.18845	3.91812	1.83125	2.5675	3.45943	0.18025	2.95466	2.54866	-0.272116	1.1375	-4.0082	-0.96346	0.717408
Jazf1	1	0	5.80529	6.19967	6.04439	5.93074	6.13955	6.56986	6.94437	6.65821	6.40293	6.2384	0.764563	0.744699	0.613817	0.472189	0.0988534
Jdp2	1	0	8.62892	9.55152	8.56668	8.16299	9.02647	9.10075	9.28052	9.33865	9.6677	9.15783	0.47183	-0.271	0.771972	1.50471	0.131366
Jmjd4	1	0	4.18405	5.16993	5.12928	5.24793	1.47497	3.86004	4.3365	5.79233	2.59991	3.28091	-0.324007	-0.833429	0.663052	-2.64801	1.80594
Jmy	1	0	5.2854	5.80529	5.35755	5.62907	5.45943	5.20945	5.55543	5.32193	5.65764	5.42626	-0.0759489	-0.249865	-0.0356239	0.0285749	-0.0331669
Junb	1	0	6.47573	6.05528	6.99531	8.26574	6.12453	7.8637	7.9147	7.65757	6.96149	6.8392	1.38796	1.85941	0.662269	-1.30425	0.714669
Jund	1	0	9.80654	9.82462	9.70904	9.59802	9.7615	9.7615	10.0327	10.0104	9.87529	9.75822	-0.0450398	0.208072	0.301336	0.277264	-0.00327871
Kat2a	1	0	7.06609	7.13331	7.07682	7.12315	6.95587	7.74955	7.79496	7.62914	7.46607	7.34029	0.683465	0.661655	0.552325	0.342923	0.384425
Kat2b	1	0	7.47409	7.90879	7.75614	8.01142	8.01142	7.42531	7.38349	7.52899	7.75614	7.84223	-0.048778	-0.525303	-0.227158	-0.255278	-0.169195
Kat5	1	0	7.13844	7.20249	7.38349	7.43355	6.98981	7.15341	7.30933	7.19281	7.10261	7.2913	0.0149775	0.106842	-0.190685	-0.330942	0.301487
Kcnip3	1	0	5.61731	6.37504	5.85798	5.88264	5.9542	4.53346	5.77952	5.45943	5.91886	6.32193	-1.08384	-0.595517	-0.398549	0.0362202	0.367732
Kcnn4	1	0	5.12928	4.04439	3.74773	3.64328	4.47075	6.49185	6.65821	6.32193	5.2854	5.20945	1.36257	2.61382	2.5742	1.64212	0.738704
Kdm1a	1	0	8.99476	8.82647	8.98776	8.88481	8.87119	9.39248	9.54486	9.4787	9.26443	8.92621	0.397717	0.718389	0.490943	0.379626	0.0550193
Kdm2a	1	0	3.70854	4.18405	4.00884	3.13362	3.37871	6.07682	6.65821	6.45121	5.80529	5.52356	2.36828	2.47416	2.44238	2.67167	2.14485
Kdm3a	1	0	8.01692	8.48579	8.07856	8.38317	8.32231	8.21174	8.24722	8.3574	8.64851	8.22598	0.194825	-0.238567	0.278839	0.265339	-0.0963246
Kdm4a	1	0	6.06609	6.42626	5.9542	5.49185	4.93331	6.17991	6.32193	6.18468	6.00742	5.93074	0.11382	-0.104337	0.230481	0.515567	0.997426
Kdm4b	1	0	9.22934	9.57496	9.09948	9.18979	9.38612	9.22934	9.33865	9.00173	9.47468	9.37868	0	-0.236311	-0.0977493	0.284892	-0.00743742
Kdm5a	1	0	2.32193	2.26783	3.2287	3.5675	3.70854	3.87487	1.90044	3.37871	2.78345	3.04723	1.55294	-0.367389	0.150013	-0.784044	-0.661302
Kdm5b	1	0	5.77952	5.47703	5.9542	6.02945	6	6.04439	5.88264	6.33985	6.52356	6.15987	0.264872	0.405613	0.385654	0.494109	0.159871
Kdm5c	1	0	5.52356	5.68566	5.81788	5.79233	6.40939	6.04439	5.90689	5.81788	5.93074	5.72656	0.520832	0.221231	0	0.138403	-0.682832
Kdm5d	1	0	7.17324	7.27667	7.3706	7.02834	7.24995	7.30933	7.06609	6.97285	7.18306	7.24058	0.136086	-0.210578	-0.397749	0.154714	-0.00936777
Klf11	1	0	7.06064	6.7879	6.88874	6.76155	6.88874	6.58496	6.53916	6.82018	7.08178	6.99531	-0.47568	-0.248744	-0.0685643	0.320229	0.106562
Klf12	1	0	6.97285	6.88874	6.95004	6.74819	7.12315	7.1434	7.08178	6.7211	7.04996	7.10261	0.170544	0.193037	-0.228944	0.301764	-0.0205358
Klf13	1	0	9.61884	9.59345	9.70391	9.11494	9.87014	9.02374	9.17511	9.16901	9.50828	9.4082	-0.595099	-0.418336	-0.534905	0.393335	-0.46194
Klf15	1	0	8.7075	10.3961	9.36797	9.07734	9.80893	7.27769	7.99754	7.77573	8.93499	9.20068	-1.42981	-2.39854	-1.59223	-0.142355	-0.608252
Klf16	1	0	6.11437	6.15987	6.44294	6.53138	7.09751	6.90689	7.18306	7.10785	6.7879	6.93278	0.792524	1.02319	0.664908	0.256521	-0.164726
Klf17	1	0	5.58685	5.83289	6.13484	5.2854	6	5.50875	3.87487	4.3365	4.93331	5.24793	-0.0781045	-1.95802	-1.79834	-0.352091	-0.752072
Klf3	1	0	8.06278	8.35526	8.56292	8.32449	8.18028	8.87268	8.42716	8.98353	8.88027	8.75103	0.809902	0.0718934	0.420607	0.555773	0.570752
Klf4	1	0	8.94802	8.60548	8.49175	9.38291	9.18859	8.88027	8.0654	9.05618	9.41132	9.25398	-0.0677548	-0.540083	0.564428	0.0284093	0.0653873
Klf5	1	0	4.37177	5.35755	4.47075	5.32193	5.39232	4.3365	4.97909	4.78654	5.26679	4.30143	-0.0352704	-0.378459	0.315795	-0.0551416	-1.09089
Klf6	1	0	10.0732	10.47	10.1001	10.5481	10.6084	10.3323	10.5049	10.5423	11.0354	10.7123	0.259134	0.0348454	0.44223	0.48726	0.103918
Klf7	1	0	9.47268	9.65765	9.56003	9.5257	9.41652	9.54676	9.53434	9.69401	9.79536	9.63774	0.07408	-0.123308	0.133978	0.26966	0.221221
Klf8	1	0	2.96369	2.81837	2.32193	2.30743	3.27508	3.04723	2.81837	3.7544	3.42868	3.42868	0.0835409	0	1.43247	1.12126	0.153605
Klf9	1	0	12.4	13.4769	12.8072	12.2705	12.8355	11.8171	12.1341	11.9849	12.9107	12.6765	-0.582934	-1.34275	-0.822245	0.64026	-0.159039
L3mbtl2	1	0	7.47409	7.50571	7.53666	7.5443	7.44175	7.48206	7.55561	7.39614	7.4376	7.32264	0.00797175	0.0499009	-0.140522	-0.106697	-0.119111
Lass2	1	0	9.58239	9.63504	9.56659	9.49258	9.54962	10.1509	9.96509	9.77369	9.70134	9.56659	0.568551	0.330047	0.207103	0.208764	0.0169684
Lass4	1	0	7.34903	7.60744	7.7627	7.32714	7.74955	7.19281	7.15341	7.41292	7.24995	7.28682	-0.156229	-0.454026	-0.349787	-0.0771947	-0.462733
Lass5	1	0	11.0481	11.3328	11.1915	10.9038	10.9065	11.0989	10.9649	10.7132	10.9926	10.9449	0.0507897	-0.367888	-0.478292	0.0887975	0.0383947
Lass6	1	0	4.88603	3.97895	3.7544	5.10852	4.18845	3.5675	5.06652	4.93331	5.32193	4.11818	-1.31853	1.08756	1.17891	0.213404	-0.0702728
Lbx2	1	0	7.45801	6.98412	7.01741	7.20249	7.43355	6.87036	6.64386	6.65821	7.0064	6.90087	-0.587646	-0.340266	-0.359203	-0.196085	-0.532688
Lcor	1	0	7.28219	6.71425	7.03919	6.83289	6.89482	6.09803	6.2854	6.2854	5.93074	6.6865	-1.18416	-0.428843	-0.753788	-0.902153	-0.208317
Lcorl	1	0	5.52356	5.32193	5.85549	5.88264	5.35755	3.2287	5.45943	5.72656	5.40939	5.81788	-2.29486	0.137504	-0.128933	-0.473252	0.460327
Ldb2	1	0	7.23115	7.04466	7.13331	7.48206	7.40455	7.14849	7.4459	7.40455	7.77244	7.60385	-0.0826607	0.401231	0.271244	0.290378	0.199295
Lhx1	1	0	8.5249	8.15304	8.19244	8.11245	8.66261	7.3706	7.4499	7.35773	7.85758	7.99754	-1.1543	-0.703133	-0.834713	-0.254872	-0.665064
Lhx2	1	0	10.2201	10.0791	10.043	9.98842	9.45051	9.26094	9.45963	8.90415	9.62788	9.67724	-0.959149	-0.619477	-1.13888	-0.360544	0.226733
Lhx3	1	0	4.11818	4.26437	4.67969	4.00884	3.86004	4.26437	4.65126	3.91812	4.97909	3.9542	0.146192	0.386892	-0.761567	0.970257	0.094154
Lhx4	1	0	8.37674	8.11506	7.7822	8.3596	7.98922	7.42123	7.71958	6.96149	7.69235	8.11506	-0.955506	-0.395481	-0.820711	-0.667249	0.125838
Lhx5	1	0	2.26783	3.58203	3.5675	2.82872	0.56603	2.78177	1.57046	1.58496	3.45943	3.13362	0.513938	-2.01156	-1.98254	0.630709	2.56759
Lhx6	1	0	4.93331	5.35755	5.62907	5.2854	5.20945	5.68566	5.35755	6.61471	6.69349	6.47573	0.752349	0	0.985645	1.40808	1.26628
Lhx8	1	0	5.39232	5.59991	5.52356	5.77952	2.70387	4.00884	4.86142	5.10852	5.39232	4.65126	-1.38348	-0.738488	-0.415037	-0.387205	1.94739
Lhx9	1	0	3.42868	4.18845	4.12928	4.53346	5.40939	4.97909	5.42626	4.26437	4.78654	5.12928	1.55041	1.23781	0.13509	0.25308	-0.280108
Lmcd1	1	0	10.0209	9.71241	9.87908	10.0758	9.59619	10.1731	9.9493	10.1343	9.70904	9.76477	0.152251	0.236894	0.255183	-0.366759	0.168583
Lmo1	1	0	8.4878	8.44966	8.24015	8.42302	5.50875	7.48206	7.17324	7.24058	7.60385	8.12785	-1.00574	-1.27642	-0.999575	-0.819176	2.61911
Lmo4	1	0	11.7893	11.373	11.6186	11.9659	11.2676	12.1645	12.3545	12.2979	12.0964	11.7771	0.375205	0.981493	0.679305	0.130568	0.509532
Lmx1a	1	0	1.75374	0.18025	2.90447	1.57046	1.02229	2.5675	1.33311	1.44238	2.33688	1.06479	0.813755	1.15286	-1.46209	0.766416	0.0425028
Lmx1b	1	0	6.73471	6.49185	6.49185	5.9542	6.58496	6.64386	6.45943	5.88264	6.13955	6.2384	-0.0908534	-0.0324215	-0.60921	0.185355	-0.346558
Lpin2	1	0	6.32193	6.98412	6.52356	6.39232	6.52356	6.99531	7.30933	7.28219	7.30034	7.7296	0.673377	0.325208	0.758632	0.908024	1.20604
Lyl1	1	0	6.15987	6.04439	6.00742	6.26679	5.76633	6.64386	6.95004	6.69349	6.62936	6.72792	0.483985	0.905649	0.686067	0.36257	0.96159
Mad1l1	1	0	6.56986	6.64386	6.53138	6.15502	6.53916	6.19967	6.49985	6.2384	6.27612	6.39232	-0.370183	-0.14401	-0.292977	0.121104	-0.146841
Maf	1	0	6.13955	6.74147	6.49185	6.36632	6.53138	7.79181	7.53666	7.70948	7.45801	6.98981	1.65226	0.795194	1.21762	1.09169	0.458428
Maff	1	0	7.1434	8.0224	7.52127	7.40041	7.53666	7.80144	7.97234	8.37674	8.26808	7.64343	0.658048	-0.0500552	0.855468	0.86767	0.106767
Mafk	1	0	9.28392	9.93535	9.52763	9.69624	9.67291	10.0125	9.96652	9.89263	10.4009	10.1509	0.728555	0.0311726	0.365002	0.704682	0.478038
Maml3	1	0	5.77952	5.97728	6.04439	6.04439	5.87995	5.83061	5.55543	5.90689	5.89482	5.90689	0.0510879	-0.421853	-0.137504	-0.149576	0.0269398
Map3k10	1	0	6.86419	7.18306	7.04996	6.77479	6.69349	6.95004	6.58496	6.85175	6.8009	6.55459	0.0858572	-0.598096	-0.198207	0.0261128	-0.138898
Maz	1	0	2.83961	4.93331	4.10832	3.5675	3.2287	5.02347	4.93331	5.12928	4.88603	5.06652	2.18385	0	1.02097	1.31853	1.83781
Mbd1	1	0	6.30378	7.33597	6.50779	6.22882	7.06604	6.22882	6.45121	6.59991	6.69349	6.70044	-0.0749621	-0.884754	0.0921182	0.464668	-0.365596
Mbd2	1	0	11.1166	11.224	11.1905	11.359	11.2843	11.1101	10.9751	11.2203	11.0302	11.0766	-0.00656582	-0.248903	0.0298038	-0.328854	-0.207673
Mbd3	1	0	9.01142	8.80917	9.31543	9.16032	9.06809	9.83557	9.45051	9.44437	9.15534	9.29639	0.824153	0.641336	0.128939	-0.00497652	0.228307
Mbd4	1	0	6.22882	6.2854	6.39232	5.99639	6.11894	5.77952	5.75328	5.75328	6.00742	6.22882	-0.449296	-0.532119	-0.639034	0.0110311	0.109878
Mecp2	1	0	8.77883	9.21514	8.84356	8.96229	9.07734	8.7075	8.6887	8.54219	8.73777	8.62173	-0.0713295	-0.526436	-0.301374	-0.22452	-0.455619
Med13	1	0	9.60076	9.77127	9.66942	9.9083	9.69137	9.2505	9.02374	9.35065	9.40298	9.79458	-0.350262	-0.747528	-0.318765	-0.505322	0.103202
Med14	1	0	6.2854	6.47573	6.44294	6.55459	6.32193	6.8392	7.22166	6.93664	6.90933	6.47573	0.553802	0.745925	0.493694	0.35474	0.153805
Med16	1	0	9.98842	9.9927	10.0011	9.87014	9.86105	9.92677	9.76884	9.76394	9.91201	10.043	-0.0616507	-0.223865	-0.237169	0.0418627	0.181986
Med17	1	0	5.39232	5.71315	5.87995	5.42626	5.72656	5.57016	5.20945	5.45943	4.08633	5.2854	0.177842	-0.503693	-0.420519	-1.33993	-0.441157
Med21	1	0	11.5578	11.5094	11.8715	11.7881	12.0654	11.6982	11.2203	11.7528	11.4708	11.6428	0.140381	-0.289026	-0.118751	-0.31729	-0.422534
Med23	1	0	8.21646	8.16794	8.14302	8.19244	8.2141	7.35773	7.82671	7.91759	7.99754	8.00862	-0.858732	-0.341234	-0.225423	-0.194896	-0.20548
Med26	1	0	7.5443	7.65757	8.0224	8.08123	8.44358	7.55189	7.30933	7.94092	7.6363	7.58176	0.00759403	-0.348245	-0.0814785	-0.444925	-0.86182
Med27	1	0	6.78596	6.99531	6.7879	7.02834	6.87652	7.07125	7.08178	7.16336	6.88874	6.90087	0.285288	0.0864746	0.375461	-0.139601	0.0243499
Med30	1	0	9.7615	10.1207	9.95002	9.76231	9.9294	10.1336	10.0146	9.83169	9.93831	9.75571	0.372117	-0.106064	-0.118325	0.176006	-0.17369
Med4	1	0	10.1649	10.2993	10.4853	10.3739	10.3182	10.1458	10.0712	10.2237	10.1095	10.1548	-0.0190991	-0.228172	-0.261556	-0.26433	-0.163397
Med6	1	0	8.35526	8.2841	8.41888	8.46583	8.24254	8.75103	8.66611	8.75433	8.50938	8.4878	0.395766	0.382013	0.33545	0.043554	0.245263
Meis2	1	0	3.7544	3.2287	3.62877	3.86004	3.62877	2.28562	2.33688	2.5675	3.5675	4.93331	-1.46878	-0.891823	-1.06128	-0.292544	1.30454
Meox1	1	0	7.49399	6.44294	6.96	7.58916	6.8392	9.8618	9.56564	9.46565	9.43824	8.56107	2.36781	3.1227	2.50565	1.84908	1.72187
Meox2	1	0	9.92383	9.65983	9.88968	9.96652	9.90162	9.65676	10.0104	10.1725	10.0088	10.2122	-0.267076	0.350549	0.282814	0.0422308	0.310543
Mesp2	1	0	5.80529	5.32193	5.52356	5.18982	5.69933	4.93331	4.83714	4.40518	5.20945	5.35755	-0.871982	-0.484784	-1.11838	0.0196288	-0.341778
Mettl3	1	0	8.66788	8.6591	8.35092	8.546	8.46583	8.96089	8.61633	8.88481	8.61633	8.44766	0.293006	-0.0427647	0.533888	0.0703338	-0.0181729
Mier1	1	0	8.58712	8.79487	9.15162	9.07341	9.26443	8.57604	8.59816	8.74442	9.29525	9.35173	-0.0110738	-0.196703	-0.407202	0.221834	0.0872955
Mier3	1	0	7.22166	7.40455	7.44175	7.62194	7.67501	6.90689	6.97285	7.24058	7.58176	7.38768	-0.314768	-0.4317	-0.201174	-0.0401832	-0.287338
Mkl1	1	0	3.42868	2.32193	2.26783	3.74773	3.82484	3.86004	4.65126	3.82484	4.47075	3.58203	0.431357	2.32934	1.55701	0.723022	-0.242815
Mlf1ip	1	0	2.83961	2.95092	3.13362	3.26849	3.2287	4.11818	5.58685	2.26783	3.37871	3.5688	1.27857	2.63593	-0.865788	0.110229	0.340099
Mll1	1	0	7.60385	7.73628	7.5443	7.95244	8.06809	7.47802	7.4295	7.63278	7.80458	7.66804	-0.125828	-0.306785	0.0884843	-0.14786	-0.400044
Mll3	1	0	8.88633	8.93499	8.90857	8.91007	8.86201	8.70577	8.6127	8.64851	9.17757	8.95663	-0.180561	-0.322286	-0.260062	0.267496	0.0946196
Mlx	1	0	9.03462	9.10723	9.06678	8.88633	8.85433	9.44028	9.3232	9.47468	8.92621	8.86201	0.405661	0.21597	0.407898	0.0398775	0.00767976
Mlxip	1	0	8.05475	8.25189	7.75614	7.79181	8.29089	8.22839	8.17779	7.86978	8.30444	8.37891	0.173645	-0.0741029	0.113641	0.512628	0.0880208
Mms19	1	0	3.5675	3.04723	3.87487	3.13362	4.81168	4.16993	4.93331	3.91812	5.16993	2.30743	0.602427	1.88608	0.0432528	2.03631	-2.50426
Mnt	1	0	7.92643	8.28634	8.16794	8.17537	7.6992	7.76923	7.39614	7.62194	7.75614	7.51351	-0.157196	-0.890202	-0.545997	-0.419227	-0.18569
Mnx1	1	0	7.58176	7.15341	7.23115	7.16336	7.58176	6.81378	6.59991	6.65821	6.82655	7.12315	-0.767979	-0.553501	-0.572938	-0.336815	-0.458612
Morf4l2	1	0	11.0096	10.7303	11.0142	11.0692	10.9901	12.2517	12.1763	11.9494	11.4414	11.1781	1.2421	1.44598	0.935277	0.372173	0.187949
Morf4l2	1	0	9.75404	9.62699	9.6422	9.74053	9.80415	10.6042	10.6777	10.5967	9.92604	9.78576	0.85016	1.05075	0.954524	0.185516	-0.0183871
Morf4l2	1	0	8.97929	8.9509	8.94225	8.72605	8.97647	8.9821	8.78687	8.59081	8.99754	8.98913	0.00281332	-0.164027	-0.351444	0.271493	0.0126626
Mpnd	1	0	9.22343	9.09168	9.08131	9.10075	9.12006	8.26574	8.99334	8.48182	8.83894	8.9821	-0.957686	-0.0983393	-0.599486	-0.261815	-0.137954
Msc	1	0	7.65052	7.39614	7.31826	7.68546	7.13331	8.21174	8.51716	8.38526	8.33996	7.67501	0.561225	1.12102	1.067	0.6545	0.541706
Msgn1	1	0	5.45943	4.97909	3.42868	3.91812	5.42626	5.35755	4.70674	5.24793	4.10154	4.00884	-0.10188	-0.272349	1.81924	0.183416	-1.41743
Msl3	1	0	11.5269	11.2915	11.5202	11.4608	11.3036	11.2915	11.1432	11.1699	11.1952	11.1995	-0.235382	-0.148287	-0.350314	-0.265595	-0.104106
Msx3	1	0	1.58496	2.82872	2.26783	2.82411	2.92826	2.26783	3.87487	3.58203	2.32193	2.28562	0.682869	1.04615	1.3142	-0.502184	-0.64264
Mta1	1	0	8.32231	8.17045	8.23072	8.06008	8.04136	8.13798	8.2141	8.31113	8.32231	8.21888	-0.184327	0.043657	0.0804081	0.262227	0.17752
Mta2	1	0	9.44132	9.56191	9.73175	9.41757	9.64843	9.78576	9.88372	9.68875	9.92236	9.77047	0.344439	0.321813	-0.0430015	0.504791	0.122039
Mta3	1	0	9.13406	8.75761	8.67833	8.57971	9.09168	7.74293	7.98922	7.94385	8.31113	8.19244	-1.39112	-0.768394	-0.734481	-0.268578	-0.899245
Mtf1	1	0	6.99531	6.69349	7.13331	7.77892	7.41292	7.25925	6.81788	7.45801	7.30034	7.20723	0.263948	0.124392	0.324703	-0.478582	-0.205684
Mtf2	1	0	7.67158	7.84841	7.90879	7.80458	7.8637	7.94092	7.71282	7.61113	7.83602	7.79821	0.269332	-0.13559	-0.297659	0.0314408	-0.0654885
Mxd1	1	0	5.35755	6.27612	5.45943	4.62314	5.49185	5.52356	5.85798	5.42626	6.2854	6.13955	0.16601	-0.418143	-0.0331669	1.66226	0.647698
Mxd3	1	0	2.01495	0.56603	2.95988	2.30743	2.26783	2.82872	3.97895	3.04723	0.18025	2.58203	0.813772	3.41292	0.0873511	-2.12718	0.314196
Mxd4	1	0	6.17991	6.84549	6.32193	6.13955	6.76155	6.44294	6.47573	6.42626	6.90087	6.47573	0.263034	-0.369757	0.104337	0.761315	-0.285818
Mxi1	1	0	4.73411	5.24793	4.81168	4.10832	5.16993	4.02399	3.10315	5.2854	4.30143	3.86004	-0.710115	-2.14478	0.473718	0.193111	-1.30988
Mybbp1a	1	0	8.04675	8.22839	8.23072	7.85758	8.07069	8.00036	7.96098	7.63992	7.77892	7.82671	-0.0463832	-0.267413	-0.590799	-0.0786579	-0.243986
Mybl2	1	0	3.70854	3.97895	2.5675	3.5675	4.26437	3.41621	4.26437	4.10832	3.7544	3.82484	-0.292326	0.285418	1.54082	0.1869	-0.439531
Mycl1	1	0	3.15543	3.86004	2.26783	3.41621	3.32193	2.5675	3.70854	3.28562	3.2287	3.42868	-0.587928	-0.151505	1.01779	-0.18751	0.106757
Mycs	1	0	2.87397	3.70854	2.58203	2.30743	1.90044	3.04723	3.64328	3.2287	3.5675	1.33311	0.173266	-0.0652581	0.646674	1.26007	-0.567336
Mynn	1	0	8.89674	8.93642	8.95231	9.0441	8.83583	8.92184	9.0575	8.91886	9.02647	8.94368	0.0251039	0.121077	-0.0334455	-0.0176278	0.107844
Mysm1	1	0	6.95004	6.96727	7.11292	7.28219	7.01741	6.37504	6.85798	7.03919	7.22166	7.12315	-0.575004	-0.109288	-0.0737264	-0.060535	0.105733
Myst2	1	0	8.83736	8.93208	9.05215	8.7244	8.65557	9.11494	9.39144	9.12645	9.1239	8.83272	0.277578	0.459352	0.0742979	0.399508	0.177143
Myst3	1	0	8.4957	8.32449	8.64851	8.51716	8.66611	8.76908	8.95663	8.93936	8.9779	8.89674	0.273388	0.632135	0.290852	0.460741	0.230627
Myt1l	1	0	4.53346	5.16993	3.28091	3.26849	4.3365	3.86004	3.70854	2.96369	3.01495	3.45943	-0.673422	-1.46139	-0.317214	-0.253535	-0.877064
Mzf1	1	0	4.81168	4.93331	5.06652	5.02347	5.53978	4.30143	3.87487	4.40518	5.68566	4.76017	-0.510256	-1.05844	-0.661332	0.662194	-0.779611
Nanog	1	0	2.8282	2.76141	3.16993	3.27508	5.88264	5.49185	2.90792	0.18025	2.01495	4.47075	2.66366	0.146517	-2.98968	-1.26013	-1.41189
Nasp	1	0	9.06016	9.0414	8.93061	8.63965	8.67833	9.26791	9.66158	8.92621	9.23051	9.14661	0.20775	0.620182	-0.00439767	0.590854	0.468283
Neurod6	1	0	3.91812	5.06652	4.88603	5.10852	3.7544	4.16993	4.30143	4.40518	4.83714	3.7544	0.251803	-0.765087	-0.480845	-0.271381	0
Neurog1	1	0	5.24793	4.30143	5.85798	5.55543	5.9542	5.57016	4.76017	5.02347	5.02347	4.47075	0.322232	0.45874	-0.834515	-0.531961	-1.48345
Neurog2	1	0	3.15543	3.58496	3.13362	3.74773	3.30743	3.68594	3.76929	2.96369	3.64328	3.68594	0.530515	0.184324	-0.169925	-0.104449	0.378512
Neurog3	1	0	6.26679	6.37504	6.03342	5.96232	6.62936	5.52356	6.17991	6.06609	5.61731	3.15543	-0.743225	-0.19513	0.0326662	-0.345009	-3.47393
Nfia	1	0	9.55152	9.76394	9.57031	9.80415	9.65135	9.34522	9.04679	9.29525	9.83868	9.76231	-0.206299	-0.717157	-0.275061	0.0345343	0.11096
Nfib	1	0	8.42919	8.5516	8.56668	8.59636	8.43128	7.6992	8.10214	7.99754	8.51136	8.26808	-0.729986	-0.449459	-0.569133	-0.0849946	-0.163196
Nfic	1	0	7.97512	8.18757	8.01962	7.7263	8.21888	7.61113	7.71958	7.65052	8.05475	7.44175	-0.36399	-0.467997	-0.3691	0.328443	-0.777128
Nfil3	1	0	8.26808	6.94437	6.09803	7.62914	6.41126	8.16794	6.95004	6.98981	6.98412	6.74819	-0.100145	0.00567195	0.891777	-0.645018	0.336936
Nfix	1	0	2.90792	3.26849	2.28562	2.5675	2.95839	4.02399	2.12078	3.86004	3.04723	2.90792	1.11607	-1.14771	1.57442	0.479737	-0.050471
Nfkbie	1	0	3.64328	3.5675	3.2287	4.02399	3.27508	5.06652	5.42626	5.49185	4.18845	4.04439	1.42324	1.85877	2.26315	0.164463	0.769314
Nfxl1	1	0	5.97384	6	6.01123	6.45943	6.00742	6.94837	6.70044	6.65821	6.37504	6.11894	0.974526	0.70044	0.646984	-0.0843922	0.111521
Nfya	1	0	10.7075	10.4705	10.5325	10.2673	10.5423	10.1089	9.84488	9.66684	10.0209	10.2603	-0.598674	-0.625662	-0.865708	-0.246463	-0.282049
Nfyb	1	0	7.96098	7.96098	8.08646	8.24254	7.92057	8.30665	8.23072	8.3574	8.35092	8.1505	0.345671	0.269745	0.270935	0.10838	0.229927
Nfyc	1	0	8.19004	8.43128	8.19967	8.22839	8.19244	7.50186	8.03596	7.75614	7.82979	8.09952	-0.688188	-0.395324	-0.443529	-0.398605	-0.0929223
Nhlh1	1	0	4.12928	4.10832	3.41621	4.10832	3.58203	2.83961	3.86004	3.2287	4.62314	3.91812	-1.28967	-0.248275	-0.18751	0.514822	0.336095
Nhlh2	1	0	1.00742	2.26783	1.9855	1.59991	0.18025	2.83961	2.96369	0.857418	2.54866	1.83125	1.8322	0.695862	-1.12808	0.948744	1.651
Nkx1-2	1	0	2	2.33688	3.15543	2.26783	3.37871	3.42868	2.90792	3.58203	2.33688	2	1.42868	0.571044	0.426602	0.0690471	-1.37871
Nkx2-3	1	0	1.90044	2	2.06479	1.44238	3.2287	3.37871	2.33688	3.13362	1.9855	2.54866	1.47827	0.336878	1.06882	0.54312	-0.680045
Nkx2-4	1	0	3.36419	3.42868	3.5675	2.5675	3.76929	3.58203	3.42868	1.90044	2.93897	3.42868	0.217833	0	-1.66706	0.371472	-0.340602
Nkx3-1	1	0	3.93331	3.42868	3.76929	3.70854	5.18982	3.42868	1.47497	3.52288	3.13362	3.36419	-0.504626	-1.95372	-0.246405	-0.574918	-1.82563
Nkx3-2	1	0	5.02347	4.53346	4.3365	4.67969	4.47075	5.33985	4.30143	3.45943	4.40518	3.87487	0.316384	-0.232036	-0.877064	-0.274505	-0.595881
Nkx6-1	1	0	3.74773	3.5688	5.06652	4.3365	3.28562	3.91812	2.98057	4.40518	3.58496	4.3365	0.170394	-0.588232	-0.661332	-0.751533	1.05087
Nkx6-2	1	0	7.38349	7.52899	7.95244	7.69235	7.83602	6.98981	6.65821	7.09751	7.02281	7.4499	-0.393681	-0.870774	-0.854928	-0.669541	-0.386115
Nkx6-3	1	0	6.32193	6.47573	6.2854	6.22882	6.62936	5.95093	5.32193	5.61731	5.88264	6.13484	-0.370993	-1.15381	-0.668093	-0.346176	-0.49452
Nobox	1	0	3.58203	3.9542	3.12005	2.20083	3.2287	3.15543	3.2142	3.13362	3.37871	2.28562	-0.426602	-0.739996	0.0135734	1.17788	-0.943079
Npas3	1	0	2.97396	1.57046	1.58496	3.45943	2.30743	1.58496	3.28562	2.90792	2.98057	1.47497	-1.389	1.71516	1.32296	-0.478863	-0.832463
Nr1d2	1	0	6.85175	8.8574	9.1098	7.71958	9.11494	5.64328	7.65757	7.96387	8.26347	8.66611	-1.20847	-1.19982	-1.14594	0.543892	-0.448831
Nr2c1	1	0	4.26437	5.64328	5.83061	5.77952	5.75328	3.87487	5.24793	5.72656	5.69933	5.85798	-0.389504	-0.395351	-0.104051	-0.0801928	0.104697
Nr2c2	1	0	8.3156	8.71256	8.56107	8.59081	8.82179	7.57064	8.13035	8.09696	8.74442	8.85125	-0.744953	-0.582207	-0.464108	0.153608	0.0294645
Nr2e1	1	0	5.16993	5.02347	5.49185	5.50875	4.53346	5.64328	5.12928	5.10852	5.08788	4.40518	0.473354	0.105817	-0.383329	-0.420863	-0.128281
Nr2e3	1	0	3.44335	3.42868	3.68594	2.58203	3.01495	2	2.28562	3.04723	3.91812	1.83125	-1.44335	-1.14306	-0.638705	1.33609	-1.1837
Nr2f1	1	0	5.57016	5.39232	5.73985	6.53916	5.35755	5.67158	4.97909	5.35755	6.02237	5.58685	0.101417	-0.413225	-0.382296	-0.516791	0.229298
Nr2f6	1	0	9.45963	9.06413	9.29865	9.07207	8.92035	9.45963	9.31206	9.58239	9.32984	9.26094	0	0.247934	0.283741	0.257768	0.34059
Nr4a2	1	0	5.58685	5.50875	5.81788	6.35755	5.72656	6.22882	5.77952	6.09803	6.02945	5.80529	0.641969	0.270777	0.280153	-0.328099	0.0787337
Nr6a1	1	0	6.44294	6.19967	6.39232	6.98981	6.49185	6.6865	6.39232	6.81788	6.85175	6.33985	0.243557	0.192645	0.425562	-0.13806	-0.152003
Nrf1	1	0	5.16993	5.42626	4.53346	4.70674	4.59357	4.40518	3.91812	3.10315	4.3365	4.73411	-0.764741	-1.50814	-1.43032	-0.370248	0.140539
Nrl	1	0	4.04439	3.70854	4.04439	3.70854	3.64328	4.78654	3.86004	3.26849	3.86004	3.45943	0.742151	0.151505	-0.775908	0.151505	-0.183847
Nsd1	1	0	6.26679	6.24793	5.99639	6.33985	6.47573	6	5.94251	6.26679	6.42626	6.45943	-0.266787	-0.305413	0.270398	0.0864148	-0.0163018
Nufip1	1	0	6.00742	5.67158	5.55543	5.49185	6.20945	5.59991	5.18982	5.69933	5.62907	6.05528	-0.407507	-0.481752	0.143902	0.137212	-0.154171
Oas3	1	0	7.53289	7.62914	7.63278	7.20249	7.63278	6.47573	6.5157	6.65821	6.98981	7.07125	-1.05715	-1.11344	-0.974568	-0.212679	-0.561529
Obox3	1	0	5.16993	3.86004	3.5675	4.97909	4.78654	3.93331	4.97909	3.76929	3.9542	3.93331	-1.23661	1.11905	0.201789	-1.0249	-0.853234
Olig1	1	0	5.92766	5.62907	4.95673	4.93331	5.75328	4.65126	5.76633	5.16993	5.58685	5.61731	-1.27639	0.137265	0.213197	0.653539	-0.135975
Olig2	1	0	6.27612	5.88264	6.15987	6.13955	6.40293	6.85175	6.21917	6.37504	6.22882	6.08746	0.575625	0.336525	0.215168	0.0892673	-0.315464
Olig3	1	0	4.00884	3.30743	2.93897	3.52288	3.2287	2.5675	3.04723	3.78577	3.52288	3.45943	-1.44134	-0.260194	0.846798	0	0.23073
Onecut3	1	0	11.4246	11.1995	11.5116	9.84955	11.2203	10.4343	10.8693	10.3102	11.0246	10.5995	-0.990264	-0.33016	-1.20136	1.17509	-0.620801
Optn	1	0	9.07341	9.42379	9.41965	9.53531	9.28844	8.74605	8.89972	8.89228	9.23643	9.39771	-0.327364	-0.524076	-0.527368	-0.298885	0.109263
Osr2	1	0	5.59991	4.12928	3.86004	2.78261	5.58685	4.40518	5.72656	3.42868	5.68566	5.02347	-1.19473	1.59728	-0.431357	2.90305	-0.563384
Otp	1	0	3.2287	3.5675	2.98057	3.91812	4.00884	3.86004	5.12928	3.45943	2.01495	1.59991	0.631341	1.56179	0.478863	-1.90317	-2.40892
Otud7b	1	0	8.08646	8.06278	8.19004	8.22364	8.12527	8.2213	8.50548	8.05475	8.24722	8.14046	0.134835	0.442697	-0.135299	0.0235792	0.01519
Otx2	1	0	3.58203	4.04439	3.74773	2.5675	3.70854	2.89982	2.72681	4.18845	3.97895	3.15543	-0.682208	-1.31758	0.440726	1.41146	-0.553112
Patz1	1	0	4.97909	5.32193	5.50779	4.83714	5.45943	6	5.08788	5.06652	5.45943	5.58685	1.02091	-0.234045	-0.441279	0.622288	0.127418
Pawr	1	0	6.35755	7.04996	6.74819	6.61442	6.86419	6.64386	6.73471	6.6865	7.09223	6.67243	0.286304	-0.315247	-0.0616923	0.477818	-0.191761
Pax2	1	0	7.53289	7.18306	7.16336	7.32714	7.01741	6.07682	6.35755	5.88264	6.95004	6.87036	-1.45607	-0.825506	-1.28072	-0.377098	-0.14705
Pax4	1	0	3.15543	2.32193	2.06479	2.37871	2.32193	2.84038	1.00742	3.13362	2.30743	2.9855	-0.315041	-1.31451	1.06882	-0.0712862	0.663572
Pax5	1	0	7.06064	6.70044	6.82655	6.49185	6.65821	6.32193	6.02237	6.09803	6.33985	6.40293	-0.738714	-0.678072	-0.728516	-0.152003	-0.255285
Pax8	1	0	6.0936	5.65764	5.61731	4.73411	4.97909	5.58496	5.58685	4.86142	5.52356	5.10852	-0.50864	-0.07079	-0.755884	0.789456	0.129432
Pbx2	1	0	12.868	12.4084	12.085	12.6175	12.3397	12.2624	11.779	12.1763	12.4965	12.2086	-0.605684	-0.62943	0.0913115	-0.121019	-0.131115
Pbxip1	1	0	10.3187	10.359	10.3182	10.4685	10.4873	10.4726	10.3412	10.4873	10.6875	10.7265	0.153829	-0.0177814	0.169141	0.218954	0.239173
Pcbd1	1	0	5.61442	5.57016	5.33985	5.42626	5.32193	5.91886	5.88264	5.76633	6.2854	5.93074	0.304448	0.312484	0.42648	0.859137	0.608809
Peg3	1	0	7.82352	7.42123	7.27303	7.09751	7.50571	7.01741	7.46607	7.13331	7.75938	6.99531	-0.80611	0.0448398	-0.139726	0.661867	-0.510408
Pex14	1	0	8.34434	8.21888	8.49175	8.42302	8.33116	8.53065	8.4878	8.37034	8.21646	8.38951	0.186308	0.268919	-0.121412	-0.206565	0.0583481
Pfdn5	1	0	12.5563	12.4898	12.8433	12.6779	12.7819	12.4632	12.5268	12.6669	12.5154	12.6284	-0.0931054	0.0369522	-0.176409	-0.162448	-0.153541
Phox2a	1	0	7.68195	7.59652	7.50571	7.0766	7.34029	7.11292	6.58496	6.50779	6.87652	7.28682	-0.569035	-1.01156	-0.997919	-0.200087	-0.05347
Pias1	1	0	9.53723	10.0981	9.9231	9.65405	10.0146	9.32098	9.46264	9.22105	9.54199	9.2246	-0.216249	-0.635493	-0.702056	-0.112067	-0.78999
Pias2	1	0	4.40518	5.49185	5.68566	5.59991	5.52356	3.28562	5.20945	4.10154	4.83714	5.10852	-1.11956	-0.2824	-1.58412	-0.762769	-0.415037
Pias3	1	0	5.10852	5.2854	5.24793	4.93331	5.12928	5.20945	5.57016	5.45943	5.2854	5.50779	0.100929	0.284757	0.211504	0.352091	0.378512
Pias4	1	0	5.85798	5.83289	5.85549	5.62907	5.80529	6.17991	5.90689	5.88264	5.71315	6.09803	0.321928	0.0740006	0.0271516	0.0840808	0.29274
Pik3r3	1	0	9.16528	8.67137	9.2055	9.30427	8.86661	9.68963	10.0074	9.55152	9.78739	9.67197	0.524349	1.33599	0.346015	0.483127	0.805364
Pir	1	0	6.65821	6.90689	6.8392	7.1434	6.87652	6.2854	6.64386	7.13331	6.91289	7.30933	-0.372809	-0.263034	0.294104	-0.230506	0.432813
Pitx3	1	0	10.8924	10.6042	10.664	10.3412	10.6144	9.73458	9.88145	9.34848	10.0188	10.3891	-1.15784	-0.72274	-1.3155	-0.322457	-0.225344
Pknox1	1	0	5.68566	5.77952	5.68566	5.64328	5.67158	6.49185	6.32193	6.00742	5.97728	5.69933	0.806193	0.542406	0.32176	0.334001	0.0277531
Pknox2	1	0	9.27251	8.94514	8.95804	8.64851	8.75103	8.59449	8.70409	8.3596	8.55352	8.59268	-0.678023	-0.241048	-0.598438	-0.0949841	-0.158351
Plagl1	1	0	8.2841	8.30665	8.523	8.40842	8.42919	8.86356	9.32542	9.12645	8.61455	8.08123	0.579461	1.01877	0.60345	0.206122	-0.347963
Plrg1	1	0	11.5165	11.5532	11.6653	11.607	11.6378	11.9527	11.7504	11.9053	11.9664	11.5657	0.436201	0.197224	0.240054	0.359394	-0.0721254
Pml	1	0	3.97895	5.49185	4.24793	5.16993	4.47075	4.16993	5.26679	5.69933	5.71315	5.55543	0.19097	-0.225067	1.4514	0.543221	1.08468
Pms1	1	0	6.29462	6.59991	6.52356	6.45943	6.55459	5.20945	5.72656	5.77952	6.22882	6.21917	-1.08517	-0.873354	-0.74404	-0.230613	-0.33542
Pou2f1	1	0	5.93074	6.2854	6.09803	6.37504	6.33985	5.77952	5.85798	5.69933	6.13955	6.11894	-0.151215	-0.427421	-0.398703	-0.235488	-0.220909
Pou2f2	1	0	4.3365	2.54866	2.96137	3.5675	3.27508	5.06652	5.61731	5.67158	5.32193	3.32193	0.73002	3.06865	2.7102	1.75443	0.0468484
Pou4f1	1	0	5.97728	5.69933	5.73985	5.61731	5.62907	5.39232	5.44294	5.16993	5.02347	5.75328	-0.584963	-0.256386	-0.569923	-0.593843	0.124218
Pou4f3	1	0	2.5675	2.90792	2.28562	3.13362	2.33688	3.2287	2.26783	3.36419	3.42868	3.42868	0.661203	-0.640091	1.07857	0.295066	1.09181
Pou6f2	1	0	5.64328	5.32193	4.93331	5.24793	5.49185	5.47573	3.26849	4.65126	4.88603	5.32193	-0.167546	-2.05344	-0.282046	-0.361899	-0.169925
Ppp1r13l	1	0	10.0824	9.83557	9.69137	9.54676	9.51994	10.0299	9.61525	9.20672	9.45154	9.43518	-0.0524744	-0.220326	-0.48465	-0.0952232	-0.0847627
Pqbp1	1	0	6.96149	7.24058	7.09751	6.9211	7.0871	6.93278	6.7211	6.79233	6.96149	7.18306	-0.0287078	-0.51948	-0.305176	0.0403882	0.0959628
Prdm1	1	0	4.67969	3.91812	4.65126	5.55543	3.01495	5.12928	5.02347	4.18845	5.06652	4.53346	0.449594	1.10534	-0.462811	-0.488912	1.51851
Prdm11	1	0	8.75761	8.546	8.62533	8.43949	8.39374	8.20931	8.25189	7.96667	8.24722	8.32892	-0.548304	-0.294104	-0.658659	-0.192269	-0.0648216
Prdm12	1	0	7.57064	7.27303	7.24995	7.03919	7.6363	6.67948	6.82655	6.32193	6.39232	7.29589	-0.891165	-0.446485	-0.928018	-0.646873	-0.340408
Prdm13	1	0	4.04439	3.45943	4.78654	5.02347	4.40518	4.26437	4.02399	3.91812	3.2287	4.00884	0.219979	0.564559	-0.868423	-1.79476	-0.396348
Prdm15	1	0	6.56986	5.95093	6.0936	6.07253	5.69933	6.65821	6.04439	6.2854	6.22882	6.26679	0.0883559	0.0934592	0.1918	0.156284	0.567457
Prdm16	1	0	2.82493	2.37871	1.33311	2.5675	2.72331	2.28562	2.37871	2.98057	2.01495	0.18025	-0.539309	0	1.64746	-0.552548	-2.54306
Prdm2	1	0	5.98504	5.72656	5.67158	6.65821	6.22882	5.62907	5.20945	5.93074	6.09803	6.05115	-0.35598	-0.517105	0.259161	-0.560179	-0.177664
Prdm4	1	0	6.56986	6.76155	6.74819	6.80516	6.85175	7.13331	7.44175	7.27303	7.17324	6.96149	0.563452	0.680201	0.524841	0.368081	0.109744
Prdm5	1	0	6.82018	7.03919	6.86419	6.76155	6.74819	6.26679	6.82018	6.74819	6.53916	6.54689	-0.553392	-0.219012	-0.115993	-0.222392	-0.201298
Preb	1	0	5.39232	6.21917	5.24793	5.57016	5.76633	5.58685	5.81788	5.76633	5.32193	5.65764	0.194533	-0.401289	0.518403	-0.248231	-0.10869
Prkrir	1	0	11.5435	11.532	11.9226	11.7149	11.7477	11.7719	11.5464	11.5616	11.8021	11.7207	0.228417	0.014395	-0.360961	0.0872602	-0.0270018
Prox2	1	0	2.28562	2.83961	2.5675	0.18025	0.18025	1.90044	0.18025	1.33311	2	0.18025	-0.385179	-2.65936	-1.23439	1.81975	0
Prpf6	1	0	9.55533	9.80495	9.47968	9.72861	9.76067	9.63138	9.73175	9.69137	9.65983	9.63864	0.0760538	-0.0732062	0.211695	-0.0687849	-0.122029
Psip1	1	0	7.6646	8.13293	8.06008	7.7822	7.95244	8.44559	8.86965	8.11245	8.32892	7.90879	0.780992	0.736721	0.0523718	0.546716	-0.0436446
Psmc2	1	0	12.8355	12.871	12.7793	12.8521	12.8294	12.9227	12.9348	12.8745	12.7984	12.871	0.0871695	0.0637312	0.0952682	-0.0536626	0.0416511
Psmc3	1	0	12.3513	12.3845	12.5685	12.6081	12.5268	12.2705	12.1672	12.2463	12.3181	12.3886	-0.0808656	-0.217367	-0.322152	-0.290021	-0.138167
Psmc5	1	0	10.5722	10.6005	10.5549	10.5592	10.8221	9.98428	10.4275	10.4838	10.2561	10.3479	-0.587887	-0.172995	-0.0711261	-0.303106	-0.47414
Psmd12	1	0	11.2203	11.3703	11.2279	11.3709	11.3125	10.5399	10.7819	10.9412	10.8693	11.0546	-0.680442	-0.588447	-0.286714	-0.501532	-0.257882
Pttg1ip	1	0	10.6364	10.9474	10.6446	10.6975	10.7388	11.0658	10.7295	10.762	10.9955	10.9091	0.429355	-0.21795	0.117356	0.297937	0.170259
Pus1	1	0	8.55352	8.6127	8.48975	8.35092	8.42302	8.78528	8.84665	8.57232	8.62173	8.66788	0.231758	0.23395	0.082567	0.270808	0.244862
Pyhin1	1	0	5.61731	3.5675	5.67158	5.49185	5.45943	7.53289	7.65757	8.17779	5.99639	6.30378	1.91558	4.09008	2.50621	0.504536	0.844349
Rad54l2	1	0	1.83125	1.83125	1.90044	2.88028	2.82872	3.26849	2.77924	3.37871	2.90792	2.93897	1.43724	0.947991	1.47827	0.0276442	0.110247
Ran	1	0	10.4863	10.1548	10.3755	10.2394	10.3618	10.349	10.537	10.3982	10.1906	10.1775	-0.137259	0.382174	0.0227271	-0.0488188	-0.18427
Rbbp4	1	0	1.58496	5.50875	3.58496	5.10852	3.62877	2.98057	3.45943	3.70854	4.47075	3.91812	1.39561	-2.04931	0.123575	-0.637775	0.289348
Rbbp5	1	0	6.7211	7.23115	7.03919	7.29589	7.22166	7.04996	7.16336	7.26757	7.15847	6.93278	0.328857	-0.0677867	0.228375	-0.137422	-0.288874
Rbbp9	1	0	6.26679	7.12315	6.40939	6.70044	6.80516	6.09803	6.15502	6.39232	6.7211	6.59991	-0.168754	-0.968128	-0.0170735	0.0206595	-0.205251
Rbfox2	1	0	4.93331	5.26679	3.5675	5.24793	3.2287	4.40518	4.08633	2.90792	3.32193	4.88603	-0.528127	-1.18046	-0.659576	-1.926	1.65733
Rbl1	1	0	3.7544	5.42626	5.58685	5.2854	5.65764	6.62936	6.64386	6.67948	6.02945	6.32193	2.87496	1.21759	1.09263	0.744051	0.664288
Rbm4	1	0	4.12928	4.97909	5.32193	4.67969	5.52356	5.16993	5.16993	5.35755	4.76017	4.18845	1.04064	0.190832	0.0356239	0.0804792	-1.33511
Rbpms	1	0	8.84204	9.18491	8.81234	8.84817	8.82493	8.36816	8.25189	8.53643	8.62892	8.60548	-0.473878	-0.93302	-0.275906	-0.21925	-0.219448
Rcor1	1	0	5.2854	4.70674	5.52356	5.61442	5.67158	5.88264	6.02237	5.97728	5.55543	5.49185	0.597241	1.31562	0.453718	-0.0589881	-0.179723
Rcor2	1	0	6.59991	6.88874	6.8392	6.43463	6.30378	6.88264	6.6865	6.90087	6.52356	6.0936	0.28273	-0.202243	0.061663	0.0889337	-0.210178
Rcor3	1	0	5.06652	6.02237	5.52356	5.77952	4.00884	5.10852	5.49185	4.88603	5.52419	5.45943	0.0420089	-0.530515	-0.637533	-0.255333	1.4506
Repin1	1	0	12.1908	11.964	12.2819	11.8193	12.1763	10.9851	10.8932	11.0064	11.6581	11.8694	-1.20565	-1.07085	-1.27546	-0.16116	-0.306943
Rfx1	1	0	8.22839	7.98922	8.01413	7.4295	8.34434	7.88189	7.7462	7.34903	7.88189	7.79181	-0.346504	-0.243021	-0.665096	0.452386	-0.552532
Rfx2	1	0	6.19967	6.15987	6.06609	6.11437	6.11894	5.98504	5.83289	5.93074	6.09803	6.52356	-0.214627	-0.326981	-0.135352	-0.0163349	0.404621
Rfx4	1	0	1.58496	1.33311	1.33311	2.93897	2.93054	1.33311	1.02229	1.33311	0.18025	0.18025	-0.251856	-0.310815	0	-2.75872	-2.75029
Rfx5	1	0	8.60002	8.38101	8.83272	8.85433	8.18028	8.35526	7.96387	8.01962	8.30665	8.25419	-0.244759	-0.417138	-0.813099	-0.54768	0.0739082
Rfx6	1	0	11.9551	11.297	11.3632	11.2118	10.8836	10.9263	10.5267	10.7183	10.9397	11.1815	-1.02876	-0.770346	-0.644841	-0.272072	0.297901
Rfx7	1	0	5.87995	6.05528	5.73985	6.46761	6.19967	5.88264	5.92766	5.42626	5.9542	6.06609	0.00269224	-0.127623	-0.313583	-0.513409	-0.133583
Rfx8	1	0	3.04723	3.7544	3.7544	2.5675	4.18845	3.04723	1.83125	2.98057	2.01495	1.64976	0	-1.92315	-0.773829	-0.552548	-2.5387
Rfxank	1	0	7.4295	7.24995	7.2913	7.30933	7.14849	7.85758	7.42123	7.56685	6.98981	7.28682	0.428081	0.171285	0.275549	-0.319521	0.138332
Rfxap	1	0	5.24793	5.20945	5.14975	5.52419	5.16993	5.02347	4.26437	5.35755	4.88603	5.06652	-0.224461	-0.94508	0.207805	-0.638161	-0.103409
Rhox1	1	0	3.2287	3.41621	2.98057	3.27508	3.37871	3.42868	1.33311	2.28562	2.73118	3.5675	0.199984	-2.0831	-0.694947	-0.543898	0.188783
Rhox11	1	0	3.86004	2.83961	4.10832	3.27508	3.26849	3.5675	3.58203	2.5675	3.68594	2.82493	-0.292544	0.742414	-1.54082	0.41086	-0.443555
Rhox12	1	0	6.90689	6.71425	6.58496	6.26679	6.73471	5.65764	5.88264	5.72656	5.99639	5.87995	-1.24925	-0.831602	-0.858404	-0.270398	-0.854759
Rhox7	1	0	4.02399	4.97909	4.3365	3.86004	3.70854	4.3365	4.02399	4.3365	4.40518	4.26437	0.312505	-0.955102	0	0.545141	0.555836
Rhox9	1	0	3.10315	3.91812	2.95765	2.5675	4.10832	3.42868	3.42868	3.7544	2.78261	3.2287	0.325535	-0.489437	0.79675	0.215114	-0.879616
Ripk3	1	0	6.77939	6.26679	6.5157	6.44294	6.67243	8.57042	8.86661	8.57232	7.0871	6.94437	1.79103	2.59982	2.05662	0.644152	0.271946
Rlim	1	0	8.94079	9.14035	9.18491	9.19222	9.5861	9.79536	9.90087	9.43723	9.63058	9.36797	0.854579	0.760518	0.252315	0.438363	-0.218131
Rnf138	1	0	5.93074	6.45943	6.52356	6.65821	5.95093	6.18468	5.85798	5.9542	6.09803	6.04439	0.25394	-0.601451	-0.569366	-0.560179	0.0934592
Rnf14	1	0	10.7032	10.814	10.9	11.0829	11.1071	10.6505	10.2849	10.4979	10.5247	10.8871	-0.0526978	-0.529174	-0.402168	-0.558257	-0.220064
Rnf4	1	0	6.7211	7.12315	6.93664	7.15341	6.96	7.1434	7.61471	7.53666	7.24058	7.31826	0.422297	0.491562	0.600023	0.0871647	0.358261
Rorb	1	0	2.06479	3.28562	3.42868	3.76929	3.97895	0.890003	3.13362	2.83961	2.5675	2.59991	-1.17479	-0.152003	-0.589071	-1.20179	-1.37904
Rorc	1	0	9.35283	9.48665	8.59816	9.70013	8.77234	8.60548	7.91759	7.9948	8.61995	8.806	-0.747351	-1.56905	-0.603362	-1.08018	0.0336601
Rreb1	1	0	6.6865	6.54689	6.15987	7.0337	6.55459	6.7879	7.03919	6.56986	6.74819	6.21917	0.101402	0.492296	0.409984	-0.285503	-0.33542
Rsf1	1	0	6.20945	7.0064	6.94437	6.59991	6.99531	6.37504	6.82018	6.70044	7.02834	6.76633	0.165586	-0.186224	-0.243932	0.428431	-0.228975
Rsl1	1	0	1.57046	2.58203	3.27508	1.83125	2.01495	3.52288	3.16993	3.12005	2.5675	2.82872	1.95242	0.587898	-0.155034	0.73625	0.813772
Ruvbl1	1	0	7.62914	8.09176	7.6992	7.8637	7.58176	7.65757	7.6992	7.62914	7.58176	7.89094	0.0284347	-0.39256	-0.0700629	-0.281936	0.309182
Rxrg	1	0	10.054	9.67636	9.83323	10.0223	9.63058	9.13406	8.79487	8.98776	8.86201	9.48765	-0.919938	-0.881492	-0.84547	-1.16026	-0.142931
Sall2	1	0	3.87487	3.27508	2.82872	3.42868	3.42868	4.18845	4.10832	4.18845	5.32193	4.26437	0.313585	0.833238	1.35973	1.89324	0.835688
Sap130	1	0	7.71282	8.2141	8.00036	7.5443	7.88494	7.91759	7.87585	7.74955	7.59652	7.65052	0.204777	-0.338254	-0.250808	0.0522269	-0.234423
Sap18	1	0	5.42626	5.68566	6.00742	6.09803	5.90689	4.16993	5.49185	5.57016	5.77952	5.71315	-1.25634	-0.193807	-0.437261	-0.31851	-0.193745
Sap30	1	0	10.2436	9.97265	10.3114	10.4984	9.9827	10.7162	10.9267	10.6918	10.7166	10.2352	0.472567	0.954077	0.380476	0.218251	0.252519
Sap30bp	1	0	6.10852	6.17991	6.42626	5.92766	6.13955	6.3837	6.58496	6.70044	6.04439	5.81788	0.27518	0.405053	0.274175	0.116735	-0.321672
Sart3	1	0	8.09952	8.12527	8.35526	8.50349	8.34434	8.37034	8.42302	8.50938	8.17287	8.13293	0.270825	0.297749	0.154119	-0.330618	-0.211414
Satb1	1	0	3.70854	4.91022	5.24793	3.91812	4.93331	2.88578	4.02399	4.10832	4.18845	4.16993	-0.822761	-0.886229	-1.13961	0.270333	-0.763386
Scai	1	0	3.87487	5.04483	5.57016	5.2854	5.02347	2.83961	4.97909	3.97895	5.24793	5.10852	-1.03526	-0.0657343	-1.5912	-0.0374747	0.0850583
Scand1	1	0	1.33311	2.01495	2.89515	3.13362	2.26783	3.01495	2.06479	0.18025	2.33688	2.90792	1.68184	0.049844	-2.7149	-0.79674	0.640091
Scmh1	1	0	8.01692	7.92643	8.08123	8.19244	8.2141	8.14804	7.75614	7.74955	7.61113	8.10214	0.131117	-0.170285	-0.331672	-0.581305	-0.111958
Scx	1	0	7.30933	7.53666	8.05475	8.25419	6.98412	8.64851	9.0982	8.64851	8.96658	8.51525	1.33918	1.56154	0.593764	0.712397	1.53113
Sebox	1	0	1.00742	0.857418	2.82872	2.58203	2.78261	3.10315	3.64328	3.2287	2.96369	3.10315	2.09573	2.78586	0.399979	0.381667	0.320538
Sertad1	1	0	7.13331	7.34029	7.7263	7.23115	7.50968	8.11245	8.17045	8.05211	7.64343	7.77892	0.979145	0.830155	0.325808	0.412278	0.269246
Sertad2	1	0	8.30665	8.30665	8.41888	9.1098	8.64321	8.13542	7.85758	8.3596	8.26347	8.70409	-0.171231	-0.449068	-0.059278	-0.846338	0.0608787
Setd1a	1	0	6.33985	6.12453	6.25739	6.19967	6.52356	5.80529	5.47703	5.55543	6.26679	6.35755	-0.534558	-0.647505	-0.701961	0.0671142	-0.16601
Setd2	1	0	8.48182	8.75103	8.68004	8.9821	8.92621	8.59081	8.76089	8.83425	8.75761	8.87576	0.10899	0.00986255	0.154215	-0.224491	-0.050451
Setd4	1	0	3.52288	5.12928	3.97895	4.93331	2.58203	3.5675	4.59357	5.42626	4.47075	4.3365	0.0446156	-0.535716	1.44731	-0.462561	1.75447
Setd8	1	0	12.323	12.1839	12.4	12.1222	12.3138	11.8736	11.5705	11.7661	12.0586	12.3002	-0.449405	-0.613455	-0.633905	-0.0636237	-0.0135938
Setdb1	1	0	7.46607	7.27769	7.27303	7.14849	7.3706	7.6363	7.86978	7.45801	7.44175	7.33597	0.17023	0.592094	0.184977	0.293264	-0.034636
Setdb2	1	0	5.81788	6.42626	5.67158	6.11894	6.20945	6.2854	6	6.37504	6.21917	6.37504	0.467523	-0.426265	0.703463	0.100227	0.165586
Sf1	1	0	8.01142	8.32231	8.16794	7.82671	8.34218	8.18028	8.11245	7.75614	8.05475	8.04136	0.168857	-0.209855	-0.411796	0.22804	-0.300824
Sfpi1	1	0	7.61113	7.7627	7.8879	8.20931	8.51913	7.3706	7.28219	7.62914	7.56685	7.81092	-0.240533	-0.480509	-0.258759	-0.642463	-0.708209
Siah1a	1	0	6.76155	6.77479	6.84549	7.15847	6.58496	6.65821	6.46761	6.59246	6.64386	6.82655	-0.10334	-0.307182	-0.253033	-0.514616	0.241586
Siah2	1	0	5.18982	5.47703	4.97909	5.49185	4.70674	4.47075	4.83714	5.39232	4.26437	5.12928	-0.719075	-0.639886	0.413225	-1.22748	0.422539
Sim2	1	0	5.94251	5.59991	5.42626	5.57016	5.75328	5.2854	5.93074	5.68566	5.81788	5.88264	-0.657112	0.330824	0.259395	0.24772	0.129359
Sin3a	1	0	7.96098	8.14046	8.10731	8.07597	8.20931	8.3596	8.40003	7.82352	8.21888	8.40003	0.398621	0.259571	-0.283783	0.142912	0.190725
Sin3b	1	0	4.04439	4.88603	4.40518	3.87487	4.56428	5.06652	4.88603	4.83714	3.45943	4.78654	1.02212	0	0.43196	-0.415437	0.222263
Sip1	1	0	7.20249	7.35773	6.92481	7.2913	7.03919	6.44294	6.88874	7.25925	7.06604	6.99531	-0.759544	-0.468983	0.334441	-0.22526	-0.0438851
Six2	1	0	2.20083	4.10832	3.10315	3.04723	5.20945	3.45943	2.98057	4.08633	2.5675	4.3365	1.2586	-1.12775	0.983181	-0.479737	-0.872958
Six5	1	0	7.1434	6.96	7.33149	6.85798	6.95004	7.25925	7.20249	7.0337	7.08178	6.76155	0.115858	0.242486	-0.297798	0.223799	-0.188492
Ski	1	0	8.4126	8.39582	8.46781	8.58342	8.49763	8.11245	8.42302	8.60548	8.69557	8.66788	-0.300149	0.0272018	0.137672	0.112155	0.17025
Slc22a1	1	0	8.2841	8.00036	8.15557	8.07597	7.84841	7.30034	6.17991	7.17809	7.06064	7.10261	-0.983756	-1.82045	-0.977484	-1.01533	-0.745794
Smarca1	1	0	3.28562	5.16993	5.54063	4.47075	5.10852	5.42626	5.37504	5.42626	5.88264	5.53978	2.14064	0.205114	-0.114362	1.41189	0.431255
Smarca2	1	0	7.07682	7.28219	7.03919	7.34029	7.27769	6.09803	6.6865	6.85798	6.99531	7.35773	-0.978784	-0.595693	-0.18121	-0.344985	0.080036
Smarca4	1	0	8.85589	8.55539	8.6127	8.44358	6.02237	7.63278	7.91759	7.34903	7.87585	8.40424	-1.22311	-0.637793	-1.26367	-0.567731	2.38187
Smarca5	1	0	8.99334	9.02374	9.19461	9.45456	9.12135	9.13028	8.81394	8.85433	8.97929	9.10465	0.136933	-0.209801	-0.340282	-0.475273	-0.0167033
Smarcad1	1	0	6.09803	6	6.47573	6.47573	5.98504	6.04439	6.2854	6.2384	6.49185	6.32193	-0.053638	0.285402	-0.237329	0.0161197	0.336883
Smarcal1	1	0	3.42868	3.26849	3.5675	3.42868	4.00884	3.42868	2.26783	3.41621	3.27508	3.5675	0	-1.00065	-0.151287	-0.153605	-0.441338
Smarcb1	1	0	8.82647	8.27953	8.51328	8.89527	8.25883	9.57496	9.45357	9.18002	8.79166	8.79487	0.748489	1.17404	0.666742	-0.103605	0.536032
Smarcc1	1	0	5.49185	3.87487	5.55543	4.47075	5.42626	5.2854	5.42626	4.65126	4.81168	5.35755	-0.206451	1.5514	-0.904162	0.340935	-0.0687128
Smarcc2	1	0	6.76155	6.81378	6.66534	6.84549	6.94437	6.92481	6.81378	6.61471	7.22166	7.22166	0.163261	0	-0.0506261	0.376169	0.277287
Smarcd1	1	0	5.61731	5.02347	5.10852	4.30143	5.16993	2.26783	4.86142	4.02399	3.87487	5.12928	-3.34948	-0.162041	-1.08453	-0.426559	-0.040642
Smarcd2	1	0	9.24233	9.31656	9.06147	9.2505	9.355	9.72085	9.98985	9.85031	9.72947	9.71074	0.478529	0.673286	0.788839	0.478974	0.355736
Smarcd3	1	0	8.94225	9.29865	9.53817	9.61795	9.59345	8.99055	8.81865	9.49258	9.09301	9.13406	0.0483002	-0.480007	-0.0455927	-0.524944	-0.459389
Smarce1	1	0	10.1687	9.82151	9.86788	10.0513	9.61706	10.1317	10.3939	10.1317	10.1095	10.1033	-0.0370523	0.572432	0.263803	0.0582697	0.486269
Snai1	1	0	7.58176	7.79181	7.8637	7.84841	7.99754	7.7822	7.65757	7.59652	7.84841	7.7263	0.200444	-0.134233	-0.267174	0	-0.27124
Snai2	1	0	7.7263	7.37916	7.82352	7.65052	7.39614	8.54974	8.70409	8.45976	8.3596	8.18269	0.823435	1.32493	0.636231	0.709079	0.786551
Snai3	1	0	5.06652	6.42626	6.67948	5.80529	5.94251	3.42868	4.26437	5.42626	4.59357	5.69933	-1.63783	-2.16189	-1.25322	-1.21173	-0.243185
Snapc2	1	0	8.79963	8.64851	8.7244	8.65205	8.59268	9.23171	9.13911	8.88481	8.78365	8.81865	0.432074	0.490599	0.16041	0.1316	0.225966
Snapc4	1	0	6.56986	6.50779	6.74819	6.47573	6.81378	7.12315	7.44175	6.7879	6.61471	6.83289	0.553293	0.933958	0.0397097	0.138976	0.0191088
Snd1	1	0	9.6422	9.90905	9.6755	9.84644	9.94273	10.1291	10.228	10.0195	9.95002	9.88372	0.486887	0.318929	0.343973	0.103572	-0.0590091
Snw1	1	0	10.3457	10.5645	10.5587	10.4348	10.5683	9.87377	9.68347	9.91868	10.0506	10.3039	-0.471941	-0.881039	-0.640062	-0.384251	-0.264421
Sohlh2	1	0	8.7277	9.35283	9.18247	9.10207	8.40424	8.91597	8.81078	8.4126	8.89527	8.84665	0.188267	-0.542052	-0.769867	-0.206799	0.442419
Sox10	1	0	5.65764	2.98057	5.35755	2.74162	3.86004	4.40518	5.57016	5.39232	3.74773	4.53346	-1.25246	2.58959	0.0347654	1.00611	0.673422
Sox13	1	0	3.97895	4.3365	4.67969	4.00884	4.18845	5.20945	4.97909	5.10852	4.10154	5.12928	1.2305	0.642597	0.428835	0.0927023	0.940829
Sox18	1	0	10.2543	9.518	9.78092	9.79699	9.49355	10.0732	10.0817	9.85721	10.2895	10.3278	-0.181184	0.563749	0.0762898	0.492527	0.83423
Sox2	1	0	3.87487	3.41621	3.62877	3.7544	3.86004	3.5675	3.26849	2.89904	3.68594	3.97895	-0.307371	-0.147725	-0.729731	-0.0684575	0.118912
Sox21	1	0	7.90287	7.23115	7.48206	7.83602	6.55459	7.21211	7.12315	7.08178	7.16336	7.0871	-0.690763	-0.108002	-0.400279	-0.672656	0.532506
Sox3	1	0	5.97384	6.09803	6.20945	5.64328	5.57016	5.75328	5.65764	5.83061	5.72656	5.55543	-0.220557	-0.440392	-0.378843	0.0832798	-0.014732
Sox30	1	0	3.2287	4.10832	5.02347	3.86004	3.5675	3.74773	3.62877	2.92216	4.18845	3.86004	0.519027	-0.479544	-2.10131	0.328412	0.292544
Sox5	1	0	6.56986	6.0936	6.30378	5.45943	6.47573	6.35755	6.32193	6.13955	6.32193	6.01123	-0.212304	0.228326	-0.164229	0.862496	-0.464506
Sox7	1	0	7.78538	7.70603	7.84223	7.90287	8.17537	8.06809	7.4088	8.10731	8.17045	8.546	0.282707	-0.297223	0.265082	0.267578	0.370626
Sox8	1	0	0.56603	2	1.02229	2.26783	3.10315	1.18025	1.00742	1.83125	3.2287	3.27508	0.61422	-0.992583	0.808957	0.96087	0.17193
Sp140	1	0	5.06652	4.73411	3.36419	4.97909	5.2854	3.5675	3.87487	4.02399	3.26849	4.67969	-1.49902	-0.859237	0.659797	-1.71061	-0.605713
Sp2	1	0	6.85798	6.74819	6.55459	6.49185	6.42626	6.59991	6.71425	6.58496	6.93278	6.45943	-0.258068	-0.0339473	0.0303736	0.440932	0.0331669
Sp3	1	0	7.87585	7.98638	8.24254	8.35306	8.07069	7.84223	7.89692	8.23312	8.27269	8.21888	-0.0336223	-0.0894603	-0.00941609	-0.0803719	0.148189
Sp4	1	0	6.90087	7.55933	7.79181	7.64343	7.65052	6.59991	6.74819	6.93278	7.4459	7.31826	-0.300954	-0.811137	-0.859023	-0.197532	-0.332255
Sp6	1	0	5.72656	5.49185	5.72656	5.20945	5.32193	5.55573	5.57016	5.67158	5.77952	5.47573	-0.170825	0.0783062	-0.0549823	0.570069	0.153805
Sp8	1	0	3.15543	2.59991	1.75374	2.47497	2.32193	3.37871	2.01495	2.54866	3.2287	2.54866	0.223289	-0.584963	0.794914	0.753736	0.226728
Spen	1	0	8.08123	8.18517	8.06809	7.91759	7.98361	7.49787	7.4295	7.41292	7.35773	7.90879	-0.583355	-0.75567	-0.655171	-0.559867	-0.0748206
Spz1	1	0	1.58496	2.32193	1.06479	0.857418	1.47497	3.37871	1.00742	0.18025	2	1.00742	1.79375	-1.31451	-0.884545	1.14258	-0.467548
Sra1	1	0	9.24113	9.0826	9.28052	9.30762	9.34955	9.07341	9.00866	9.78576	9.45761	9.20913	-0.167721	-0.0739326	0.505242	0.149997	-0.140422
Srpr	1	0	8.85433	8.95376	9.11237	9.01002	9.07997	8.2045	8.62356	8.96803	8.30892	8.81709	-0.64983	-0.330209	-0.14435	-0.701098	-0.262879
Srsf2	1	0	10.4222	10.3771	10.5374	10.7123	10.5559	10.8165	10.8569	10.8905	10.2964	10.4453	0.394277	0.479745	0.353065	-0.415858	-0.110593
Ss18	1	0	9.61761	9.4787	9.37868	9.50828	9.52187	9.3132	9.02919	9.04277	9.49355	9.57496	-0.304412	-0.449508	-0.335911	-0.014727	0.0530863
Ssrp1	1	0	7.66804	7.81413	7.55561	7.90287	8.03596	8.36173	8.60907	7.82671	8.08123	8.01692	0.693684	0.794939	0.271092	0.178359	-0.0190374
Stat4	1	0	5.65764	4.40518	5.06652	4.50292	4.24793	3.68594	5.55543	5.16993	3.7544	4.88603	-1.9717	1.15024	0.103409	-0.748523	0.638101
Sub1	1	0	7.06604	7.23115	7.30034	7.13844	7.24058	6.91289	7.12315	6.97285	7.19281	7.08178	-0.153147	-0.108002	-0.327489	0.0543689	-0.158799
Supt3h	1	0	8.53643	8.84665	8.8574	8.64676	8.59449	8.61633	8.71937	8.58712	8.8818	8.77394	0.0799005	-0.127282	-0.270278	0.235032	0.179448
Supt4h1	1	0	10.3312	10.6172	10.1509	10.2697	10.47	8.89228	10.0635	10.142	10.4333	10.4939	-1.43888	-0.553665	-0.00894936	0.163565	0.0238204
Supt5h	1	0	6.67243	7.10261	7.09751	6.88874	7.20249	6.98981	7.02834	7.06064	7.09751	6.7211	0.317384	-0.0742687	-0.0368682	0.208767	-0.481388
Supt6h	1	0	4.50292	4.73411	5.2854	5.2854	5.2854	5.35755	5.2854	4.59357	5.02347	4.67969	0.854632	0.551296	-0.691835	-0.261936	-0.605713
Supt7l	1	0	7.92643	7.71282	7.89692	7.8879	7.71958	7.48609	7.61113	7.67501	7.82671	7.70948	-0.44034	-0.101682	-0.221903	-0.0611935	-0.0100989
Suv39h2	1	0	4.18845	3.5675	3.52288	3.5675	3.70854	3.87487	3.10315	3.9542	4.30143	4.10832	-0.313585	-0.464348	0.431314	0.73393	0.39978
Suv420h1	1	0	2.94114	4.10832	3.70854	3.97895	4.78654	3.28562	2.30743	2.72944	2.86843	3.5675	0.344477	-1.80089	-0.979101	-1.11053	-1.21905
T	1	0	7.63278	7.38768	7.53289	7.18306	6.93278	6.99531	6.88874	6.64386	6.97285	7.04996	-0.637474	-0.498933	-0.88903	-0.210206	0.117172
Tada1	1	0	7.84223	7.87585	7.89389	8.21888	8.10731	8.23784	8.15304	8.37674	7.96098	7.92057	0.395611	0.27719	0.482851	-0.257904	-0.186734
Tada2a	1	0	6.09803	6.21917	6.33985	6.32193	6.02237	5.52356	6.2384	6.12453	5.90689	6.02945	-0.57447	0.0192362	-0.215315	-0.415037	0.00708506
Tada2b	1	0	6.26679	6.47573	6.50779	6.77939	6.88874	6.71425	6.44294	6.87036	6.33985	6.47573	0.447459	-0.0327899	0.36257	-0.439541	-0.41301
Tada3	1	0	10.1813	10.0883	10.1649	10.0608	9.841	9.91941	9.99621	9.54676	9.76721	9.93535	-0.261853	-0.0921194	-0.618179	-0.293591	0.0943513
Taf5l	1	0	8.88481	8.69214	8.81078	8.85433	8.62892	8.81709	8.69726	8.60183	8.69726	8.71256	-0.0677107	0.00511937	-0.208953	-0.157068	0.0836373
Taf6l	1	0	3.2287	1.47497	3.37871	3.42868	3.13362	3.04723	2.54866	3.62877	2.77501	3.5675	-0.181467	1.07369	0.250059	-0.653672	0.433879
Taf7	1	0	3.41621	3.91812	2.74853	2.72418	3.04723	2.96369	2.5675	2.76141	2.89203	3.13362	-0.452517	-1.35062	0.0128753	0.16785	0.0863842
Taf9b	1	0	9.06678	8.9509	9.1175	9.43106	9.45357	9.20068	8.89674	9.03191	8.97508	8.93208	0.133898	-0.054158	-0.0855924	-0.455981	-0.521483
Tal2	1	0	3.97895	5.32193	3.97895	3.5675	2.32193	2.85167	3.04723	3.78577	3.64328	3.45943	-1.12729	-2.27469	-0.193186	0.0757811	1.1375
Tbl1x	1	0	7.33149	6.77479	7.00078	6.99531	6.73471	7.4499	7.61113	7.38768	7.11292	6.88874	0.118411	0.836347	0.386895	0.117611	0.154034
Tbl1xr1	1	0	5.97728	6.40939	6.53916	6.2854	6.69349	6.74819	6.58496	6.77939	6.67243	6.72792	0.770913	0.175572	0.240232	0.387023	0.0344335
Tbp	1	0	8.13798	8.34218	7.98361	8.07597	8.24722	7.92346	8.17287	8.36604	8.01962	7.96667	-0.21452	-0.169312	0.382426	-0.0563506	-0.280553
Tbpl1	1	0	6.15987	6.17991	6.22882	6.73471	6.61471	6.15987	6.40939	6.6865	6.65821	6.41126	0	0.229482	0.457682	-0.0764981	-0.203453
Tbr1	1	0	5.94251	6.08746	6.32193	5.81788	5.32193	5.95093	5.88264	5.99639	5.90689	5.90689	0.00842043	-0.20482	-0.325539	0.0890116	0.584963
Tbx10	1	0	6.13955	6.35755	6.61471	6.55459	6.64386	6.47573	6.61471	6.26679	6.2854	6.22882	0.336182	0.257158	-0.347923	-0.269187	-0.415038
Tbx15	1	0	3.86004	3.87487	5.10852	4.18845	4.47075	5.50875	5.35755	5.42626	6.40939	6.97285	1.6487	1.48268	0.31774	2.22094	2.5021
Tbx19	1	0	4.3365	5.20945	5.32193	4.62314	5.24793	3.97895	5.16993	3.82484	4.10154	5.16993	-0.357541	-0.0395284	-1.49709	-0.521601	-0.0780025
Tbx6	1	0	5.24793	5.71315	5.49185	5.57016	5.55543	4.93331	4.26437	4.70674	5.69933	5.16993	-0.314617	-1.44877	-0.785109	0.12917	-0.385502
Tcerg1	1	0	7.91759	8.31113	8.06278	8.04136	8.11245	8.50349	8.44966	8.35526	8.14046	7.98361	0.585898	0.138529	0.292483	0.0991019	-0.128838
Tcf15	1	0	9.61525	9.62156	9.68787	9.59802	9.27707	8.82179	8.52875	8.97365	9.45357	9.66245	-0.793457	-1.09281	-0.714224	-0.144459	0.385379
Tcf20	1	0	7.10785	6.74819	6.86419	7.22166	6.83048	6	6.87652	6.65105	6.94437	6.76155	-1.10785	0.128324	-0.213134	-0.277287	-0.0689323
Tcf23	1	0	3.70854	6.2854	4.73411	4.02399	5.64328	3.04723	3.97895	4.93331	5.02347	5.39232	-0.661302	-2.30645	0.199205	0.999475	-0.250962
Tcf3	1	0	7.95244	7.7263	7.7822	7.91759	7.64343	8.48579	8.32005	8.0059	8.40003	8.37034	0.533351	0.59375	0.223699	0.48244	0.726915
Tcf4	1	0	8.55916	8.34434	8.56668	8.80282	8.806	8.71089	8.79963	8.77234	9.09688	9.1175	0.151732	0.455294	0.205663	0.294065	0.311502
Tcfl5	1	0	3.10315	3.10315	3.2287	0.18025	1.33311	3.04723	3.13362	2.30743	1.83125	3.32193	-0.0559148	0.0304694	-0.921273	1.651	1.98882
Tdp2	1	0	6.7879	7.32714	7.09751	7.39614	7.02834	6.90689	6.88874	7.06609	6.8009	6.88874	0.118988	-0.438398	-0.0314215	-0.595239	-0.139601
Tead1	1	0	10.8674	10.6451	10.6433	11.0813	10.5906	10.5316	10.8055	10.6491	10.9533	10.9533	-0.335831	0.160461	0.00588387	-0.127982	0.362655
Tead2	1	0	7.94092	7.31826	7.15341	7.28571	7.79181	7.91759	8.44966	7.74293	8.14302	7.79181	-0.0233232	1.1314	0.589521	0.857305	0
Tead3	1	0	6.13484	6.64386	5.94251	6.37504	6.47573	6.33092	6.49185	6.53916	6.42626	6.33985	0.19608	-0.152003	0.596644	0.0512253	-0.135883
Tef	1	0	8.01962	10.0567	9.43824	8.34434	9.87243	7.63278	8.99891	9.01692	9.14661	9.74897	-0.386839	-1.05781	-0.421317	0.802273	-0.12346
Terf2	1	0	7.69235	7.64343	8.01692	7.46607	8.04136	7.31826	7.30034	7.6646	7.44175	7.55933	-0.374085	-0.343086	-0.352322	-0.0243187	-0.482031
Tfap2a	1	0	4.18845	4.16993	5.14975	4.3365	3.62877	3.70854	3.87487	2.5675	3.87487	2.90792	-0.479917	-0.295056	-2.58225	-0.461627	-0.720851
Tfap2b	1	0	6.45121	6.11894	6.47573	6.26679	6.20945	6.2384	5.68566	5.90689	5.95093	5.9542	-0.212806	-0.433281	-0.568843	-0.315852	-0.255257
Tfap2e	1	0	2.90792	4.04439	4.47075	2.96369	3.44335	4.16993	3.9542	3.15543	3.76929	3.91812	1.262	-0.0901978	-1.31532	0.805593	0.474774
Tfap4	1	0	4.3365	5.83061	5.42626	5.76633	5.52419	5.32193	5.06652	4.97909	4.73411	4.65126	0.985433	-0.764095	-0.447172	-1.03222	-0.872924
Tfdp2	1	0	8.62173	9.33534	8.64321	9.00032	8.86356	7.9147	8.01692	8.50156	8.59636	8.51913	-0.70703	-1.31842	-0.141652	-0.403965	-0.344427
Tff3	1	0	3.04723	2.97175	2.96369	2.26783	2.96369	2.87476	2.33688	2.26783	3.37871	2.5675	-0.172476	-0.634871	-0.695862	1.11088	-0.396196
Tgfb1i1	1	0	8.12017	7.47409	7.89094	8.04675	7.80144	9.20791	9.2246	8.97225	8.66788	8.2141	1.08773	1.75051	1.08131	0.621139	0.412658
Tgif1	1	0	6.7879	5.91886	6.64386	6.80516	6.39232	8.48182	8.81549	8.56668	8.3156	7.61839	1.69392	2.89663	1.92282	1.51043	1.22607
Tgif2	1	0	5.2854	4.78654	5.20945	5.58685	4.47075	6.47573	6.74819	6.56986	6.19967	5.49185	1.19033	1.96165	1.3604	0.612822	1.0211
Thap1	1	0	6.67243	6.81788	6.20945	7.0064	6.67243	5.83061	5.98504	6.44294	6.07682	6.39232	-0.841815	-0.832834	0.23349	-0.929587	-0.280108
Thap11	1	0	9.10334	9.07341	9.07734	9.60983	9.36043	8.38526	8.86661	9.15285	9.0826	9.11237	-0.718075	-0.206807	0.075505	-0.527231	-0.248059
Thap2	1	0	2.83552	3.26849	3.45943	3.28091	4.08633	3.04723	2.26783	2.28562	3.26849	3.04723	0.211713	-1.00065	-1.17381	-0.0124219	-1.0391
Thap3	1	0	8.38526	8.6127	8.51328	8.5074	8.7277	7.94961	8.04939	8.36173	8.44358	8.37891	-0.435654	-0.563314	-0.151551	-0.0638225	-0.348795
Thap4	1	0	11.6916	11.6437	11.7509	11.5664	11.6038	11.197	10.9308	11.3845	11.2599	11.1271	-0.494566	-0.712907	-0.366368	-0.306498	-0.476687
Thap7	1	0	3.87487	3.5675	4.26437	3.5675	4.08633	3.26849	4.18845	4.18845	3.27508	3.62877	-0.606383	0.620956	-0.0759187	-0.292418	-0.457557
Thrap3	1	0	9.40508	9.66069	9.59435	9.63864	9.81207	9.26674	9.55152	9.19826	9.5759	9.69137	-0.138338	-0.109175	-0.39609	-0.0627377	-0.120699
Thrb	1	0	7.02281	7.39614	7.22166	7.40455	7.11292	6.35755	6.35755	6.56986	6.9211	6.77479	-0.665255	-1.03859	-0.651803	-0.483447	-0.33813
Tlx1	1	0	5.45943	4.73411	5.59991	5.45943	5.40939	3.58203	3.97895	3.64328	4.18845	5.10852	-1.8774	-0.755151	-1.95663	-1.27098	-0.300866
Tlx3	1	0	3.5675	3.68594	3.2287	3.70854	3.87487	4.3365	3.74773	3.62877	3.10315	3.5675	0.768998	0.0617877	0.400072	-0.605388	-0.307371
Tmem37	1	0	6.32193	6.17991	6.21917	6.22882	3.74773	4.40518	5.58685	5.55543	5.90689	5.95093	-1.91674	-0.593059	-0.663741	-0.321928	2.20321
Tmf1	1	0	3.62877	4.26437	3.2142	2.98057	3.5675	4.53346	4.26437	4.3365	4.47075	5.24793	0.904691	0	1.12229	1.49018	1.68043
Tonsl	1	0	4.00884	4.00884	3.41621	4.47075	3.91812	4.97909	5.18982	4.47075	4.02399	4.02399	0.970257	1.18099	1.05454	-0.446759	0.105869
Topors	1	0	7.6363	7.50571	7.4499	7.56315	7.51351	7.9293	7.89094	7.82352	7.83602	7.6363	0.293001	0.385228	0.37362	0.27287	0.122789
Tox	1	0	3.42868	2.93661	2.79769	2.76823	4.26437	2.96369	2.95765	2.93897	2.93661	3.13362	-0.464991	0.0210366	0.14128	0.168386	-1.13075
Tox2	1	0	9.73543	9.7456	9.78576	8.76417	9.80654	8.59268	8.2045	8.50548	9.08131	9.38291	-1.14275	-1.5411	-1.28028	0.31714	-0.423629
Tox3	1	0	5.61442	5.00178	5.58685	5.88264	4.26437	5.88264	5.75328	5.90689	5.12928	4.26437	0.268228	0.751499	0.320041	-0.75336	0
Tox4	1	0	4.18845	4.73411	5.02347	5.16993	5.42626	1.9855	4.04439	3.45943	3.42868	4.18845	-2.20295	-0.689712	-1.56403	-1.74124	-1.23781
Tpx2	1	0	2.5675	1.75374	1.90044	2.5675	1.57046	6.07682	6.39232	5.10852	4.26437	3.28562	3.50932	4.63857	3.20808	1.69688	1.71516
Trim13	1	0	7.93512	7.39614	8.12527	8.19483	7.81724	7.32714	7.39614	7.89692	7.48206	7.61471	-0.60798	0	-0.228356	-0.712771	-0.202527
Trim24	1	0	7.10785	7.654	7.38349	7.86978	7.81092	7.0064	7.06064	7.34029	7.48609	7.71958	-0.101449	-0.593355	-0.0431996	-0.383696	-0.0913463
Trim28	1	0	9.00173	8.72103	8.75761	8.69383	8.94514	9.06016	9.13406	8.73275	8.83894	8.61995	0.0584321	0.413026	-0.0248661	0.145107	-0.325192
Trim34a	1	0	8.12527	8.18269	8.0387	8.54974	8.73444	8.64851	8.44358	9.02647	8.57232	8.49763	0.523236	0.26089	0.987767	0.0225786	-0.236807
Trim58	1	0	5.90689	5.58685	5.20945	5.32193	6.65105	3.87487	5.65764	5.42626	5.32193	5.58685	-2.03202	0.07079	0.216811	0	-1.0642
Trip10	1	0	7.84223	8.64676	8.06809	8.3156	8.48579	6.72792	7.35773	7.49787	7.60385	8.09952	-1.11431	-1.28904	-0.570215	-0.711751	-0.386272
Trip11	1	0	5.69933	5.75328	5.02347	5.69933	3.70854	6.02945	5.81788	5.65764	5.75328	5.35755	0.330123	0.0645954	0.634174	0.0539541	1.64901
Trip13	1	0	2.54866	0.18025	2.83064	0.18025	3.32193	5.14975	6.01123	3.5675	3.37871	2.28562	2.60109	5.83098	0.736855	3.19846	-1.03631
Trip4	1	0	6.42626	6.89482	7.0871	6.92481	7.22648	7.21211	7.08178	7.53289	7.25925	7.01741	0.78584	0.186962	0.445791	0.334441	-0.209069
Trip6	1	0	6.89482	7.08178	7.42123	6.7211	7.41292	6.71425	7.1434	7.39614	6.93664	7.24995	-0.180572	0.0616158	-0.0250932	0.215539	-0.162969
Trp53	1	0	8.79329	8.37034	8.24254	8.0654	8.17287	8.08123	8.32231	7.68546	8.18028	8.33557	-0.712063	-0.0480346	-0.557077	0.114882	0.162694
Trp53bp2	1	0	2.01495	3.68594	3.37871	3.93331	3.41621	2.30743	3.10315	2.5675	3.10315	3.04723	0.292478	-0.582791	-0.811217	-0.830161	-0.368976
Trp63	1	0	5.32193	5.72656	5.64328	5.24793	5.65764	5.69933	5.71315	5.68566	5.04483	5.45943	0.377401	-0.0134129	0.0423809	-0.203101	-0.198208
Trp73	1	0	3.42868	3.62877	4.3365	2.90792	4.47075	2.98057	2.69137	3.28562	2.30743	3.42868	-0.448116	-0.937404	-1.05087	-0.600494	-1.04206
Trrap	1	0	6.74147	6.79442	6.64386	6.64386	6.59991	7.27667	7.37495	6.98412	7.01741	7.12315	0.5352	0.580537	0.340266	0.373559	0.523235
Tsc22d1	1	0	13.1513	13.234	13.0644	12.9403	13.1678	13.1556	12.9746	13.02	13.1102	13.0345	0.00431208	-0.259458	-0.0444202	0.169934	-0.133348
Tsc22d2	1	0	7.48206	7.98922	8.14046	7.7822	7.89692	7.36637	7.99197	7.40455	7.95526	7.75614	-0.115694	0.00275193	-0.735911	0.173058	-0.140773
Tsc22d3	1	0	10.5345	11.8871	10.6273	10.5807	11.8068	9.99483	10.4587	10.6844	11.7407	11.7468	-0.539679	-1.42831	0.0570608	1.16	-0.0599367
Tsc22d4	1	0	9.58701	9.26094	9.58701	9.1239	9.48167	9.29413	9.32098	9.11494	9.33534	9.45559	-0.292875	0.0600364	-0.472066	0.211431	-0.0260778
Tsg101	1	0	4.00884	5.49185	4.02399	5.58685	5.12928	5.49185	4.81168	5.39232	4.97909	5.2854	1.48302	-0.680168	1.36833	-0.607757	0.156119
Tshz1	1	0	8.5268	8.59268	8.43741	8.64141	8.52104	8.40003	8.19967	8.38742	8.21174	8.4126	-0.126765	-0.393007	-0.049992	-0.429664	-0.108435
Tshz2	1	0	5.37504	6.22882	6.05115	6.15987	6.65105	5.55543	5.50875	6.32193	6.62936	6.77479	0.180388	-0.720073	0.270774	0.469485	0.123735
Tshz3	1	0	6.74819	6.53138	6.71425	6.75489	7.1434	7.20249	7.21211	7.20249	7.42123	7.34903	0.454295	0.680724	0.488242	0.666344	0.205639
Ttf1	1	0	5.2854	4.93331	5.55543	4.18845	5.50875	4.67969	4.02399	3.86004	5.32193	5.69933	-0.605713	-0.90932	-1.69539	1.13347	0.190584
Tulp1	1	0	9.34084	8.86201	8.94514	8.69726	9.00866	8.65031	8.59081	8.08912	8.48579	8.90415	-0.690536	-0.271199	-0.856023	-0.211471	-0.104514
Tulp2	1	0	3.62877	4.10832	3.37871	3.86004	3.26849	2.96063	3.97895	2.5675	3.91812	3.70854	-0.668145	-0.129363	-0.811217	0.0580794	0.440051
Tulp3	1	0	6.32193	6.3837	6.52356	6.69349	6.56224	7.35345	7.22166	7.20723	7.13331	7.02281	1.03152	0.837955	0.68367	0.439821	0.460565
Tulp4	1	0	8.84356	9.17757	9.23407	9.42589	9.47268	8.89674	9.1098	9.4082	9.60711	9.60439	0.0531735	-0.0677627	0.174133	0.18122	0.131707
Twist2	1	0	6.15502	5.72656	5.88264	5.72656	5.57016	6.30378	6.00742	6.11437	5.85798	6.11437	0.14876	0.280861	0.231724	0.131422	0.544208
Ube3a	1	0	1.47497	2.98057	2	2.69674	2.5675	2.33688	1.54866	2.01495	2.8708	1.47497	0.861913	-1.43191	0.0149503	0.174062	-1.09253
Ube4a	1	0	7.21682	7.35773	7.19281	6.83289	6.86419	7.59652	7.76923	7.84223	8.04675	7.60385	0.379704	0.411506	0.64942	1.21386	0.73966
Ube4b	1	0	9.72433	10.1725	10.0074	9.61976	10.0817	9.9827	10.2358	9.94569	10.2122	10.1239	0.25837	0.0633246	-0.0616786	0.592407	0.0421516
Ubp1	1	0	8.28634	8.38101	8.3156	8.47784	8.42302	8.77718	8.42302	8.58712	8.57042	8.47986	0.490842	0.0420148	0.27152	0.0925809	0.056838
Ubtf	1	0	6.74819	6.69349	6.74819	7.2913	7.17324	7.30034	6.55459	7.15341	7.11292	7.18306	0.552148	-0.138898	0.405221	-0.178379	0.00981383
Uncx	1	0	6.95004	6.7879	6.6865	6.43463	6.09803	5.90689	5.9542	6.03342	6	6.2854	-1.04315	-0.833706	-0.653078	-0.434628	0.18737
Usf2	1	0	8.17287	8.49763	8.25189	8.35306	8.32005	7.59652	7.71958	7.61113	7.8637	7.98361	-0.576351	-0.778059	-0.640758	-0.489364	-0.336438
Usp16	1	0	10.2352	10.2079	10.5784	10.6958	10.7401	10.3216	9.94789	10.5183	10.3695	10.3034	0.0863609	-0.259983	-0.0600799	-0.326312	-0.436769
Usp21	1	0	8.61092	8.22839	8.33557	8.31113	8.22839	8.66788	8.5326	8.22364	8.26808	8.3378	0.0569692	0.304207	-0.111924	-0.0430456	0.109408
Usp22	1	0	8.15802	8.41888	8.34218	8.3156	8.37674	8.69726	8.89972	8.62173	8.6127	8.53643	0.539238	0.48084	0.279541	0.297106	0.159692
Utf1	1	0	6.94437	6.74819	6.58496	6.47573	6.15987	6.41971	5.80529	5.85798	6.15502	6.32193	-0.524664	-0.9429	-0.726982	-0.320713	0.162057
Vax1	1	0	3.2287	3.87487	3.16993	3.5675	4.04439	4.47075	3.78577	3.36419	2.71891	3.16993	1.24205	-0.0891008	0.194269	-0.848585	-0.874469
Vbp1	1	0	11.0916	11.3912	11.3615	11.2813	11.4179	10.9599	11.0085	11.1905	11.2784	11.1699	-0.131746	-0.382697	-0.17101	-0.00290405	-0.248025
Vps72	1	0	9.04815	8.76908	8.73777	8.89674	8.76908	9.13406	8.71089	8.6127	8.77394	8.8605	0.0859081	-0.0581933	-0.12507	-0.122798	0.0914182
Vsx2	1	0	2.83961	2.59991	2.82983	2.47497	2.90524	3.86004	2.33688	2.54866	2.96286	2.83961	1.02043	-0.263034	-0.281172	0.487894	-0.0656298
Wbp7	1	0	7.48999	7.60385	7.46607	7.30933	7.32714	7.4499	7.59652	7.06604	7.45801	7.55561	-0.0400825	-0.00732472	-0.400036	0.148681	0.228473
Wdr77	1	0	4.10832	1.33311	2.98057	3.13362	2.94566	2.28562	3.04723	2.98057	2.70031	3.28562	-1.8227	1.71413	0	-0.433307	0.339958
Whsc1	1	0	7.1434	7.20249	7.0064	7.0871	6.98412	7.67501	7.70603	7.48206	7.53289	6.92481	0.531618	0.503538	0.475657	0.445791	-0.0593098
Wiz	1	0	7.37916	7.0871	7.76923	7.74955	6.37504	7.1434	6.90087	7.12315	7.01741	7.16336	-0.235768	-0.186228	-0.646084	-0.732139	0.788324
Wt1	1	0	6.47573	6.05115	6.21917	6.59991	6.32193	6.67948	6.02945	6.56986	6.87036	6.57743	0.203747	-0.0217017	0.350687	0.270452	0.255501
Wwc1	1	0	3.2287	3.42868	3.91812	4.3365	3.87487	3.87487	3.5675	4.10832	3.27508	3.7544	0.646168	0.138813	0.190196	-1.06142	-0.120471
Xbp1	1	0	12.9346	12.2086	12.7363	13.1678	12.3068	13.5308	13.3973	13.4208	12.9728	12.6655	0.596239	1.18876	0.684538	-0.195056	0.358668
Yaf2	1	0	5.80529	6.10852	6.06609	5.50875	5.84298	5.39232	5.76633	5.81788	5.42626	5.85798	-0.412975	-0.342194	-0.24821	-0.0824808	0.0150021
Yap1	1	0	10.6084	10.339	10.3793	10.4944	10.1246	10.6724	10.641	10.6631	10.6791	10.4301	0.0640556	0.301994	0.283769	0.184717	0.305542
Ybx1	1	0	6.30378	6.25739	6.08746	6.40293	5.69933	5.88264	6.29462	6.2854	6.39232	6.17991	-0.421138	0.0372329	0.197939	-0.0106094	0.48058
Ybx2	1	0	8.01413	7.81724	7.70603	7.6363	7.52127	7.36637	7.43355	7.02834	6.96149	7.7627	-0.647765	-0.383683	-0.677682	-0.674809	0.241433
Yeats4	1	0	7.94385	8.24254	8.12527	8.12017	8.39796	8.36604	8.27495	7.95526	8.13035	7.94385	0.422191	0.0324116	-0.170011	0.0101802	-0.454111
Ywhab	1	0	10.9679	10.9308	10.8974	10.8693	10.9357	11.2203	11.3513	11.2967	11.297	11.2267	0.252468	0.420477	0.399332	0.427661	0.291043
Zbed4	1	0	8.23545	7.82671	8.26574	8.60728	8.41888	8.39374	8.58159	8.56292	8.36604	8.29993	0.158295	0.754886	0.29718	-0.241235	-0.118942
Zbtb1	1	0	4.67969	5.16993	5.12928	5.83289	4.73411	4.73411	3.97895	5.2854	5.45943	5.59991	0.0544168	-1.19097	0.156119	-0.373458	0.865807
Zbtb10	1	0	7.42123	7.50186	7.59652	7.66104	7.4499	7.14849	7.05539	7.05539	7.24058	7.46607	-0.272743	-0.446467	-0.541132	-0.420458	0.0161669
Zbtb12	1	0	2.33688	3.5675	3.64328	3.9542	2.77501	3.58203	2.96369	2.58203	3.82484	3.62877	1.24515	-0.603804	-1.06125	-0.129354	0.85376
Zbtb16	1	0	7.60385	9.58701	7.60385	6.44294	9.24113	6.84549	7.81092	7.78865	8.89674	8.78687	-0.758357	-1.77609	0.184799	2.45379	-0.454266
Zbtb17	1	0	8.94079	9.05483	9.33976	8.88781	9.13028	8.88633	8.47986	8.81394	8.84356	8.83894	-0.0544556	-0.574966	-0.525822	-0.0442452	-0.291339
Zbtb2	1	0	8.34434	7.79821	7.90287	7.73628	8.15802	8.05211	7.84223	7.84841	7.95817	8.06278	-0.292229	0.0440188	-0.0544616	0.22188	-0.0952414
Zbtb20	1	0	10.4333	10.4613	10.3227	10.3334	10.1272	10.2255	10.1887	9.76477	10.1573	10.2884	-0.207703	-0.272574	-0.557939	-0.176082	0.161205
Zbtb24	1	0	8.01142	7.70948	7.95244	7.82671	7.92346	8.02508	8.11245	7.82979	8.06008	7.77573	0.0136637	0.402976	-0.122653	0.233375	-0.147727
Zbtb25	1	0	8.87878	8.54974	8.54407	8.58342	8.8296	8.57232	8.32005	8.17779	8.07856	8.37034	-0.306464	-0.229685	-0.366276	-0.504858	-0.459255
Zbtb26	1	0	5.49185	5.72656	5.50779	5.9542	6.06609	4.97909	4.88603	5.77952	5.65764	5.72656	-0.51276	-0.84053	0.271728	-0.296556	-0.33953
Zbtb3	1	0	6.95004	6.62205	6.85798	6.43463	6.42626	7.30933	6.87036	7.24995	6.35755	6.97285	0.359287	0.248313	0.391966	-0.0770762	0.546587
Zbtb32	1	0	3.68594	3.58496	3.70854	3.52288	2.96369	3.82484	4.10154	3.28562	3.64328	3.27508	0.138902	0.516576	-0.422915	0.120397	0.311386
Zbtb34	1	0	5.10852	5.10852	5.2854	5.64328	5.77952	5.62907	5.68566	5.69933	5.83289	5.49185	0.520541	0.577135	0.413927	0.189611	-0.287669
Zbtb38	1	0	3.58203	3.87487	4.10832	4.3365	3.62877	4.95673	4.18845	4.40518	4.37177	3.9542	1.3747	0.313585	0.296866	0.0352704	0.325423
Zbtb39	1	0	7.3706	7.24058	7.57432	7.39198	7.25925	7.04996	6.74819	7.15341	7.13331	7.20249	-0.320645	-0.492386	-0.420908	-0.25867	-0.0567663
Zbtb4	1	0	4.47075	5.35755	5.16993	4.88603	4.97909	3.42868	4.53346	5.20945	5.24793	4.59357	-1.04206	-0.824087	0.0395284	0.361899	-0.385526
Zbtb40	1	0	7.06064	7.0871	6.64386	7.48999	6.85798	6.82655	6.77939	7.03919	7.25925	7.06064	-0.234094	-0.307704	0.395334	-0.230733	0.202661
Zbtb41	1	0	8.29089	8.32892	8.7411	8.71766	8.56858	7.99197	8.29089	8.33557	8.71256	8.50548	-0.298915	-0.0380336	-0.405533	-0.00509842	-0.0630994
Zbtb42	1	0	4.10832	1.90044	2.73901	3.04723	2.93897	2.77924	3.86004	3.68594	2.98057	2.96286	-1.32908	1.9596	0.946926	-0.0666659	0.0238897
Zbtb43	1	0	7.2913	7.61839	7.46607	7.35345	7.71958	7.85758	7.42531	7.47409	7.58916	7.59279	0.566285	-0.193076	0.00801597	0.235707	-0.126785
Zbtb44	1	0	8.45777	8.58342	8.75433	8.66611	8.75103	7.62914	8.17779	8.11245	8.64676	8.3574	-0.828627	-0.405628	-0.641873	-0.0193461	-0.393631
Zbtb45	1	0	4.26437	5.32193	4.97909	4.40518	5.16993	4.18845	3.97895	5.2854	5.18982	4.83714	-0.0759187	-1.34297	0.30631	0.784641	-0.332781
Zbtb46	1	0	6.96149	6.53916	6.8392	7.22166	6.59991	6.70044	6.83289	7.17324	6.96149	6.98412	-0.261053	0.293731	0.33404	-0.260166	0.384209
Zbtb48	1	0	6.9211	7.02834	7.11292	6.98412	6.84549	6.95004	6.90689	6.56986	6.7879	6.94837	0.0289389	-0.121453	-0.543061	-0.19622	0.102877
Zbtb49	1	0	3.87487	4.10832	4.02399	3.76929	5.49185	4.3365	4.53346	5.42626	4.62314	3.97895	0.461627	0.425147	1.40227	0.853852	-1.5129
Zbtb6	1	0	6.50779	6.6865	6.7879	7.16336	7.10785	6.87036	6.67243	7.06604	6.8392	6.86419	0.36257	-0.0140752	0.278133	-0.324159	-0.243665
Zbtb7a	1	0	8.50938	8.60548	8.62892	8.3378	8.81394	8.47986	8.5249	8.74442	8.5249	8.56668	-0.0295227	-0.080579	0.115494	0.187102	-0.247264
Zbtb7b	1	0	6.89482	6.81378	6.9211	6.49185	6.53916	6.56986	6.45943	5.83061	6.11894	6.71425	-0.324962	-0.35435	-1.09049	-0.372912	0.175087
Zbtb7c	1	0	6.24793	5.59991	5.87995	6.16993	6.04439	5.97728	6.01123	6.27612	6.17991	6.02945	-0.270648	0.411314	0.396174	0.00998409	-0.0149412
Zbtb8a	1	0	6.37504	6.2854	6.11437	6.22882	5.81788	6.52356	6.40939	6.7211	6.2854	6.01123	0.148523	0.123989	0.606732	0.0565835	0.193348
Zbtb8b	1	0	5.88264	5.83061	5.61731	5.57016	5.16993	5.61731	5.85798	5.52419	5.64328	5.72656	-0.265334	0.0273707	-0.09312	0.0731197	0.556634
Zcchc4	1	0	5.57016	3.86004	5.06652	5.32193	3.91812	3.86004	5.37504	5.90689	4.18845	3.78577	-1.71012	1.515	0.840375	-1.13347	-0.132354
Zeb1	1	0	10.4364	10.4644	10.4939	10.3159	10.4222	10.6777	10.6724	10.6428	10.9412	10.7166	0.241353	0.208041	0.148964	0.62527	0.294433
Zeb2	1	0	5.67158	6.04439	6.69349	6.77939	6.35755	6.30378	5.77952	6.88874	6.77939	6.61471	0.632204	-0.264872	0.195256	0	0.257158
Zfhx2	1	0	6.45121	6.32193	6.37504	6.21917	6.72792	6.30378	5.69933	6.02945	5.83289	6.2384	-0.14743	-0.622599	-0.345587	-0.386279	-0.489516
Zfhx4	1	0	3.16993	2.71186	3.87487	3.86004	4.04439	3.86004	4.02399	4.93331	3.5675	4.53346	0.690117	1.31214	1.05844	-0.292544	0.489071
Zfp1	1	0	7.5443	7.54043	7.55189	7.6363	7.42123	7.47409	7.24058	7.34029	7.33597	7.25925	-0.0702076	-0.299847	-0.211598	-0.300336	-0.161978
Zfp101	1	0	6.97858	6.92481	6.91886	6.99531	6.74819	6.72792	7.01741	6.97285	7.09751	6.91886	-0.250663	0.0926023	0.0539886	0.102205	0.17067
Zfp105	1	0	6.99531	6.63604	6.65821	6.99531	6.61471	7.25454	7.18306	7.10785	7.30034	6.87652	0.259232	0.547014	0.44964	0.305036	0.261807
Zfp11	1	0	2.86604	2.26783	2.95017	2.9006	3.27508	2.82872	2.93897	2.30743	1.83125	1.83125	-0.0373206	0.671138	-0.642741	-1.06935	-1.44383
Zfp110	1	0	8.59816	9.17511	8.81078	8.87268	9.05215	8.77394	8.53643	8.58342	8.78687	8.4126	0.175776	-0.638681	-0.22736	-0.0858144	-0.63955
Zfp111	1	0	2.58203	2.81755	2.58203	3.87487	2.26783	3.26849	3.74773	3.45943	3.5675	3.70854	0.686459	0.930176	0.877404	-0.307371	1.44071
Zfp112	1	0	6.01123	5.65764	5.55543	5.71315	3.7544	3.70854	4.65126	4.18845	5.02347	5.77952	-2.30269	-1.00638	-1.36697	-0.68968	2.02512
Zfp113	1	0	2.58203	3.10315	2.95914	2	4.65126	3.58203	2.54866	3.37871	3.91812	3.2287	1	-0.554493	0.419576	1.91812	-1.42256
Zfp119a	1	0	2.5675	3.64328	3.15543	4.53346	3.5675	3.5675	1.83125	3.15543	3.42868	2.82983	1	-1.81203	0	-1.10478	-0.737669
Zfp119b	1	0	5.90689	6.56986	5.95093	6.19967	5.9542	6.0936	6.11437	5.61731	6.13484	6.33985	0.186712	-0.455489	-0.333626	-0.0648353	0.385654
Zfp12	1	0	7.85456	7.98922	7.66104	7.90879	7.81092	7.69235	7.85758	7.6363	7.98922	7.65757	-0.162212	-0.131638	-0.0247357	0.080425	-0.153347
Zfp120	1	0	5.61731	6.47573	6.15987	5.85798	6.18982	5.45943	5.80529	5.9542	5.62907	5.87995	-0.157877	-0.670441	-0.205675	-0.228916	-0.309874
Zfp128	1	0	2.5675	2.33688	2.87949	3.13362	2.9419	1.90044	3.70854	3.30743	2.69585	3.42868	-0.667055	1.37166	0.427938	-0.437771	0.486786
Zfp13	1	0	5.88264	5.85798	5.81788	5.73985	5.80529	6.20945	5.88264	5.75328	5.61731	5.64328	0.32681	0.0246621	-0.0645954	-0.122539	-0.162013
Zfp142	1	0	3.2142	2.83961	3.7544	2.84845	3.13362	3.2287	3.04723	3.15543	4.00884	3.28562	0.0145008	0.207621	-0.598972	1.16038	0.152003
Zfp143	1	0	6.62936	6.47573	6.44294	6.67243	6.15987	5.75328	6.59991	6.15987	6.22882	6.17991	-0.876073	0.124179	-0.283072	-0.443607	0.0200378
Zfp146	1	0	3.41621	4.10832	4.65126	4.93331	2.93897	5.49185	4.83714	5.06652	5.35755	3.64328	2.07564	0.728826	0.415251	0.424241	0.704309
Zfp148	1	0	8.29542	8.49763	8.58342	8.70068	8.45976	8.25655	8.14804	8.22364	8.54025	8.55916	-0.0388693	-0.349598	-0.359775	-0.160427	0.0994031
Zfp160	1	0	7.0064	7.03919	7.2685	7.28571	7.4376	6.86419	7.2685	7.46199	7.4295	7.25925	-0.142216	0.229311	0.193484	0.143788	-0.178344
Zfp161	1	0	7.32714	8.09176	7.66104	7.58176	7.91759	7.48999	7.76923	7.67854	8.14302	7.95817	0.162846	-0.32253	0.0175019	0.561257	0.0405714
Zfp167	1	0	3.87487	4.00884	4.12928	3.87487	3.97895	3.87487	3.42868	3.62877	3.5675	3.87487	0	-0.580151	-0.500509	-0.307371	-0.104086
Zfp169	1	0	3.47438	2.32193	4.10832	2.79185	3.2287	4.26437	3.45943	1.83125	4.26437	1.54866	0.789991	1.1375	-2.27707	1.47253	-1.68005
Zfp182	1	0	7.07125	6.8009	6.86419	6.74819	6.58496	5.9542	6.47573	6.35755	6.71425	6.71425	-1.11705	-0.325166	-0.506634	-0.0339473	0.129283
Zfp184	1	0	2.5675	2.83961	2.5675	3.64328	3.37871	1.90044	2.90792	3.45943	3.04723	2.81755	-0.667055	0.0683089	0.891934	-0.596044	-0.561163
Zfp187	1	0	8.806	8.95376	8.94368	9.05618	9.14163	8.77394	8.60728	8.51913	8.80125	8.76089	-0.0320603	-0.346489	-0.424545	-0.254929	-0.380734
Zfp189	1	0	4.93331	5.85549	5.39232	5.65764	5.85798	5.24793	5.45943	5.55543	5.85798	5.42626	0.314617	-0.39606	0.16311	0.200341	-0.431716
Zfp191	1	0	6.96149	6.77939	6.77479	7.12315	6.77939	6.42626	7.03919	6.85175	6.49185	6.88264	-0.535228	0.259799	0.076962	-0.631295	0.103252
Zfp192	1	0	6.15502	6.45943	6.40088	6.65821	6.52356	5.90689	6.12453	6.33985	6.55459	6.2384	-0.24813	-0.334897	-0.0610294	-0.103623	-0.285157
Zfp2	1	0	4.65126	5.54063	5.69933	5.53978	5.53978	3.87487	3.97895	4.78654	4.59357	4.10154	-0.776396	-1.56167	-0.912785	-0.946212	-1.43824
Zfp202	1	0	6.40939	6.30378	6.62936	6.59991	6.32193	6.67243	6.79878	6.81788	6.50779	6.67243	0.263034	0.495004	0.188522	-0.0921182	0.350497
Zfp212	1	0	7.24995	7.08178	6.86419	6.91886	6.93278	6.90087	7.27769	6.73471	6.97858	7.28219	-0.34908	0.19591	-0.129477	0.0597198	0.349409
Zfp213	1	0	6.04439	6.04439	5.88264	6.42626	6.15502	5.89482	5.93074	4.47075	5.93074	5.90689	-0.149576	-0.113657	-1.41189	-0.495527	-0.24813
Zfp217	1	0	6.82018	7.02834	7.0064	7.01741	7.02834	6.52356	6.73471	6.70736	6.72792	7.10785	-0.296617	-0.293634	-0.299043	-0.289494	0.0795078
Zfp219	1	0	8.25883	8.17287	8.25189	8.26347	8.19004	7.86978	8.12017	8.07856	8.44559	8.31786	-0.389049	-0.0526993	-0.173332	0.182122	0.127816
Zfp229	1	0	5.42626	5.80529	6.00742	5.77952	5.39232	5.39232	5.24793	5.80529	5.83061	5.69933	-0.0339473	-0.557365	-0.202127	0.0510879	0.307012
Zfp235	1	0	6.26679	6.33092	6.50779	6.30378	6.62936	6.22882	6.03342	6.56986	6.35755	6.26679	-0.0379679	-0.297494	0.062061	0.0537713	-0.36257
Zfp236	1	0	3.13362	3.93331	2.75283	2.33688	3.68594	3.13362	3.28562	3.5675	3.86004	3.70854	0	-0.647689	0.814664	1.52316	0.022597
Zfp238	1	0	6.784	6.56986	6.96149	7.08178	7.23115	5.2854	6.04439	6.58496	6.72792	6.77479	-1.4986	-0.525461	-0.37653	-0.35386	-0.456363
Zfp239	1	0	4.97909	4.53346	4.88603	4.93331	4.65126	3.42868	4.53346	4.53346	4.93331	4.3365	-1.55041	0	-0.352564	0	-0.314769
Zfp251	1	0	8.46984	8.38526	8.19967	8.22839	8.22839	8.36604	8.2841	8.08123	8.2141	8.21888	-0.103802	-0.101168	-0.118446	-0.0142874	-0.00950918
Zfp26	1	0	4.67969	4.73411	4.53346	5.16993	5.2854	4.78654	4.47075	4.37177	4.3365	5.10852	0.106856	-0.263356	-0.161699	-0.833429	-0.176878
Zfp260	1	0	8.5249	8.62892	8.67309	8.7075	8.64141	8.79487	8.84204	8.54025	8.95376	8.6127	0.269966	0.213115	-0.132838	0.246268	-0.0287036
Zfp263	1	0	8.64676	8.67486	8.54974	8.79008	9.0414	8.7294	8.86511	8.88481	8.87422	8.56292	0.0826383	0.190249	0.335068	0.0841382	-0.478479
Zfp266	1	0	5.59991	5.67158	5.45943	6.34873	6.04439	5.57016	5.89482	6.02945	5.55543	5.72656	-0.0297535	0.223241	0.570021	-0.793301	-0.317835
Zfp27	1	0	7.0064	6.50779	6.91886	7.1434	7.08178	7.08178	6.7879	7.23115	6.65821	6.94437	0.0753776	0.280108	0.312287	-0.485184	-0.137409
Zfp275	1	0	6.86419	7.02834	7.12315	6.93664	6.96727	7.55561	7.4295	7.25925	7.42123	7.20249	0.691428	0.401156	0.136106	0.484594	0.235219
Zfp276	1	0	7.06609	7.10785	6.82655	6.94437	7.29589	7.10261	6.77479	6.90087	6.90689	7.12315	0.0365232	-0.333064	0.0743183	-0.0374808	-0.172746
Zfp28	1	0	7.0871	6.88874	6.95587	6.92481	7.00078	6.44294	6.00742	6.20945	5.97728	6.70044	-0.644152	-0.881323	-0.746412	-0.947533	-0.300341
Zfp281	1	0	7.68195	7.82352	8.34871	7.70603	7.6992	8.06008	8.17779	8.32892	7.92346	7.96667	0.378129	0.354265	-0.019787	0.217434	0.267467
Zfp282	1	0	7.12315	7.22166	7.42531	7.19281	7.50186	7.03919	6.32193	6.59991	6.62936	6.90933	-0.0839578	-0.899731	-0.825397	-0.563449	-0.592528
Zfp286	1	0	5.67158	5.39232	5.79233	5.02347	5.20945	2.28562	1.83125	5.32193	3.04723	3.28562	-3.38595	-3.56107	-0.470407	-1.97623	-1.92383
Zfp287	1	0	5.81788	5.61442	6.04439	6.19967	6.05528	5.89482	6.08746	5.83061	6.32193	6.02237	0.0769387	0.473047	-0.213784	0.122256	-0.0329146
Zfp292	1	0	7.51745	7.59652	7.61113	8.00862	7.5443	6.65105	7.27303	7.38349	7.65757	7.1434	-0.866403	-0.323488	-0.227644	-0.351048	-0.400899
Zfp295	1	0	3.70854	5.45943	4.62314	3.70854	5.02347	3.87487	4.04439	3.2287	3.70854	4.97909	0.166332	-1.41504	-1.39444	0	-0.0443735
Zfp296	1	0	1.47497	2.81591	1.47497	3.15543	2.9855	3.42868	3.42868	3.86004	3.10315	2.32193	1.95372	0.612778	2.38508	-0.0522759	-0.663572
Zfp3	1	0	5.88264	6.25739	6.39232	6.05115	6.07682	5.42626	5.24793	5.76633	6.06609	5.71315	-0.456378	-1.00946	-0.625987	0.0149346	-0.36367
Zfp30	1	0	8.17779	8.33557	8.29993	8.18028	8.06809	8.25883	8.12017	8.29764	8.19244	8.2141	0.0810446	-0.215394	-0.00229066	0.0121608	0.146016
Zfp300	1	0	4.83714	2.83961	3.15543	3.42868	3.12005	3.2287	3.04723	3.15543	3.26849	2.81591	-1.60844	0.207621	0	-0.160199	-0.304138
Zfp317	1	0	7.56315	7.66804	7.56315	7.8637	7.85758	7.0064	7.18306	7.41292	7.6363	7.48206	-0.556747	-0.484984	-0.150233	-0.227394	-0.375522
Zfp319	1	0	5.97728	6.26679	5.57016	6.52356	6.2384	5.72656	5.75328	6	6	5.97728	-0.250721	-0.513503	0.429841	-0.523562	-0.261125
Zfp322a	1	0	6.13484	6.20945	6.58496	6.20945	6.61471	6.44294	6.30378	6.49185	6.19967	6.25739	0.308106	0.0943274	-0.0931094	-0.00978102	-0.357322
Zfp324	1	0	3.70854	4.88603	4.24793	5.10852	4.93331	5.32193	5.45943	5.18982	5.20945	4.83714	1.61339	0.573403	0.941897	0.100929	-0.096167
Zfp329	1	0	5.57016	5.20945	5.26679	5.45943	4.67969	4.26437	3.91812	5.39232	5.20945	5.58685	-1.30579	-1.29133	0.125531	-0.249978	0.907161
Zfp334	1	0	3.97895	5.39232	3.45943	5.57016	5.10852	4.67969	5.16993	5.02347	5.61731	5.53978	0.700735	-0.222392	1.56403	0.0471497	0.431255
Zfp335	1	0	5.39232	5.62907	5.39232	5.68566	5.52356	5.55543	5.45943	5.40939	5.50875	5.59991	0.16311	-0.169634	0.0170735	-0.176914	0.0763509
Zfp35	1	0	5.87995	6.22882	6.24793	6.42626	6.06609	6.72792	6.21917	6.32193	6.49985	6.27612	0.84797	-0.00965017	0.0740006	0.0735811	0.210035
Zfp352	1	0	2.83471	8.99055	8.86815	4.26437	9.23287	5.39232	5.26679	8.86815	8.9821	9.23643	2.55761	-3.72377	0	4.71773	0.00355667
Zfp354b	1	0	5.58685	5.42626	5.40939	5.45943	5.61731	3.58203	3.97895	5.49185	5.22882	5.10852	-2.00482	-1.44731	0.0824622	-0.230613	-0.508785
Zfp354c	1	0	2.96369	3.42868	3.64328	4.67969	2.54866	1.9855	2.54866	4.73411	5.24793	5.58685	-0.978193	-0.880029	1.09083	0.568238	3.03819
Zfp358	1	0	8.11506	8.20694	8.15802	8.38317	8.17779	7.16336	7.49787	7.66104	7.95244	8.13798	-0.951693	-0.70907	-0.496985	-0.430731	-0.0398093
Zfp362	1	0	7.49399	7.44175	7.38768	7.71625	7.3706	7.77573	7.65052	7.75938	7.74293	7.49787	0.281738	0.208766	0.371701	0.026684	0.127271
Zfp367	1	0	8.66439	8.7244	8.7294	8.80125	8.93061	8.75433	9.07997	8.7411	8.66611	8.83736	0.0899396	0.355577	0.0116979	-0.135142	-0.0932431
Zfp369	1	0	0.18025	1.33311	1.33311	1.90044	2.26783	3.2287	1.83125	0.18025	2.01495	2.30743	3.04845	0.498142	-1.15286	0.114508	0.0395972
Zfp37	1	0	3.93331	4.73411	4.37177	4.18845	4.11818	3.42868	4.18405	4.11818	5.06652	4.3365	-0.504626	-0.550057	-0.253584	0.878061	0.218314
Zfp382	1	0	2.9636	3.28562	2.90792	3.70854	3.04723	3.45943	3.64328	2.90792	3.15543	2.98057	0.495829	0.357657	0	-0.553112	-0.0666659
Zfp384	1	0	7.99754	8.4878	8.14302	8.11245	8.25189	8.09696	7.98076	7.89094	8.08123	8.18269	0.0994201	-0.507039	-0.252075	-0.031226	-0.0692032
Zfp386	1	0	8.47986	8.79806	8.47385	8.36816	8.45976	8.33557	7.92057	8.25655	8.2141	8.08123	-0.144293	-0.877489	-0.217299	-0.154058	-0.37853
Zfp39	1	0	8.71428	8.43949	8.37034	8.32892	8.4878	7.71625	7.82979	7.34903	8.1505	8.25419	-0.998029	-0.609706	-1.02131	-0.178418	-0.233614
Zfp397	1	0	4.3365	4.97909	5.55543	4.93331	4.88603	3.70854	5.49185	5.02347	4.97909	4.73411	-0.627958	0.51276	-0.531961	0.0457818	-0.151923
Zfp398	1	0	2.81096	3.04723	3.62877	2.84442	3.37871	3.42868	3.41621	3.58203	4.10832	3.04723	0.617723	0.368976	-0.0467464	1.26389	-0.33148
Zfp40	1	0	5.61731	6.0936	5.90689	6.07682	5.83061	5.52356	5.97728	5.85549	5.77952	5.59991	-0.0937471	-0.116323	-0.0513991	-0.297293	-0.230697
Zfp407	1	0	6.65821	7.06064	6.81788	7.45801	6.74819	6.44294	6.44294	6.82018	6.87652	6.79878	-0.215268	-0.617699	0.00229994	-0.581494	0.0505917
Zfp408	1	0	5.06652	5.10852	5.32193	5.10852	4.88603	5.47703	5.69933	5.06652	5.16993	4.93331	0.410514	0.590805	-0.255413	0.0614005	0.0472823
Zfp410	1	0	7.01741	7.13331	7.09751	6.99531	6.97285	7.20249	7.32714	7.34903	7.29589	6.85798	0.185073	0.193834	0.251524	0.300588	-0.114871
Zfp418	1	0	6.2384	5.99639	5.90689	6.02945	6.02945	6.2854	5.93074	5.59991	5.90689	6.07682	0.0469975	-0.0656514	-0.306978	-0.122562	0.0473627
Zfp42	1	0	4.00884	4.10832	4.62314	2.98057	3.64328	4.18845	3.28091	4.11818	3.70854	3.7544	0.179618	-0.82741	-0.504958	0.727968	0.111119
Zfp420	1	0	6.30378	6.0936	6.40939	6.47573	6.35755	6.32193	6.04439	6.36632	6.40088	6.36632	0.0181473	-0.0492083	-0.0430687	-0.074854	0.00877021
Zfp423	1	0	2.96583	2.28562	4.40518	4.86142	3.68594	3.28562	3.86004	4.97909	5.16993	4.3365	0.319793	1.57442	0.573909	0.3085	0.650555
Zfp429	1	0	3.5675	2.88969	1.57046	3.58203	2.84362	3.28562	2.90447	4.00884	3.15543	3.45943	-0.281876	0.0147788	2.43837	-0.426602	0.615815
Zfp444	1	0	4.59357	1.90044	3.70854	3.87487	3.28562	5.88264	4.93331	4.16993	4.16993	3.70854	1.28908	3.03287	0.461388	0.295056	0.422915
Zfp445	1	0	5.75328	6.20945	6	6.02237	6.62936	5.24793	5.53978	5.77952	5.93074	5.65764	-0.505356	-0.669674	-0.220478	-0.0916305	-0.971717
Zfp446	1	0	2.96369	2.54866	3.04723	2.30743	2.9855	2.59991	1.44238	2.95914	1.83125	2.58203	-0.363781	-1.10628	-0.088096	-0.47618	-0.403473
Zfp449	1	0	6.59991	6.67243	6.67243	7.09223	6.65821	6.02945	6.09803	6.49185	6.59991	6.56986	-0.57046	-0.574393	-0.180572	-0.492321	-0.0883559
Zfp454	1	0	3.16993	2.71451	2.54866	3.26849	3.42868	2.98057	2.82872	3.13362	3.2287	3.42868	-0.189356	0.114217	0.584963	-0.0397844	0
Zfp455	1	0	3.70854	4.88603	5.16993	6.01123	4.40518	4.16993	3.87487	5.49185	4.97909	4.93331	0.461388	-1.01116	0.321928	-1.03213	0.528127
Zfp458	1	0	8.74442	8.51328	8.54219	8.17779	8.57232	8.35526	8.34218	8.18269	8.48579	8.13542	-0.389154	-0.171093	-0.3595	0.308	-0.436898
Zfp46	1	0	9.05215	9.49355	10.0554	10.0368	9.81052	9.20309	9.0826	9.55722	9.76231	9.4082	0.150943	-0.410951	-0.498142	-0.274531	-0.402312
Zfp467	1	0	4.26437	3.97895	3.87487	3.42868	4.00884	4.00884	5.49185	5.35755	5.16993	5.06652	-0.255537	1.5129	1.48268	1.74124	1.05768
Zfp472	1	0	6.85798	7.09751	6.88874	7.25925	6.9211	7.40041	7.22166	7.26757	7.19281	7.01741	0.542434	0.124148	0.378822	-0.0664484	0.0963104
Zfp473	1	0	5.85798	5.59991	5.83289	5.52419	5.91886	4.65126	4.24793	3.13362	5.81788	5.58685	-1.20672	-1.35199	-2.69927	0.29369	-0.332013
Zfp507	1	0	6.20945	6.44294	6.22882	6.61471	6.13955	6.62936	6.49985	6.35755	6.49185	6.35755	0.419903	0.0569024	0.128733	-0.122857	0.218001
Zfp512	1	0	6.74819	6.95004	7.24058	7.07682	7.30034	5.52356	6.26679	6.55459	6.69349	6.84549	-1.22463	-0.683257	-0.68599	-0.383329	-0.454851
Zfp513	1	0	7.86069	7.80144	8.02508	7.74955	8.05211	8.13035	8.51136	8.26808	8.15802	8.04136	0.269666	0.709917	0.243	0.408468	-0.0107498
Zfp516	1	0	3.68594	2.5675	3.70854	3.37871	4.10832	3.93331	4.83714	1.02229	4.24793	4.3365	0.247371	2.26965	-2.68625	0.869213	0.228178
Zfp521	1	0	7.7627	7.62914	8.09176	8.44559	8.24722	7.93512	8.15557	8.27728	8.60183	7.98922	0.172419	0.52643	0.185513	0.156237	-0.258004
Zfp523	1	0	6.58496	6.65821	6.71425	6.50779	6.65821	6.71425	6.98412	6.52356	6.99531	6.87652	0.129283	0.325911	-0.190684	0.487511	0.218305
Zfp524	1	0	7.73628	8.29312	8.35526	7.80144	8.19483	8.17537	8.0387	8.23072	8.19244	8.19967	0.439086	-0.254417	-0.124542	0.390995	0.00484239
Zfp526	1	0	3.52288	3.04723	3.74773	3.10315	4.18845	2.5675	5.12928	2.96369	3.37871	3.28091	-0.955384	2.08205	-0.784034	0.275565	-0.907547
Zfp532	1	0	7.98076	8.22839	8.17537	8.27953	8.17287	8.44966	7.98922	8.23545	8.38742	8.34434	0.468898	-0.239171	0.0600751	0.10789	0.171467
Zfp536	1	0	6.67243	6.06609	6.32193	6.61471	6.30378	5.89482	5.69933	6.26679	6.2384	5.80529	-0.777608	-0.36676	-0.0551416	-0.376305	-0.498488
Zfp541	1	0	6.88874	6.52356	5.85798	6.47573	2.98057	6.02945	5.49185	5.69933	5.80529	5.90689	-0.85929	-1.03171	-0.158651	-0.670441	2.92632
Zfp551	1	0	5.08788	4.73411	4.37177	5.42626	5.06652	5.10852	4.73411	4.26437	4.10832	4.10154	0.0206416	0	-0.107393	-1.31795	-0.964977
Zfp553	1	0	8.42919	8.32449	8.39374	8.14804	8.2841	8.16299	7.95244	8.14046	8.32449	8.13293	-0.2662	-0.372054	-0.253278	0.176456	-0.151171
Zfp563	1	0	5.87995	5.69933	5.77952	5.85798	6.13955	5.24793	5.57016	5.77952	5.83289	5.52356	-0.632023	-0.12917	0	-0.025091	-0.615989
Zfp566	1	0	6.40088	6.56986	6.53138	6.94437	6.71425	6.47573	6.62936	6.87652	6.74147	6.50779	0.074854	0.059501	0.345135	-0.202904	-0.206451
Zfp568	1	0	5.67158	5.75328	5.85798	6.06609	7.02281	4.70674	6.04439	6.10852	5.83289	5.73985	-0.964833	0.29111	0.250543	-0.233199	-1.28296
Zfp574	1	0	8.57042	8.61092	8.23072	8.11506	8.24485	8.52104	8.2141	8.26574	8.20931	8.27269	-0.0493826	-0.396813	0.0350207	0.094252	0.0278409
Zfp579	1	0	8.97647	8.88633	8.71595	8.62892	8.95376	8.13035	8.3378	8.22839	8.5573	8.52875	-0.846118	-0.548532	-0.487555	-0.0716212	-0.42501
Zfp58	1	0	5.47703	5.58685	5.42626	6.15987	5.55543	5.35755	5.32193	5.96232	5.58685	6.49985	-0.119478	-0.264922	0.536053	-0.573021	0.944419
Zfp580	1	0	8.25419	8.3378	8.14804	8.11506	7.93226	8.3574	8.21888	8.19244	8.29312	8.07856	0.103213	-0.118918	0.0444033	0.178062	0.146302
Zfp583	1	0	3.04723	2.74248	3.7544	3.7544	3.13362	4.47075	2.90792	3.91812	3.76929	3.28562	1.42351	0.165441	0.163724	0.0148893	0.152003
Zfp59	1	0	4.26437	5.35755	4.00884	4.3365	4.30143	4.02399	4.18845	4.26437	3.91812	5.24793	-0.240382	-1.1691	0.255537	-0.418374	0.946499
Zfp592	1	0	6.80516	6.93664	6.69349	6.83289	7.08178	6.96	6.93664	6.85798	7.07125	7.03919	0.154838	0	0.164494	0.23836	-0.0425895
Zfp595	1	0	5.58496	5.40939	5.61731	5.20945	5.10852	5.64328	5.61731	5.65764	5.45943	5.45943	0.0583165	0.207918	0.0403309	0.249978	0.350907
Zfp597	1	0	5.90689	6.09803	6.8009	6.52356	6.67243	5.06652	5.55543	5.97728	6.07253	6.15987	-0.840375	-0.542605	-0.82362	-0.451027	-0.512554
Zfp599	1	0	3.42868	2.32193	3.44335	3.41621	3.42868	3.37871	3.2287	3.13362	3.2287	2.28562	-0.0499703	0.906773	-0.309729	-0.18751	-1.14306
Zfp60	1	0	3.74773	3.93331	4.53346	4.93331	4.67969	2.83064	2.95839	3.28091	3.2142	3.45943	-0.917085	-0.974917	-1.25256	-1.71911	-1.22026
Zfp605	1	0	5.55543	5.9542	5.75328	5.90689	5.35755	6.44294	5.85798	5.83061	5.68566	5.42626	0.887516	-0.0962153	0.0773266	-0.221231	0.0687128
Zfp606	1	0	4.95673	3.5675	4.11818	5.39232	3.7544	3.42868	3.87487	4.26437	4.40518	3.87487	-1.52804	0.307371	0.146192	-0.987134	0.120471
Zfp607	1	0	11.0783	10.7732	10.6901	10.4979	11.0813	9.86027	9.88968	9.59802	10.2849	10.4974	-1.21798	-0.883527	-1.09206	-0.21299	-0.583904
Zfp61	1	0	7.50571	7.3706	7.42123	7.1434	7.52127	7.45801	6.97285	6.91289	7.04996	7.22166	-0.0477027	-0.397749	-0.508342	-0.0934395	-0.299611
Zfp612	1	0	4.83714	4.88603	5.39232	4.18845	5.2854	3.42868	2.26783	3.58496	3.42868	4.37177	-1.40846	-2.6182	-1.80735	-0.759769	-0.913636
Zfp617	1	0	10.0567	10.3091	10.1291	10.1738	10.3334	10.5472	10.3278	10.2472	10.3446	10.2478	0.490436	0.0187005	0.118109	0.170845	-0.0856099
Zfp619	1	0	3.62877	2.06479	3.62877	2.28562	3.5675	2.58203	3.58496	3.86004	3.10315	3.5675	-1.04675	1.52017	0.231269	0.817528	0
Zfp62	1	0	8.54025	8.60363	8.64851	8.69214	8.4937	8.20694	8.10731	8.20931	8.17779	8.20931	-0.333311	-0.496319	-0.4392	-0.514351	-0.284388
Zfp623	1	0	7.7627	7.68195	7.59652	7.65052	7.71282	8.01692	8.01413	8.05211	7.7263	7.77573	0.254216	0.332179	0.455589	0.0757839	0.0629161
Zfp628	1	0	5.52356	5.42626	5.75328	5.62907	6.02237	6.07682	5.93074	5.81788	6.02945	5.67158	0.553254	0.504473	0.0645954	0.400388	-0.350791
Zfp629	1	0	9.23878	9.09688	9.31985	9.37973	9.45357	8.71595	8.699	9.00866	8.86661	9.03191	-0.522838	-0.397888	-0.311187	-0.513127	-0.421657
Zfp637	1	0	11.5126	11.2224	11.3955	11.5108	11.128	11.6218	11.535	11.4667	11.5551	11.3359	0.109255	0.312533	0.0711252	0.0443045	0.207897
Zfp64	1	0	7.0871	7.17324	7.06604	7.03919	7.16336	7.25454	7.1434	7.27769	7.21211	7.27769	0.167442	-0.0298484	0.211654	0.172915	0.114327
Zfp641	1	0	5.90689	6.13955	5.79233	5.97384	5.88264	5.85798	6.02237	6.02237	5.83061	6.13955	-0.0489096	-0.117184	0.230033	-0.143231	0.256908
Zfp644	1	0	8.37463	8.53449	8.76417	8.75761	8.699	8.21888	8.43539	8.41472	8.43949	8.61995	-0.15575	-0.0990941	-0.349449	-0.318121	-0.0790493
Zfp646	1	0	5.97384	6.70044	6.34873	6.32193	6.44294	6.71425	6.47573	6.2854	6.61471	6.61471	0.740405	-0.224706	-0.0633259	0.292782	0.171766
Zfp647	1	0	5.42626	5.4446	4.93331	5.35755	4.47075	5.42626	5.02347	4.59357	5.20945	5.35755	0	-0.421135	-0.339744	-0.148099	0.886803
Zfp652	1	0	4.40518	5.24793	5.16993	5.42626	4.88603	5.35755	5.32193	4.78654	5.16993	4.93331	0.952368	0.0740006	-0.38338	-0.25634	0.0472823
Zfp653	1	0	7.31826	7.93807	7.45801	7.22166	7.48999	7.38768	7.39198	7.14849	7.39614	7.40455	0.069413	-0.546088	-0.309522	0.17448	-0.0854356
Zfp654	1	0	4.00884	5.88264	5.95093	5.65764	5.90689	5.32193	5.72656	4.56428	5.52356	5.35755	1.31309	-0.156084	-1.38665	-0.134078	-0.549339
Zfp655	1	0	9.28052	9.25398	9.43413	9.33313	9.50728	8.77718	8.64676	8.87268	8.94514	9.13281	-0.503336	-0.607212	-0.56145	-0.387994	-0.374473
Zfp661	1	0	6	5.93074	5.80529	6.2854	6.17991	5.83289	5.65764	6.17991	5.52356	5.85798	-0.16711	-0.273097	0.374617	-0.76184	-0.321928
Zfp664	1	0	9.56846	9.78415	9.71579	9.49355	9.55722	9.90617	9.85568	9.69624	9.97912	9.32984	0.337706	0.0715291	-0.0195562	0.485575	-0.227376
Zfp668	1	0	4.73411	5.72656	5.35755	5.39232	5.69933	4.67969	5.61731	5.57016	5.61731	4.10832	-0.0544168	-0.10925	0.212607	0.224992	-1.59101
Zfp672	1	0	7.67854	7.56685	7.40455	7.79181	8.01692	8.07597	7.7822	7.74293	7.36637	7.49399	0.39743	0.215358	0.338383	-0.425442	-0.522924
Zfp68	1	0	3.64328	3.68594	4.37177	4.10832	3.86004	3.42868	3.64328	3.7544	3.42868	3.87487	-0.214594	-0.0426612	-0.617368	-0.679632	0.0148266
Zfp687	1	0	5.55543	6.15987	3.97895	6.13484	6.30378	3.5675	5.61731	4.10832	5.90689	5.80529	-1.98793	-0.542562	0.129363	-0.227946	-0.498488
Zfp688	1	0	3.36419	3.91812	3.91812	5.24793	3.76929	1.9855	5.42626	5.69933	5.39232	4.86142	-1.37869	1.50814	1.78121	0.14439	1.09214
Zfp689	1	0	2.82872	3.28562	3.5675	2.83961	3.42868	3.64328	3.42868	3.76929	3.45943	3.41621	0.814556	0.143063	0.201789	0.619818	-0.0124741
Zfp691	1	0	9.90617	9.50632	9.59986	9.65765	9.63683	9.62497	9.76964	9.63321	9.68171	9.71831	-0.281196	0.263319	0.0333529	0.0240594	0.0814812
Zfp697	1	0	4.76017	6.26679	6	6.2854	6.15987	6.62936	6.50779	6.77939	6.40939	6.22882	1.86919	0.241008	0.779391	0.123989	0.0689474
Zfp7	1	0	3.10315	3.68594	2.95839	4.18845	3.91812	3.87487	4.40518	3.45943	3.91812	3.5675	0.771719	0.719243	0.501038	-0.270333	-0.350624
Zfp707	1	0	8.40217	8.22839	8.63609	8.09952	7.75614	7.80458	8.02508	7.6992	7.65052	7.88189	-0.59759	-0.203305	-0.936883	-0.448998	0.125743
Zfp708	1	0	4.93331	5.79233	5.80735	5.9542	5.61442	3.9542	4.47075	4.18405	5.06652	5.80529	-0.979115	-1.32159	-1.62331	-0.887681	0.190877
Zfp709	1	0	5.93074	5.67158	5.22882	5.90689	5.2854	4.97909	5.50875	5.75328	5.72656	5.52356	-0.951645	-0.162831	0.524465	-0.180332	0.23816
Zfp710	1	0	8.06278	7.2913	7.71625	7.96667	7.54043	8.77883	8.39582	8.47385	7.97234	7.74955	0.716044	1.10452	0.757596	0.00567045	0.209129
Zfp715	1	0	7.48609	7.38349	7.62194	7.58916	7.11292	7.57064	7.26382	7.19281	7.58176	7.58176	0.0845565	-0.119675	-0.429138	-0.00739992	0.468843
Zfp719	1	0	5.24793	4.73411	5.62907	5.32193	4.83714	5.39232	5.02347	5.49185	5.65764	5.45943	0.14439	0.28936	-0.137212	0.335712	0.622288
Zfp72	1	0	4.37177	5.65764	5.24793	5.06652	4.93331	5.10852	4.3365	5.39232	4.26437	4.59357	0.736759	-1.32114	0.14439	-0.802143	-0.339744
Zfp74	1	0	5.59991	5.64328	6.07682	6.44294	6.30378	5.02347	5.32193	5.91886	6.04439	5.90689	-0.576447	-0.321351	-0.157952	-0.398549	-0.39689
Zfp740	1	0	7.86978	7.83602	7.70603	7.70267	7.67501	7.37916	7.76923	7.654	8.09696	8.03329	-0.490621	-0.0667868	-0.0520279	0.394293	0.358273
Zfp746	1	0	6.88874	6.79233	6.95004	6.98412	6.72792	6.8392	6.67243	6.67243	6.55459	7.01184	-0.0495395	-0.119909	-0.277618	-0.429533	0.283916
Zfp747	1	0	5.88264	6.16993	5.52356	6.11894	5.75328	4.40518	5.80529	5.89482	5.81788	5.98504	-1.47746	-0.364633	0.371256	-0.301062	0.231761
Zfp748	1	0	5.32193	4.26437	5.35755	6.03342	5.59991	5.72656	5.42626	5.45943	5.39232	5.02347	0.404631	1.16189	0.10188	-0.641106	-0.576447
Zfp759	1	0	6.49185	6.56986	6.90689	6.87652	6.77939	7.1434	6.30378	7.18306	6.6865	6.44294	0.651543	-0.266075	0.276167	-0.190016	-0.336448
Zfp760	1	0	1.54866	2.28562	2.01495	0.56603	2.5675	1.00742	1.57046	3.10315	2.89047	1.90044	-0.541239	-0.715159	1.0882	2.32444	-0.667055
Zfp763	1	0	5.80529	6.11437	6.2384	6.53916	6.37504	5.68566	5.90689	6.24793	6.22882	6.09803	-0.119633	-0.207476	0.00952277	-0.31034	-0.277007
Zfp764	1	0	7.91759	7.39614	7.45801	7.44175	8.14302	6.76155	6.49985	6.69349	6.79442	7.21211	-1.15604	-0.896293	-0.764524	-0.647337	-0.930912
Zfp768	1	0	9.23171	8.94079	9.14912	9.14538	8.81234	8.89081	8.82179	9.22697	8.85589	9.0224	-0.340902	-0.118996	0.0778542	-0.289491	0.210059
Zfp770	1	0	6.87652	6.93278	7.35773	7.17324	7.40041	6.65105	6.90087	7.25925	7.20249	7.50571	-0.225465	-0.031918	-0.0984724	0.0292434	0.105299
Zfp771	1	0	10.6019	10.5399	10.6065	10.3227	10.5029	10.2418	10.2496	9.88298	10.3662	10.4047	-0.36004	-0.290306	-0.723541	0.0434747	-0.0982246
Zfp772	1	0	3.5675	4.93331	2.91219	3.42868	3.5675	4.02399	3.70854	3.58496	3.68594	4.93331	0.456493	-1.22477	0.672775	0.257255	1.36581
Zfp773	1	0	3.04723	2.83961	3.15543	3.5675	2.95242	2.91833	3.41621	2.28562	2.33688	3.42868	-0.128902	0.576597	-0.869803	-1.23062	0.476268
Zfp775	1	0	8.05475	7.74955	7.89692	7.81724	7.7822	7.93807	7.66104	7.52127	7.7627	7.70267	-0.11668	-0.0885169	-0.375647	-0.0545342	-0.0795336
Zfp780b	1	0	3.42868	3.26849	3.7544	4.10832	2.97101	3.74773	3.70854	3.36419	3.87487	3.28562	0.319043	0.440051	-0.390204	-0.233449	0.314611
Zfp784	1	0	5.16993	5.02347	5.52356	5.42626	5.45943	4.93331	5.40939	5.75328	5.64328	5.39232	-0.236614	0.385925	0.229722	0.217014	-0.0671142
Zfp786	1	0	3.74773	3.86004	3.5688	4.30143	2.58203	3.5675	3.44335	2.80931	3.64328	3.13362	-0.18023	-0.416694	-0.759491	-0.658149	0.551592
Zfp787	1	0	8.69383	8.89081	8.73777	8.88027	8.91153	7.74955	8.15802	8.17537	8.31113	8.45777	-0.944278	-0.732784	-0.562404	-0.569135	-0.453759
Zfp788	1	0	6.94437	6.90689	6.85798	6.77479	6.95587	6.61471	6.02237	6.0936	6.47573	6.53916	-0.329662	-0.884523	-0.764379	-0.299054	-0.416707
Zfp790	1	0	5.44294	6.35755	6.44294	6.53138	6.65821	5.37504	5.72656	6.13955	6.12453	6.2854	-0.0679041	-0.630993	-0.303392	-0.406847	-0.372809
Zfp791	1	0	6.85175	6.65821	6.7211	6.90087	6.64386	6.87036	6.55459	6.91289	6.61471	6.53916	0.0186157	-0.103623	0.19179	-0.286157	-0.104697
Zfp799	1	0	6.65821	6.84549	6.73471	7.07125	6.53916	6.2384	6.47573	6.24793	6.04439	6.63604	-0.419807	-0.369757	-0.486782	-1.02686	0.0968857
Zfp800	1	0	5.65764	6.04439	6	5.75328	5.77952	5.68566	5.49185	5.61731	5.85549	5.80529	0.0280199	-0.552541	-0.382691	0.102208	0.0257701
Zfp809	1	0	5.77952	6.00742	5.49185	5.69933	4.00884	5.24793	5.59991	6.26679	5.89482	5.68566	-0.531595	-0.407507	0.774933	0.195488	1.67682
Zfp81	1	0	3.04723	3.64328	3.62877	4.3365	3.13362	3.2287	2.26783	3.74773	3.26849	3.42868	0.181467	-1.37545	0.118954	-1.06801	0.295066
Zfp811	1	0	4.88603	4.76017	5.24793	5.14975	4.30143	4.67969	3.87487	5.4446	5.39232	4.26437	-0.206339	-0.885299	0.196673	0.24257	-0.0370554
Zfp82	1	0	5.61731	5.93074	5.45943	5.75328	5.57016	4.02399	3.70854	5.39232	5.35755	5.40939	-1.59332	-2.2222	-0.0671142	-0.395732	-0.160768
Zfp821	1	0	5.52356	5.62907	5.61731	5.72656	5.58685	5.65764	5.64328	5.65764	5.45943	5.49185	0.134078	0.0142138	0.0403309	-0.267127	-0.0949969
Zfp825	1	0	7.82352	8.00036	8.38526	7.8637	8.06809	7.93807	7.77573	8.05211	7.97512	8.00862	0.114541	-0.22463	-0.333154	0.111429	-0.0594638
Zfp827	1	0	7.18306	7.38349	7.35773	7.78538	7.31826	7.30034	6.87036	7.12315	7.15341	7.38768	0.117283	-0.513126	-0.234578	-0.631966	0.069413
Zfp831	1	0	2.5675	2.83961	1.90044	1.54866	1.00742	2.28562	2.74767	3.15543	2.33688	1.58496	-0.281876	-0.0919462	1.25498	0.788222	0.577545
Zfp839	1	0	5.77952	6.08746	6.06609	5.98504	5.69933	6.45943	5.72656	6.07682	5.90689	6.0936	0.679909	-0.360904	0.0107264	-0.0781544	0.394273
Zfp84	1	0	6.74819	6.65821	7.04996	6.77479	6.58496	4.53346	5.68566	6.45943	6.61471	6.37504	-2.21473	-0.972552	-0.590525	-0.160077	-0.209923
Zfp846	1	0	4.40518	4.26437	4.18845	5.10852	4.53346	5.02347	4.10832	5.32193	5.02347	4.37177	0.618283	-0.156055	1.13347	-0.0850583	-0.161699
Zfp865	1	0	6.61471	6.47573	6.39232	6.40939	6.32193	6.52356	6.20945	6.18468	6.09803	6.43463	-0.0911479	-0.26628	-0.20764	-0.311359	0.1127
Zfp866	1	0	7.42123	7.74955	7.4499	7.48999	7.7822	7.59652	7.44175	7.30034	7.65052	7.41292	0.17529	-0.307802	-0.149563	0.160532	-0.369288
Zfp867	1	0	6.03342	5.99639	6.02945	6.16993	5.75328	6.35755	6.65821	6.49185	6.04439	6.09803	0.324129	0.661823	0.4624	-0.125531	0.344748
Zfp868	1	0	8.79963	8.43949	8.40424	8.55539	8.50548	8.81709	7.99754	8.38742	8.49175	8.37463	0.0174602	-0.441949	-0.016815	-0.0636325	-0.130847
Zfp869	1	0	6.73471	7.11292	7.06064	7.31826	7.25454	6.45943	6.93664	6.8392	7.02834	7.0064	-0.275278	-0.176279	-0.221439	-0.289919	-0.248135
Zfp87	1	0	3.58203	4.3365	4.59357	3.64328	4.53346	4.00884	5.49185	4.40518	4.37177	4.26437	0.426809	1.15536	-0.188383	0.728487	-0.269092
Zfp870	1	0	5.85798	6.0936	6.17991	5.98504	6.02945	5.81788	5.39232	5.85549	5.72656	5.85798	-0.040102	-0.701285	-0.324418	-0.258486	-0.171472
Zfp871	1	0	5.39232	5.26679	5.64328	6.11894	5.20945	6.00742	5.71315	5.91886	5.72656	5.14975	0.615102	0.446359	0.275584	-0.392382	-0.0597062
Zfp874b	1	0	7.12315	7.44175	7.02834	6.93278	7.30034	6.94437	6.76155	7.0064	7.06064	6.79878	-0.178777	-0.680201	-0.0219413	0.127858	-0.501557
Zfp879	1	0	6.49185	6.55459	6.59991	6.58496	5.81788	6.35755	5.90689	6.22882	6.30378	5.98504	-0.134301	-0.647698	-0.371094	-0.281182	0.167166
Zfp882	1	0	1.33311	1.33311	2.9855	2.98057	2.98057	3.5675	2.26783	1.47497	3.42868	3.04723	2.23439	0.934725	-1.51053	0.448116	0.0666659
Zfp9	1	0	6.53916	6.42626	6.64386	7.48999	7.13331	7.19281	7.06609	7.41292	7.38349	7.07125	0.653647	0.639824	0.769059	-0.106497	-0.0620576
Zfp90	1	0	6.65821	6.59991	7.18306	7.12315	6.89482	7.37916	7.19281	7.42531	7.30034	7.02834	0.720952	0.592893	0.242251	0.177193	0.133526
Zfp930	1	0	7.35773	7.48206	7.51351	8.11245	7.82979	7.29589	7.40455	7.68195	7.31826	7.64343	-0.0618323	-0.0775077	0.168439	-0.794189	-0.186358
Zfp933	1	0	7.26757	7.49787	7.62914	7.5443	7.4499	7.2685	7.18306	7.3706	7.35345	7.40455	0.000935991	-0.314814	-0.258539	-0.190842	-0.0453531
Zfp937	1	0	6.45943	7.34474	6.76155	6.87652	7.07125	6.49185	6.42626	6.32193	6.6865	6.73471	0.0324215	-0.918471	-0.439623	-0.190016	-0.33654
Zfp94	1	0	7.27667	7.08178	6.98981	7.09751	6.93278	7.06609	7.0064	6.7211	7.02281	6.7211	-0.210578	-0.0753776	-0.26871	-0.0747034	-0.211686
Zfp940	1	0	3.7544	3.64328	4.59357	4.73411	3.91812	4.47075	3.76929	2.86843	3.97895	3.9542	0.716352	0.126008	-1.72514	-0.755151	0.0360746
Zfp945	1	0	4.95673	5.06652	4.26437	5.06652	3.93331	4.3365	3.78577	4.3365	4.73411	4.83714	-0.620233	-1.28075	0.0721226	-0.33241	0.903833
Zfp946	1	0	6.65821	6.90689	6.87036	6.74819	6.35755	6.8392	6.40088	6.42626	6.56986	6.69349	0.180992	-0.506011	-0.4441	-0.178337	0.335935
Zfp948	1	0	4.65126	4.83714	4.78654	4.93331	4.47075	4.47075	4.78654	5.50875	4.47075	4.65126	-0.180515	-0.0505993	0.722201	-0.462561	0.180515
Zfp949	1	0	2.93897	3.64328	3.64328	3.42868	3.70854	0.18025	2.76737	3.36419	3.87487	2.5675	-2.75872	-0.875905	-0.279085	0.446184	-1.14104
Zfp951	1	0	4.10832	3.86004	2.90792	3.87487	3.28562	2.47497	2.98057	2.01495	5.02347	3.70854	-1.63335	-0.879473	-0.892972	1.1486	0.422915
Zfp951	1	0	3.7544	3.97895	3.7544	3.64328	3.37871	3.5675	3.58496	2.5675	2.33688	3.70854	-0.1869	-0.393992	-1.1869	-1.3064	0.329822
Zfp952	1	0	6.24793	6.47573	6.33985	6.61471	6.78596	6.22882	6.11894	6.58496	6.58496	6.40088	-0.0191088	-0.356792	0.245112	-0.0297473	-0.385083
Zfp953	1	0	3.04723	3.5675	3.87487	3.91812	3.37871	4.30143	5.24793	3.86004	5.52419	4.65126	1.25419	1.68043	-0.0148266	1.60607	1.27255
Zfp954	1	0	6.52356	6.32193	6.22882	6.39232	6.37504	6.86419	7.16336	6.94437	6.97285	6.61471	0.340624	0.841435	0.715553	0.580534	0.23967
Zfp955a	1	0	5.64328	4.65126	4.73411	5.20945	5.45943	4.73411	4.26437	5.06652	3.70854	5.55543	-0.909173	-0.386892	0.33241	-1.50092	0.0959957
Zfp955a	1	0	5.35755	5.64328	5.39232	5.69933	4.00884	4.40518	4.88603	5.58685	4.97909	5.20945	-0.952368	-0.75725	0.194533	-0.720237	1.20062
Zfp955b	1	0	7.64343	8.26574	7.84223	7.93512	7.26757	7.49787	7.69235	8.04675	7.9293	7.74955	-0.145556	-0.573395	0.20452	-0.00581894	0.481989
Zfp956	1	0	5.35755	4.04439	3.87487	5.14975	4.53346	3.2142	5.02347	4.73411	5.35755	5.02347	-2.14335	0.979072	0.859237	0.207805	0.490002
Zfp959	1	0	7.17324	7.24058	7.01741	7.43355	7.28219	7.1434	7.08178	7.32714	7.45801	7.0064	-0.0298484	-0.158799	0.309726	0.0244562	-0.275791
Zfp961	1	0	5.85798	5.54063	5.85549	5.61731	5.64328	6.30378	5.52356	5.75328	5.16993	5.77952	0.4458	-0.0170644	-0.102208	-0.447384	0.136243
Zfp963	1	0	3.13362	4.26437	4.18845	3.87487	3.64328	3.76929	2.28562	3.5675	2.96369	3.64328	0.635668	-1.97875	-0.620956	-0.911175	0
Zfx	1	0	9.80495	9.64042	9.40717	9.75319	8.6591	9.12645	8.89674	9.0575	9.42694	9.34848	-0.678505	-0.743687	-0.349677	-0.326251	0.689381
Zglp1	1	0	8.38951	7.83908	7.7822	7.52127	8.08912	7.90287	7.93512	7.19281	7.49399	7.98638	-0.486641	0.0960422	-0.589398	-0.0272759	-0.102739
Zhx1	1	0	7.12315	7.13331	7.49787	7.46607	7.37495	7.42123	7.47802	7.4499	7.96098	7.68195	0.298083	0.344711	-0.0479671	0.494905	0.306998
Zhx2	1	0	5.39232	5.62907	5.32193	5.52356	5.61731	5.42626	5.79233	6	6.11437	5.80529	0.0339473	0.16327	0.678072	0.590805	0.187983
Zhx3	1	0	5.18982	5.52356	5.35755	5.2854	5.39232	2.9855	5.02347	5.50875	5.77952	5.57016	-2.20432	-0.500096	0.151194	0.49412	0.177842
Zic2	1	0	7.12315	6.99531	6.87652	7.01741	7.10261	6.11437	5.42626	5.62907	6.13955	6.50779	-1.00878	-1.56904	-1.24745	-0.877863	-0.594818
Zkscan1	1	0	7.97512	7.96667	8.06008	7.93807	7.87585	7.86978	7.68546	7.83602	7.98361	7.88189	-0.10534	-0.28121	-0.224061	0.0455488	0.00603808
Zkscan14	1	0	7.7627	8.16794	7.95244	7.55189	7.67501	7.56315	7.8078	7.53666	7.84223	7.78538	-0.199554	-0.360138	-0.415778	0.290337	0.110366
Zkscan17	1	0	7.90287	8.45777	7.93807	7.94669	8.09952	8.06809	8.38742	8.2841	8.34871	8.06278	0.165219	-0.0703466	0.346031	0.402017	-0.0367362
Zkscan2	1	0	3.42868	2.58203	1.58496	3.37871	3.5675	3.13362	3.42868	2.90792	3.62877	1.90044	-0.295066	0.846658	1.32296	0.250059	-1.66706
Zkscan3	1	0	10.4489	10.0962	10.4812	10.4888	10.551	10.2358	9.80495	10.2017	10.2364	10.0844	-0.213081	-0.291234	-0.279506	-0.252408	-0.466646
Zkscan4	1	0	3.97895	4.26437	3.76929	4.18845	3.58203	3.26849	3.86004	3.7544	4.3365	4.04439	-0.710469	-0.404331	-0.0148893	0.148041	0.462367
Zkscan5	1	0	8.48579	8.68004	8.63251	8.6127	8.48579	9.06809	8.61995	8.56292	8.6835	8.64676	0.582297	-0.0600898	-0.0695869	0.0707942	0.160974
Zkscan6	1	0	8.61633	8.37034	8.26347	8.10214	8.51716	7.98361	7.52127	7.54804	7.60385	7.92057	-0.632716	-0.849072	-0.715427	-0.498298	-0.596589
Zmiz1	1	0	7.51351	7.65052	7.82671	7.96667	7.65052	7.59279	7.82352	7.96667	8.26574	7.73628	0.0792774	0.173006	0.139964	0.299073	0.0857661
Zmiz2	1	0	8.4878	8.39374	8.22364	8.40424	8.52875	8.55916	8.41472	8.29542	8.29089	8.48975	0.0713591	0.0209758	0.0717732	-0.11335	-0.0390053
Zmym3	1	0	5.75328	3.58203	3.10315	3.87487	5.42626	4.10832	5.65764	3.10315	3.62877	5.50875	-1.64497	2.07561	0	-0.246095	0.0824808
Znf512b	1	0	7.32714	7.23115	7.52899	7.23115	7.06064	6.84549	7.24058	7.04996	7.15341	7.15341	-0.481651	0.00942892	-0.47903	-0.0777358	0.0927717
Zscan10	1	0	9.13028	8.63427	8.3574	8.61633	7.82979	8.52104	8.18269	7.92057	8.20931	8.40424	-0.609241	-0.451583	-0.436826	-0.407022	0.57445
Zscan12	1	0	6.04439	6.67243	6.40088	6.15987	6.20945	6.35755	6.10852	6.02945	6.56986	6.17991	0.313158	-0.563901	-0.371427	0.409984	-0.0295443
Zscan21	1	0	6.21917	6.20945	6.55459	6.82655	6.95587	6	6.2854	6.50779	6.47573	6.63604	-0.219169	0.0759489	-0.0467942	-0.350815	-0.319821
Zscan22	1	0	5.2854	5.20945	5.16993	5.39232	5.32193	5.75328	5.52356	5.12928	5.12928	4.56428	0.467881	0.314109	-0.040642	-0.263034	-0.757647
Zscan29	1	0	6.39232	7.40455	6.99531	7.52899	7.45801	7.02834	6.8116	6.94837	7.02834	7.02834	0.636026	-0.592952	-0.0469382	-0.500642	-0.429667
Zscan5b	1	0	5.20945	5.20945	4.93331	4.70674	4.47075	5.2854	5.32193	4.24793	4.53346	4.88603	0.0759489	0.112475	-0.685383	-0.173279	0.415279
Zxdb	1	0	6.07682	6.30378	6.2854	6.39232	6.15987	5.77952	5.9542	6.22882	6.53916	6.19967	-0.297293	-0.349584	-0.0565835	0.146841	0.039801
Zxdc	1	0	6.24793	7.11812	6.8392	6.58496	6.98412	6.45943	6.70044	6.69349	6.77939	6.58496	0.211504	-0.417679	-0.145717	0.194429	-0.39916
Zzz3	1	0	8.06809	7.68546	8.10731	7.83602	8.0387	7.64343	7.86978	7.32264	8.30444	8.02508	-0.424659	0.184325	-0.784666	0.468417	-0.013617
A2m	0	1	3.78577	4.10832	4.30143	3.37871	3.5675	2.93897	4.00884	4.40518	4.16993	3.76929	-0.846798	-0.0994817	0.103755	0.79121	0.201789
A4galt	0	1	8.11506	8.45571	8.1505	7.62914	7.97512	8.20212	8.43741	8.6591	8.76417	8.50349	0.0870673	-0.0183016	0.508594	1.13503	0.528367
Aacs	0	1	9.42484	8.97086	8.806	9.10723	7.40455	8.73608	8.96374	8.45976	8.71256	8.66083	-0.688758	-0.00712026	-0.346243	-0.394669	1.25627
Aadat	0	1	5.35755	4.50292	4.47075	5.47703	5.62907	4.40518	3.76929	5.26679	4.88603	5.24793	-0.952368	-0.733633	0.796037	-0.591001	-0.381138
Aanat	0	1	6.00742	5.98504	5.77952	5.91886	5.42626	5.90689	5.75328	5.12928	5.72656	6.0936	-0.100529	-0.231761	-0.650239	-0.192304	0.667338
Aars	0	1	7.07125	6.49185	6.39232	6.39232	7.08178	6.90087	5.9542	6.18982	6.45121	6.45943	-0.170383	-0.537657	-0.202493	0.0588937	-0.622348
Aars2	0	1	8.89081	8.86201	8.806	8.68695	8.76417	8.80125	8.36816	8.34871	8.52104	8.62173	-0.0895539	-0.493848	-0.457293	-0.165914	-0.14244
Aarsd1	0	1	9.85799	9.90162	9.95886	9.64488	9.71579	9.66942	9.40717	9.52763	9.51412	9.39355	-0.188569	-0.494448	-0.431227	-0.130764	-0.322242
Abat	0	1	6.6865	6.7211	6.70044	7.49787	6.90689	6.42626	6.15987	6.20945	7.2913	7.30933	-0.260236	-0.561228	-0.490986	-0.206576	0.402439
Abca1	0	1	8.80917	9.23878	9.33645	9.34737	9.22934	9.38824	9.62222	10.0011	9.80735	9.88071	0.57907	0.383439	0.664661	0.459978	0.65137
Abca2	0	1	6.74819	6.94437	6.41971	6.55459	6.76155	6.56986	6.12453	6.07682	6.59991	6.81378	-0.178337	-0.819836	-0.342892	0.045324	0.05223
Abca4	0	1	6.89482	6.62936	6.59246	6.74819	6.61471	6.90087	6.40939	6.32193	5.59991	5.55543	0.00604905	-0.219966	-0.270529	-1.14828	-1.05928
Abca7	0	1	7.39614	7.63278	7.34029	7.74293	7.43355	7.39614	7.30933	7.58916	7.30933	7.4499	0	-0.323449	0.248869	-0.433605	0.0163501
Abcb10	0	1	6.72792	7.07125	6.89482	7.54043	7.28571	6.06609	6.13484	6.53916	6.63604	7.18306	-0.661831	-0.936413	-0.355659	-0.904381	-0.102654
Abcb11	0	1	4.10832	3.32193	3.97895	4.00884	4.18845	4.65126	4.26437	4.10832	3.87487	4.02399	0.542947	0.942445	0.129363	-0.133967	-0.164463
Abcb4	0	1	9.66942	9.84254	10.0622	10.2225	10.0608	9.77612	9.77127	9.57031	10.2394	10.4572	0.106695	-0.071276	-0.491851	0.0169115	0.396395
Abcb6	0	1	8.60907	8.49175	8.49957	8.30444	8.41472	8.24015	8.48579	8.55539	8.43128	8.56107	-0.368915	-0.00596445	0.0558167	0.126844	0.146354
Abcb7	0	1	10.5183	10.6089	10.7503	10.6268	10.7612	10.6236	10.3182	10.4364	10.5563	10.5911	0.105349	-0.290674	-0.313873	-0.0705043	-0.170055
Abcb8	0	1	7.77573	7.46607	7.64343	7.41292	7.59652	7.45801	7.0064	7.06064	7.01741	7.44175	-0.317722	-0.459669	-0.582785	-0.395501	-0.154769
Abcc1	0	1	7.42531	8.01692	7.8879	7.42123	8.09176	7.49787	8.35092	8.16794	7.97512	7.98076	0.0725622	0.333999	0.28004	0.553893	-0.111001
Abcc2	0	1	6.19967	5.59991	5.49185	5.62907	6.30378	5.85798	5.2854	5.53978	3.41621	5.75328	-0.341691	-0.314511	0.0479261	-2.21285	-0.550497
Abcc3	0	1	4.53346	3.74773	4.18845	3.86004	4.59357	7.15341	7.38349	6.90087	5.85549	5.32193	2.61995	3.63576	2.71241	1.99545	0.728361
Abcc4	0	1	7.40455	7.25454	7.38768	7.45801	7.23527	7.64343	7.46607	7.49787	7.654	7.51351	0.238876	0.211534	0.110195	0.195987	0.27824
Abcc5	0	1	7.81724	7.74955	8.17779	8.05211	8.40424	7.81413	7.67158	8.11245	8.22364	8.08646	-0.00310664	-0.0779693	-0.0653372	0.171533	-0.31777
Abcc6	0	1	1.75374	0.18025	1.33311	1.90044	2.33688	1.33311	1.83125	2.89671	1.18025	0.18025	-0.420636	1.651	1.5636	-0.720193	-2.15663
Abcc8	0	1	7.83295	8.03329	8.15557	8.13542	8.2141	7.56315	7.01741	7.25925	7.67501	7.68195	-0.269804	-1.01587	-0.896316	-0.460403	-0.532151
Abcc9	0	1	10.3412	10.5953	10.4613	10.3524	10.7716	10.1056	9.89859	8.52875	10.2685	10.1862	-0.23566	-0.696744	-1.93256	-0.0838558	-0.585309
Abcd1	0	1	6.74147	6.97858	6.42626	6.50779	6.53916	6.53916	6.37504	6.67243	6.44294	6.39232	-0.202308	-0.603544	0.246161	-0.0648511	-0.146841
Abcd2	0	1	1.83125	2.93897	3.5675	2.5675	1.90044	0.56603	2.28562	2.58203	2.78933	2.87949	-1.26522	-0.653348	-0.985471	0.221835	0.979048
Abcd3	0	1	12.1681	12.0069	12.1672	11.9147	12.1703	11.2813	11.6428	11.5472	11.6221	11.8289	-0.88677	-0.364103	-0.620005	-0.292665	-0.341461
Abce1	0	1	9.12774	9.15162	9.24698	9.29865	9.25398	8.69726	9.39981	9.63864	9.31206	9.18002	-0.430479	0.248192	0.391666	0.0134106	-0.0739562
Abcf1	0	1	9.61525	9.60983	9.72085	9.61525	9.85417	10.0306	10.0669	9.74391	9.78415	10.0519	0.41537	0.457066	0.0230523	0.168902	0.197771
Abcf2	0	1	10.0492	9.95449	9.89037	9.76394	9.53531	10.023	10.1007	9.73628	9.48765	9.78819	-0.0262416	0.146239	-0.154091	-0.276293	0.252871
Abcg1	0	1	5.59991	5.61731	5.26679	5.32193	6.02945	6.8392	7.19281	7.22166	6.84549	6.15987	1.23929	1.5755	1.95487	1.52356	0.130418
Abcg2	0	1	9.29865	10.4338	9.48665	9.75571	10.1999	9.97409	9.97697	9.98985	10.3923	10.1089	0.675437	-0.456809	0.503202	0.636604	-0.0910067
Abcg4	0	1	7.86978	7.70948	8.26808	6.49185	7.48206	7.97512	8.09952	7.99754	7.84841	7.96946	0.10534	0.390041	-0.270542	1.35655	0.487406
Abcg5	0	1	7.19281	6.81378	6.53138	6.80516	5.42626	5.68566	6.2854	6.30378	6.13955	6.29462	-1.50715	-0.528379	-0.227601	-0.665612	0.868356
Abcg8	0	1	4.88603	4.67969	4.93331	3.91812	4.02399	5.32193	5.06652	5.32193	4.73411	4.3365	0.4359	0.386826	0.388617	0.815984	0.312505
Abhd10	0	1	7.31826	6.96149	7.02834	6.26679	6.8009	6.40939	6.79878	6.67243	6.52356	6.88874	-0.908872	-0.162708	-0.355918	0.256775	0.0878433
Abhd4	0	1	9.85721	10.0635	9.82658	9.64666	9.67724	10.3131	10.6401	10.0417	10.2109	10.1637	0.455859	0.576569	0.215079	0.564284	0.486429
Abl2	0	1	7.61113	7.71958	7.6363	8.00036	7.71282	6.77939	7.52519	7.75614	7.82043	7.65052	-0.831743	-0.194384	0.119842	-0.179931	-0.0622978
Abo	0	1	8.96374	8.76743	9.10465	9.2055	5.61442	8.43741	7.39614	8.30215	8.39374	8.39796	-0.526328	-1.37129	-0.802498	-0.811762	2.78355
Acaa2	0	1	15.7284	15.7284	15.5616	15.4196	15.6393	15.254	14.9529	15.4011	15.2064	15.306	-0.474326	-0.775485	-0.160546	-0.213242	-0.333269
Acaca	0	1	5.16993	5.81788	5.50875	5.83289	5.64328	5.59991	5.71315	5.42626	5.55543	5.93074	0.429988	-0.104733	-0.0824808	-0.277463	0.287458
Acad11	0	1	10.4338	10.4105	10.3051	10.2005	10.4644	9.48268	9.57682	9.83868	9.62156	9.92457	-0.951101	-0.833696	-0.466387	-0.578926	-0.539823
Acad8	0	1	5.55543	5.75328	5.40939	5.93074	5.85549	5.35755	5.85798	5.65764	5.94251	5.64328	-0.197875	0.104697	0.248249	0.0117772	-0.212212
Acad9	0	1	5.9542	5.97728	5.40939	5.45943	5.65764	5.2854	5.61731	5.72656	5.88264	5.55543	-0.668794	-0.359971	0.317168	0.423211	-0.102213
Acadl	0	1	14.4511	14.1091	14.1091	14.4112	14.3568	13.9836	13.6855	14.2824	14.1569	14.2166	-0.467501	-0.423589	0.173316	-0.254327	-0.140252
Acadm	0	1	14.795	14.6603	14.7139	14.6562	14.6819	14.0237	13.8043	14.2643	14.3151	14.3809	-0.771261	-0.856062	-0.449601	-0.341159	-0.301054
Acads	0	1	9.74053	9.65405	9.76231	9.38612	9.30537	9.03053	8.93642	8.99891	8.95376	9.2862	-0.709998	-0.717635	-0.763396	-0.432354	-0.0191701
Acadsb	0	1	11.0215	11.1557	11.0071	11.1753	11.0457	10.3085	10.3623	10.6241	10.6764	10.7418	-0.713013	-0.793336	-0.383043	-0.498841	-0.303885
Acadvl	0	1	14.1801	14.1866	14.0371	14.0718	14.0371	13.426	13.5751	13.5456	13.5751	13.7502	-0.754086	-0.611453	-0.491486	-0.496714	-0.286843
Acat1	0	1	7.65052	8.32231	8.67309	8.58899	8.97647	7.01741	6.43463	7.12315	7.18306	7.89094	-0.633104	-1.88768	-1.54994	-1.40593	-1.08553
Acat2	0	1	6.2384	6.77939	6.6865	6.24793	6.64386	6.50779	6.56986	6.42626	6.30378	6.55459	0.26939	-0.209535	-0.260236	0.0558532	-0.0892673
Acbd3	0	1	9.35283	9.46769	9.39459	9.26443	9.2187	9.61525	9.62967	9.76641	9.51023	9.46769	0.262417	0.161986	0.371816	0.245795	0.248985
Ace	0	1	6.97285	7.4499	7.67501	7.29589	7.74293	7.80144	7.7627	8.29312	8.69383	8.3574	0.828592	0.312798	0.618105	1.39794	0.614465
Ace2	0	1	5.24793	5.24793	5.77952	5.57016	4.93331	4.67969	5.64328	5.97728	5.59991	5.52356	-0.568238	0.395351	0.197758	0.0297535	0.590251
Acer2	0	1	7.01741	8.8605	8.42506	7.36637	9.15162	7.31826	7.58176	8.31113	8.97365	8.38951	0.300848	-1.27874	-0.11393	1.60728	-0.762111
Acer3	0	1	5.90689	6.32193	6.17991	6.45943	6.30378	6	6.22882	6.6865	6.30378	6.17991	0.0931094	-0.0931094	0.506591	-0.155651	-0.123872
Ache	0	1	6.91886	7.02834	6.82018	6.73471	6.79878	6.95587	6.99531	6.70044	6.93278	6.50779	0.0370024	-0.0330383	-0.119739	0.198075	-0.29099
Acly	0	1	9.28164	9.27823	9.57031	9.20791	9.43413	9.3232	9.69489	9.51702	9.52668	9.59345	0.0415565	0.416656	-0.0532902	0.318775	0.159314
Acn9	0	1	8.34218	8.45976	8.05475	8.39374	8.19729	8.01962	7.74955	8.16794	8.02508	8.11506	-0.322566	-0.710202	0.113194	-0.368656	-0.0822332
Aco2	0	1	13.8043	13.8655	13.8752	13.7602	13.8171	13.537	13.4557	13.3697	13.5837	13.7888	-0.267318	-0.409862	-0.505553	-0.176451	-0.0282483
Acot1	0	1	9.43413	8.97365	8.75103	8.82647	8.53643	7.37495	6.41971	7.52519	6.73471	7.13331	-2.05918	-2.55394	-1.22584	-2.09176	-1.40312
Acot11	0	1	8.90711	9.56003	9.00032	8.93499	9.21749	8.93789	8.97225	9.15783	9.22697	9.01553	0.0307771	-0.587775	0.157514	0.291982	-0.201964
Acot13	0	1	13.6336	13.5456	13.5618	13.6051	13.62	13.3367	13.3173	13.4976	13.7278	13.4445	-0.296952	-0.228333	-0.0642072	0.122706	-0.175456
Acot2	0	1	10.2632	9.96867	9.95075	9.79298	10.1122	9.27594	8.81234	9.29413	9.16654	9.41652	-0.987269	-1.15633	-0.656614	-0.626439	-0.695642
Acot4	0	1	3.5675	3.70854	3.41621	3.70854	2.54866	3.10315	2.83552	3.7544	3.13362	3.10315	-0.464348	-0.873015	0.338187	-0.574918	0.554493
Acot7	0	1	10.1881	10.5301	10.3016	10.0669	10.5252	9.99972	10.0601	9.79298	9.88145	9.97697	-0.188399	-0.469982	-0.50865	-0.185439	-0.548208
Acot8	0	1	9.83169	9.80735	9.87833	9.49848	9.7656	9.49355	9.69711	9.57957	9.66684	9.38824	-0.338143	-0.110242	-0.298759	0.168355	-0.377361
Acox1	0	1	11.6843	11.8251	11.7528	11.976	11.8911	11.1952	10.8435	11.2369	11.373	11.6218	-0.489174	-0.981549	-0.515806	-0.602916	-0.269235
Acox3	0	1	7.17324	7.64343	7.71958	7.55933	8.07069	7.27667	7.4499	7.94385	7.65052	7.79181	0.103423	-0.193523	0.224274	0.0911888	-0.278885
Acp1	0	1	2.90792	2.33688	2.98057	2.26783	3.10315	2.98057	1.02229	1.90044	3.41621	2.28562	0.0726464	-1.31459	-1.08013	1.14838	-0.817528
Acp6	0	1	10.3634	10.2358	10.4359	10.1813	10.2531	9.84178	10.0136	10.0758	9.97481	9.90979	-0.521653	-0.222235	-0.360069	-0.206461	-0.343359
Acsbg1	0	1	2.5675	2.80517	2.94642	1.58496	2.26783	2.82872	1.44238	2.58203	3.10315	2.01495	0.261225	-1.36279	-0.364389	1.51819	-0.252881
Acsl1	0	1	12.9746	12.9781	12.9348	12.868	12.9603	12.0069	11.8974	12.2268	12.2886	12.7224	-0.967646	-1.08072	-0.707971	-0.579473	-0.237958
Acsl3	0	1	5.94251	5.55543	5.64328	6.6865	5.93074	5.88264	5.97384	5.61731	5.64328	5.75328	-0.0598715	0.418414	-0.0259699	-1.04322	-0.177454
Acsl4	0	1	7.49787	8.14302	8.07597	8.34218	8.05475	7.70603	8.34218	8.35526	8.29764	7.95244	0.208154	0.199168	0.279295	-0.044542	-0.102307
Acsl5	0	1	8.86201	8.44358	8.83425	9.09948	9.06016	9.5861	9.65017	9.72923	9.39771	9.26791	0.724088	1.20659	0.894973	0.298228	0.20775
Acsl6	0	1	5.72656	6.40939	6.33092	6.06609	6.41126	4.53346	3.97895	5.20945	5.32193	5.69933	-1.19309	-2.43044	-1.12146	-0.744161	-0.711927
Acss1	0	1	13.1012	13.0644	13.1584	13.1827	13.1102	12.0416	12.3081	12.5345	12.4812	12.6631	-1.05959	-0.756328	-0.623961	-0.701461	-0.447144
Acss2	0	1	9.14912	9.28052	8.88027	9.01553	9.0826	9.15162	9.0865	8.89674	9.1739	9.15408	0.00250121	-0.194014	0.0164716	0.158374	0.0714817
Acta1	0	1	11.7342	12.0082	12.1799	12.443	12.3035	13.62	13.8171	13.7975	14.0633	14.1801	1.88585	1.80894	1.61757	1.62026	1.87658
Acta2	0	1	8.23545	7.9147	8.04675	8.48579	8.34434	9.15783	9.18123	9.27021	8.24015	7.82352	0.922389	1.26653	1.22347	-0.245636	-0.520815
Actc1	0	1	15.0011	14.9774	15.0206	14.9529	14.8416	15.0443	15.5616	14.8905	14.929	14.9529	0.0432177	0.584192	-0.130037	-0.023852	0.111315
Actn1	0	1	7.62914	8.08912	7.94092	7.92643	7.74293	9.94789	10.104	10.0863	8.96803	8.38951	2.31875	2.01485	2.14543	1.0416	0.646574
Actn3	0	1	3.32193	3.5675	4.37177	3.9542	2.82872	4.3365	3.27508	3.2287	2.06479	2.87239	1.01457	-0.292418	-1.14306	-1.8894	0.0436646
Actn4	0	1	3.5675	3.7544	3.32193	3.42868	3.45943	3.86004	3.41621	3.58203	2.72331	2.5675	0.292544	-0.338187	0.260099	-0.705378	-0.891934
Acvr1	0	1	7.40455	7.13331	7.49787	7.71282	7.6363	7.97234	7.88189	8.10992	8.00862	7.68195	0.567789	0.748579	0.61205	0.295806	0.04565
Acvr2b	0	1	8.87878	8.60548	8.53449	8.81234	9.03462	8.12017	7.74955	7.97234	7.97799	8.56292	-0.758606	-0.855925	-0.562146	-0.834348	-0.471699
Acvrl1	0	1	9.43723	9.30983	9.42694	9.51412	9.38078	10.2895	10.3272	10.3518	10.4746	9.86333	0.852287	1.01739	0.924876	0.960497	0.482545
Acy1	0	1	8.01142	8.33557	7.96098	7.65052	7.96387	7.54043	7.55189	7.3706	7.43355	7.60013	-0.470996	-0.783678	-0.590376	-0.216964	-0.363735
Ada	0	1	3.10315	4.00884	2.58203	3.76929	3.86004	5.37504	5.88264	6.55459	4.83714	4.59357	2.27189	1.87381	3.97256	1.06786	0.733524
Adam10	0	1	8.18028	8.24015	8.57232	8.48182	8.66083	8.87119	8.8818	9.30316	9.14287	8.90269	0.69091	0.641642	0.730843	0.661046	0.241863
Adam12	0	1	3.04723	2.73293	1.83125	3.26849	2.98057	6.79233	6.95004	6.74819	5.06652	2.81179	3.7451	4.21712	4.91694	1.79803	-0.168782
Adam15	0	1	8.26119	8.16055	8.11506	8.16794	7.88494	8.76089	8.84356	8.8296	8.74605	8.53643	0.499706	0.683018	0.714541	0.578109	0.651489
Adam19	0	1	7.83908	5.76633	6.32193	8.18757	6.13955	8.6696	7.69235	7.41714	7.59652	6.65821	0.830525	1.92602	1.09521	-0.591051	0.51866
Adam30	0	1	4.53346	4.93331	4.65126	4.04439	3.70854	4.76017	4.26437	3.97895	3.86004	3.86004	0.226704	-0.668938	-0.67231	-0.184352	0.151505
Adam33	0	1	3.30743	3.10315	2.28562	3.13362	3.13362	2.30743	1.90044	3.01495	2.01495	2.5675	-1	-1.20271	0.729328	-1.11867	-0.566121
Adam9	0	1	11.5928	11.7157	11.7893	11.7081	11.7149	12.7379	12.8745	12.868	12.5685	12.1145	1.14514	1.15881	1.07874	0.860305	0.399667
Adamts1	0	1	9.14912	9.51702	9.75066	10.4142	10.133	9.77209	10.1611	10.3496	10.1548	10.0962	0.622976	0.644115	0.598931	-0.259454	-0.0367819
Adamts10	0	1	9.63683	9.51023	9.62428	9.45051	9.70904	9.58239	8.88781	9.27707	9.57496	9.39771	-0.0544374	-0.622417	-0.347211	0.124452	-0.311335
Adamts12	0	1	3.5675	4.30143	4.04439	3.87487	3.58203	3.28562	3.5675	3.76929	3.15543	2.70031	-0.281876	-0.73393	-0.275107	-0.719443	-0.881715
Adamts14	0	1	3.36419	3.5675	3.41621	3.76929	3.27508	4.3365	3.27508	2.58203	3.70854	2.8787	0.972302	-0.292418	-0.834184	-0.0607498	-0.396376
Adamts16	0	1	1.33311	1.06479	1.75374	1.44238	1.83125	4.11818	3.76929	1.83125	0.18025	2.28562	2.78507	2.70449	0.0775056	-1.26213	0.454374
Adamts17	0	1	4.67969	5.32193	5.2854	4.97909	5.24793	5.39232	5.9542	5.64328	5.89482	5.44294	0.712628	0.632268	0.357877	0.915725	0.195016
Adamts19	0	1	7.64343	7.46607	8.12017	8.19004	8.57788	6.95587	7.13331	6.9211	7.22166	7.30034	-0.687562	-0.332764	-1.19907	-0.968386	-1.27754
Adamts2	0	1	6.20945	6.21917	6.61442	6.47573	6.55459	7.68195	8.20212	8.58159	8.11506	7.30933	1.4725	1.98296	1.96718	1.63932	0.754741
Adamts20	0	1	0.18025	1.90044	2.72067	0.56603	2.28562	2.90792	1.54866	2.01495	3.45943	2.26783	2.72767	-0.351786	-0.705722	2.8934	-0.0177906
Adamts5	0	1	4.86142	5.2854	5.50875	5.69933	4.67969	4.93331	5.44294	5.35755	5.67158	5.32193	0.0718861	0.157541	-0.151194	-0.0277531	0.642239
Adamts6	0	1	5.2854	5.61731	5.2854	5.49185	4.18845	3.58203	5.10852	5.14975	5.06652	4.93331	-1.70338	-0.508785	-0.135655	-0.425338	0.744857
Adamts7	0	1	6.76818	6.72792	6.81378	5.98504	6.89482	6.49185	6.45121	6.47573	6.40088	6.65821	-0.276331	-0.276709	-0.338048	0.415834	-0.236606
Adamts9	0	1	7.11292	6.44294	7.0064	7.12315	7.0871	8.04136	7.42123	7.61113	7.43355	7.4295	0.928444	0.978288	0.604732	0.310406	0.342405
Adamtsl1	0	1	4.02399	3.97895	3.87487	4.88603	3.87487	3.16993	3.58203	5.06652	3.7544	4.3365	-0.854066	-0.396927	1.19165	-1.13163	0.461627
Adamtsl3	0	1	6.59991	6.34873	6.67243	6.33985	6.67243	7.02834	7.63278	7.40455	7.55189	6.83048	0.428431	1.28405	0.732126	1.21204	0.158058
Adcy1	0	1	2.58203	2.93897	2.58203	3.87487	3.76929	3.04723	3.27508	1.47497	2.48246	2.32193	0.465208	0.33611	-1.10706	-1.39241	-1.44736
Adcy6	0	1	11.0381	11.3607	11.0057	11.1572	11.0191	10.4301	10.5271	10.5355	10.7071	10.8728	-0.608041	-0.833561	-0.470235	-0.450139	-0.146247
Add1	0	1	10.8229	11.0726	11.1534	10.9876	11.1487	11.0702	11.0474	11.3156	11.2752	11.1518	0.247323	-0.0251384	0.162167	0.28761	0.00318367
Add3	0	1	10.3412	9.85799	10.0188	10.552	10.0039	10.1007	9.80256	10.0094	9.96323	10.1161	-0.24051	-0.0554323	-0.00934407	-0.588764	0.112172
Adi1	0	1	9.9827	9.91497	10.231	10.0554	9.88298	9.76231	9.35717	9.55248	9.69137	9.54296	-0.220392	-0.557797	-0.678519	-0.363984	-0.340028
Adipoq	0	1	6.45943	6.27612	6.42626	6.74819	6.39232	6.89746	6.22882	6.53138	6.11437	6.02945	0.438025	-0.0473057	0.105117	-0.633826	-0.362865
Adipor1	0	1	11.1228	11.0587	11.0085	11.2758	11.0474	10.9609	10.7132	10.9174	10.7835	11.059	-0.161882	-0.34551	-0.0911723	-0.492297	0.0116048
Adipor2	0	1	11.9888	12.0895	12.1839	12.1703	12.3668	12.2463	12.2624	12.1799	12.6838	12.2809	0.257461	0.172872	-0.00405239	0.513532	-0.0858832
Adk	0	1	12.6838	12.8157	12.502	12.6438	12.5467	12.1602	12.1942	12.106	12.2819	12.3845	-0.523622	-0.621488	-0.39601	-0.361918	-0.162137
Adm	0	1	8.1505	8.34434	7.7822	8.61633	8.16299	7.27667	8.04675	7.97799	8.16299	8.13035	-0.873834	-0.297594	0.195785	-0.453341	-0.0326356
Adora1	0	1	4.12928	5.61442	5.06652	4.3365	4.47075	5.10852	5.42626	4.10832	4.40518	4.76017	0.979241	-0.188151	-0.958198	0.0686881	0.289419
Adora2a	0	1	3.04723	3.41621	3.62877	4.88603	3.13362	1.90044	2.26783	2.98057	3.10315	3.87487	-1.14679	-1.14838	-0.648205	-1.78288	0.74125
Adora3	0	1	0.857418	3.04723	3.7544	3.13362	1.57046	3.2287	3.78577	3.74773	4.00884	2	2.37128	0.738533	-0.00666976	0.875217	0.429537
Adra1a	0	1	4.40518	5.80529	5.88264	5.45943	5.97728	3.86004	5.02347	4.97909	5.77952	5.54063	-0.545141	-0.781826	-0.90355	0.320091	-0.436654
Adra1b	0	1	6.33985	5.53978	6.40939	5.93074	6.17991	5.81788	5.72656	5.62907	4.10832	3.9542	-0.521971	0.18678	-0.780326	-1.82242	-2.22571
Adra1d	0	1	3.2287	2.90792	2.98057	2.28562	2.72067	1.90044	0.18025	1.90044	2.33688	1.59991	-1.32826	-2.72767	-1.08013	0.0512565	-1.12076
Adra2a	0	1	3.5688	4.93331	3.70854	3.2287	2.30743	5.35755	4.00884	2.90792	4.04439	2.72506	1.78875	-0.924475	-0.800615	0.815693	0.417632
Adra2b	0	1	2.5675	4.3365	3.76929	3.13362	4.47075	2.58203	2.90792	2.5675	4.30143	4.26437	0.0145293	-1.42857	-1.20179	1.16781	-0.206377
Adrb1	0	1	7.16336	6.85798	7.32264	6.96149	6.7211	7.48999	7.24058	7.21211	6.56224	6.97285	0.326624	0.382598	-0.110537	-0.39925	0.251753
Adrb2	0	1	3.9542	3.91812	4.04439	3.45943	3.28562	4.10832	4.18845	4.08633	4.93331	5.06652	0.154121	0.270333	0.0419367	1.47388	1.78089
Adrb3	0	1	5.02347	4.78654	3.37871	4.10832	4.83714	5.39232	5.14975	3.9542	4.83714	3.87487	0.368851	0.363202	0.575482	0.728826	-0.962275
Adrbk1	0	1	9.0575	8.86815	8.84047	8.90415	9.16775	8.83736	8.75103	8.7494	8.6835	8.97929	-0.220133	-0.11712	-0.0910615	-0.220652	-0.188463
Adrbk2	0	1	7.14849	7.3706	7.48206	7.74955	7.7263	8.10469	7.62194	8.12017	7.71282	7.67854	0.9562	0.251342	0.638115	-0.0367378	-0.0477633
Afg3l2	0	1	10.3182	10.2843	10.0896	10.3623	10.0942	10.1756	10.1763	10.2424	10.1246	10.2609	-0.142543	-0.10803	0.152783	-0.237779	0.16663
Afmid	0	1	3.5675	5.06652	5.10852	3.70854	4.73411	5.20945	3.91812	4.67969	5.26679	4.97909	1.64196	-1.14839	-0.428835	1.55825	0.244987
Ager	0	1	2.5675	3.97895	2.5675	3.5675	3.13362	2.28562	1.83125	2.98057	2.90792	3.28562	-0.281876	-2.14771	0.413071	-0.659576	0.152003
Agk	0	1	8.64141	8.95376	8.62173	8.41888	8.70409	8.56668	8.50938	8.43949	8.38742	8.40842	-0.0747322	-0.444381	-0.182234	-0.0314552	-0.295668
Agmat	0	1	10.537	9.59896	9.65983	9.85799	10.4364	9.29187	9.67375	9.25862	9.78576	9.81993	-1.24509	0.0747908	-0.401204	-0.0722287	-0.616456
Agpat1	0	1	6.32193	5.77952	6.30378	6.2384	6.49985	6.47573	6.17991	6.46761	6.49185	6.42626	0.153805	0.400387	0.163825	0.253448	-0.0735811
Agpat2	0	1	9.78254	9.85417	9.83868	9.51119	9.86027	9.71157	9.41443	9.60531	9.44948	9.96323	-0.0709628	-0.439732	-0.233367	-0.0617095	0.102959
Agpat3	0	1	9.45456	9.25165	9.37332	9.53148	8.50156	9.36797	8.75103	9.24582	8.99334	8.87878	-0.0865979	-0.500616	-0.127494	-0.538133	0.377218
Agpat4	0	1	8.83272	8.69557	8.93352	7.59652	7.83602	8.95376	9.09429	8.82334	8.95804	8.71089	0.121047	0.398714	-0.11018	1.36151	0.874873
Agpat5	0	1	7.82671	7.81724	7.55933	7.47015	6.44294	7.30933	7.43355	6.8009	7.06064	7.47409	-0.517376	-0.383683	-0.75843	-0.409503	1.03114
Agpat6	0	1	8.62892	8.58712	8.56292	8.72103	8.57788	8.97647	8.806	8.6904	8.46984	8.52875	0.347548	0.218881	0.127473	-0.251188	-0.0491236
Agps	0	1	3.2287	3.10315	2.95391	3.76929	5.52356	3.04723	3.62877	3.74773	3.70854	4.59357	-0.181467	0.525624	0.793814	-0.0607498	-0.929995
Agrn	0	1	7.42123	7.47409	7.42123	7.7263	8.14804	7.50968	7.58916	7.96667	8.06278	7.85456	0.0884454	0.115072	0.545438	0.336478	-0.293476
Agrp	0	1	1.64976	3.04723	3.30743	3.7544	3.13362	1.33311	3.41621	2.98057	3.87487	3.16993	-0.31665	0.368976	-0.32686	0.120471	0.0363061
Agt	0	1	3.26849	2.98057	3.5675	3.78577	3.68594	3.76929	3.5675	4.00884	3.70854	3.64328	0.500801	0.586929	0.441338	-0.077231	-0.0426612
Agtr2	0	1	7.45801	7.19281	6.96149	6.90689	7.55933	7.11292	6.90689	6.64386	6.93664	6.88874	-0.345094	-0.285915	-0.317636	0.0297473	-0.670587
Agtrap	0	1	6.7879	7.22166	6.94437	7.30933	7.30933	6.17991	6.95004	7.30933	7.08178	7.10261	-0.607993	-0.271616	0.364959	-0.22755	-0.206718
Ahcy	0	1	7.08178	7.30034	7.0064	6.98412	7.13331	7.66104	7.61113	7.48206	7.20723	7.12315	0.579257	0.310793	0.475657	0.22311	-0.0101593
Ahi1	0	1	4.78654	5.06652	5.2854	5.4446	5.35755	5.97728	6.16993	6.22882	5.85549	5.39232	1.19074	1.10341	0.943416	0.410891	0.0347654
Ahsg	0	1	6.05528	7.58176	6.45943	6.58496	7.22166	6.69349	6.62936	7.64343	7.47409	7.01184	0.638205	-0.952403	1.184	0.889125	-0.209823
Ahsp	0	1	7.92057	7.5443	7.61471	7.68546	7.49399	6.96149	6.77479	7.08178	7.31826	7.24458	-0.959081	-0.769508	-0.53293	-0.367197	-0.249414
Aif1	0	1	7.52127	6.59991	7.32714	6.7879	7.30034	8.92621	9.49848	9.44336	7.7627	8.13542	1.40494	2.89857	2.11622	0.9748	0.835076
Aifm1	0	1	11.1824	11.1753	10.9095	11.0103	10.9725	10.8985	10.6364	10.7388	10.6056	10.7978	-0.283931	-0.538815	-0.170634	-0.404703	-0.174706
Aifm2	0	1	3.91812	4.30143	4.40518	5.02347	3.74773	3.62877	4.26437	3.97895	3.28562	4.24793	-0.289348	-0.0370554	-0.426229	-1.73784	0.5002
Aifm3	0	1	5.9542	5.69933	5.69933	5.42626	6.02237	5.35755	4.97909	4.73411	5.45943	4.37177	-0.596644	-0.720237	-0.965224	0.0331669	-1.6506
Aimp1	0	1	10.6396	10.7549	10.7983	10.9558	10.9	10.551	10.6604	10.8874	10.6609	10.7226	-0.0886004	-0.0944783	0.0891861	-0.294993	-0.177399
Ak1	0	1	12.1012	12.0482	11.9336	11.8416	12.0452	11.5525	11.4812	11.3227	11.7528	12.0796	-0.548733	-0.566936	-0.610895	-0.0888049	0.0344125
Ak2	0	1	8.86356	8.7311	8.75761	9.03191	8.84047	9.18002	9.40508	9.38186	8.86815	8.76577	0.316462	0.673978	0.624251	-0.163759	-0.074692
Ak3	0	1	10.7371	10.6861	10.4489	10.6014	10.5237	10.0968	10.4343	10.5784	10.4148	10.4359	-0.640291	-0.25183	0.129459	-0.186626	-0.0878295
Akap1	0	1	9.48167	9.0826	9.63058	9.68436	9.04277	8.51913	8.74605	8.84204	8.6887	8.91447	-0.962539	-0.336548	-0.788543	-0.99566	-0.128296
Akap10	0	1	7.54804	7.06064	6.96149	6.99531	7.42531	6.88874	6.59991	6.19967	6.64386	6.40088	-0.659297	-0.46073	-0.76182	-0.351449	-1.02443
Akap13	0	1	11.6218	11.7215	11.6916	11.7771	11.6273	12.005	11.9527	10.9926	12.0416	11.9888	0.383168	0.231178	-0.698976	0.264498	0.361511
Akap6	0	1	8.61092	9.02101	9.09168	8.68525	8.98068	7.92057	8.19729	7.96098	8.6696	8.86356	-0.690341	-0.823718	-1.13071	-0.0156476	-0.117119
Akr1b10	0	1	10.9926	10.8631	10.9445	10.7226	10.8686	10.7119	10.7226	10.5587	10.5148	10.4838	-0.280746	-0.140489	-0.385743	-0.207816	-0.384786
Alas1	0	1	13.1827	12.7203	12.6838	12.7506	12.6438	12.8636	12.5851	12.7152	12.6083	12.7984	-0.319093	-0.135154	0.031364	-0.142283	0.154576
Alas2	0	1	8.16299	8.28634	8.07856	8.45372	8.38742	8.61633	8.95518	9.65315	9.62955	8.57971	0.453341	0.668835	1.57459	1.17583	0.192288
Alcam	0	1	5.64328	5.16993	5.49185	5.02347	5.49185	5.2854	6.08746	5.24793	5.72656	4.67969	-0.357877	0.917538	-0.243926	0.703093	-0.812164
Aldh18a1	0	1	5.35755	5.59991	5.9542	5.76633	5.58685	7.26757	7.34903	7.13331	6.7211	6.2854	1.91001	1.74912	1.17911	0.954769	0.698552
Aldh1a2	0	1	5.72656	4.93331	5.14975	5.57016	5.24793	8.60907	8.92035	8.07069	6.22882	5.93074	2.88251	3.98704	2.92095	0.658659	0.68281
Aldh1a3	0	1	2.33688	2.84281	2.82872	2.9351	3.47438	4.3365	5.62907	5.45943	4.97909	4.40518	1.99962	2.78626	2.63071	2.044	0.930802
Aldh1b1	0	1	8.0224	8.27269	7.75614	8.04675	7.71958	7.63278	7.8078	7.8879	7.76923	7.8879	-0.389616	-0.464886	0.131756	-0.277514	0.168324
Aldh2	0	1	13.02	13.1144	13.0345	13.1241	12.868	12.9603	12.6669	12.7469	12.6693	12.7037	-0.0596872	-0.447497	-0.287542	-0.454805	-0.164367
Aldh3b1	0	1	2.33688	3.42868	2.58203	4.26437	3.27508	4.18845	5.10852	5.35755	4.83714	3.86004	1.85158	1.67984	2.77552	0.572771	0.584963
Aldh4a1	0	1	9.23762	9.40298	9.33534	8.9821	9.10207	8.62892	8.61633	8.4126	8.57788	8.96089	-0.6087	-0.78665	-0.922734	-0.404227	-0.141176
Aldh5a1	0	1	7.55561	7.4499	7.65052	8.00862	7.8637	6.88874	6.74819	7.22166	6.94437	7.2913	-0.666871	-0.701712	-0.42886	-1.06425	-0.5724
Aldh6a1	0	1	10.4695	10.7662	10.8324	10.8027	10.9412	9.33313	9.31985	9.90162	9.88895	10.1573	-1.13638	-1.44631	-0.930816	-0.913774	-0.783856
Aldh7a1	0	1	3.15543	3.74773	3.74773	3.26849	2.33688	3.37871	3.36419	3.42868	2.96509	3.74773	0.223289	-0.383534	-0.319043	-0.303399	1.41085
Aldoa	0	1	14.1083	13.9232	14.0718	14.2698	13.9836	13.7549	13.8967	13.8833	13.8171	14.0419	-0.353428	-0.0264565	-0.188502	-0.452655	0.0583257
Aldob	0	1	5.65764	6.0936	6.43463	6.88874	6.62936	1.33311	1.06479	2.85967	2.82872	3.70854	-4.32453	-5.02881	-3.57496	-4.06002	-2.92082
Aldoc	0	1	7.54043	6.86419	6.97285	7.04996	6.50779	7.0337	7.0064	6.7211	6.81378	7.20249	-0.50673	0.142216	-0.251753	-0.236175	0.694693
Alg1	0	1	8.26347	8.34871	8.2841	8.42919	8.11506	8.23072	8.22839	8.23072	8.32005	8.32449	-0.0327448	-0.120316	-0.0533748	-0.109137	0.209436
Alg13	0	1	3.41621	5.39232	4.18845	4.18845	3.78577	5.54063	5.59991	5.49185	4.3365	4.40518	2.12442	0.207595	1.3034	0.148041	0.619416
Alox12	0	1	8.6127	8.0387	8.64676	8.4878	8.48975	8.34434	8.35306	8.09433	8.23072	8.33116	-0.268364	0.314358	-0.552438	-0.257078	-0.158588
Alox12b	0	1	8.99891	8.54219	8.6271	8.35306	8.96658	7.79181	7.95244	7.40455	8.0387	8.3378	-1.2071	-0.589751	-1.22255	-0.314358	-0.628785
Alox15	0	1	4.3365	3.7544	4.97909	4.18845	3.7544	5.58685	5.68566	4.59357	4.30143	4.47075	1.25035	1.93126	-0.385526	0.112974	0.716352
Alox5	0	1	7.654	6.95004	7.46607	6.82018	7.2685	6.90087	6.82018	6.83289	6.58496	6.88874	-0.753131	-0.129864	-0.633181	-0.235216	-0.379758
Alox5ap	0	1	9.18491	8.95376	9.25398	9.0904	9.40508	10.762	11.0274	11.3016	9.97697	9.88671	1.57708	2.07365	2.04761	0.886569	0.481629
Alpl	0	1	8.31113	8.19967	8.13293	8.38742	8.17779	8.806	8.41888	8.63427	8.27269	8.2841	0.494869	0.219203	0.501346	-0.114733	0.106307
Als2	0	1	2.33688	3.42868	2.83961	3.78577	3.28562	2.01495	3.7544	2.90792	1.47497	3.87487	-0.321928	0.325713	0.0683089	-2.3108	0.589247
Amacr	0	1	8.56107	8.96374	8.72103	8.97508	9.10075	8.48975	8.60183	8.6271	8.88633	7.65757	-0.0713219	-0.361914	-0.093931	-0.0887514	-1.44318
Ambn	0	1	5.69933	5.77952	5.77952	5.67158	5.85798	5.69933	5.35755	5.77952	5.49185	5.79233	0	-0.42197	0	-0.179723	-0.0656462
Amdhd1	0	1	5.83061	5.40939	5.35755	5.39232	5.42626	5.80529	5.80735	5.71315	5.2854	4.97909	-0.0253178	0.397964	0.355594	-0.106915	-0.447172
Amelx	0	1	3.27508	3.58203	3.42868	2.33688	2.96369	3.64328	2	2.90792	2.91603	2.72856	0.368199	-1.58203	-0.520763	0.579153	-0.235132
Ampd3	0	1	8.68525	8.94368	8.64676	8.50548	8.58342	8.58342	8.92328	8.97929	8.60548	8.6887	-0.101834	-0.020392	0.332527	0.100002	0.105282
Angpt1	0	1	8.27269	7.84223	8.66083	7.85758	8.18028	7.5443	7.55933	7.39614	7.43355	7.59652	-0.728392	-0.282896	-1.26469	-0.424026	-0.583757
Angpt2	0	1	7.12315	6.40088	6.87036	6.98981	6.59246	6.98412	7.24995	7.47802	7.12315	6.62936	-0.139026	0.849067	0.607654	0.133339	0.0368996
Angpt4	0	1	3.70854	4.40518	3.58203	3.5675	3.36419	4.65126	4.26437	4.3365	3.2287	3.42868	0.942728	-0.140811	0.754468	-0.338797	0.0644912
Angptl1	0	1	6.93278	6.85798	7.24995	6.99531	7.11292	6.50779	6.8009	6.86419	6.87652	6.50779	-0.42499	-0.0570811	-0.38576	-0.118788	-0.605122
Angptl2	0	1	8.87725	9.47668	9.18491	8.83894	9.30427	9.15285	9.74306	9.63138	9.51508	9.62608	0.275603	0.266389	0.446471	0.676137	0.321813
Angptl3	0	1	3.16993	2.82872	3.28562	0.890003	1.47497	3.16993	0.18025	1.33311	2	2.28562	0	-2.64847	-1.95252	1.11	0.810656
Angptl4	0	1	10.4984	8.66788	8.04675	6.91886	8.70577	10.2732	9.37226	10.9397	8.92035	7.94092	-0.225154	0.704377	2.89297	2.00149	-0.764852
Angptl7	0	1	7.54804	9.20791	7.40455	7.52899	8.74442	7.3706	8.21888	7.90287	9.51702	9.82305	-0.177439	-0.989027	0.498316	1.98803	1.07863
Ank1	0	1	10.3907	10.3068	10.1637	10.7662	10.4489	11.1387	10.6622	10.4863	10.402	10.4782	0.748017	0.355406	0.322632	-0.364167	0.0292767
Ank2	0	1	8.7277	9.12645	8.7244	8.94225	9.49355	8.64141	8.19244	8.41888	8.78687	8.60548	-0.0862935	-0.93401	-0.30552	-0.155385	-0.888069
Ank3	0	1	9.20791	9.355	9.18859	8.99476	9.29187	8.7294	9.37546	8.99055	9.04546	9.06809	-0.478506	0.0204568	-0.198035	0.0507028	-0.223779
Ankrd11	0	1	11.7414	11.3774	11.3073	11.3227	11.1557	11.3452	11.2555	10.4969	10.8055	11.4217	-0.39619	-0.121917	-0.810465	-0.517152	0.265984
Ankrd2	0	1	6.98412	6.77479	6.96	6.80516	6.74819	7.08178	6.92481	7.04996	6.7211	6.82655	0.0976577	0.150025	0.0899544	-0.0840643	0.0783556
Ankrd23	0	1	11.5695	10.8855	11.3709	11.939	10.5481	13.1341	12.3434	12.0082	12.2979	12.342	1.5646	1.45791	0.637291	0.358958	1.79391
Ankrd39	0	1	6.39232	6.47573	6.49985	6.59991	6.47573	6.64386	6.59991	7.0064	6.65821	6.56986	0.251539	0.124179	0.506557	0.0582986	0.0941222
Ankrd40	0	1	8.77883	8.52104	8.76089	8.90269	8.96803	8.64321	8.57788	8.75761	8.93208	8.92328	-0.135612	0.0568408	-0.00328005	0.0293946	-0.0447418
Ankrd45	0	1	2.84362	2.78008	3.64328	3.93331	3.45943	4.18845	3.41621	3.86004	4.00884	3.86004	1.34484	0.636127	0.216763	0.0755249	0.400611
Anp32a	0	1	11.3193	11.3396	11.3193	11.2676	11.1547	11.3004	11.2567	11.0288	11.4667	11.2614	-0.018847	-0.0828886	-0.290488	0.199069	0.106691
Anpep	0	1	3.28562	3.74773	3.74773	2.90792	3.42868	4.83714	4.24793	4.47075	3.87487	3.82484	1.55152	0.5002	0.723022	0.966946	0.396157
Anxa1	0	1	8.16794	8.27495	8.55916	8.43741	8.78528	8.4878	9.25862	9.49848	9.02647	9.10075	0.319861	0.983675	0.939325	0.589056	0.315471
Anxa2	0	1	12.3668	11.7726	12.1214	12.3347	12.2472	14.1135	14.3396	14.1649	13.3113	13.0644	1.7467	2.56699	2.04351	0.976571	0.817265
Anxa4	0	1	8.86511	8.90269	8.60363	8.89081	8.87725	9.67463	9.97193	9.73543	9.45456	9.47268	0.809524	1.06924	1.13181	0.563758	0.595435
Anxa5	0	1	11.3654	10.8316	11.257	11.3875	10.8894	12.2799	12.3926	12.2038	11.9965	11.7361	0.914478	1.56098	0.946817	0.609034	0.846718
Aoah	0	1	4.11818	4.26437	4.93331	4.88603	4.18845	4.67969	5.06652	4.40518	3.64328	4.00884	0.561508	0.802143	-0.528127	-1.24275	-0.179618
Aoc3	0	1	7.22166	7.48999	6.82018	7.58176	7.38768	7.36212	7.55189	7.4295	7.64343	7.49399	0.140459	0.061902	0.609321	0.0616677	0.106318
Aox1	0	1	9.2563	9.71746	9.51994	9.50728	9.47968	8.77394	8.52875	9.08912	9.12774	9.16032	-0.482363	-1.1887	-0.430822	-0.379545	-0.319359
Ap2b1	0	1	9.75903	9.5305	9.6422	9.7326	8.01692	10.3623	10.231	10.1993	10.237	9.76231	0.603302	0.700495	0.557051	0.504429	1.74539
Ap2m1	0	1	9.42067	9.40508	9.53531	9.429	9.37654	9.84644	9.92163	9.95075	9.69711	9.45761	0.425776	0.516554	0.415432	0.268102	0.08107
Apaf1	0	1	6.74819	6.76633	6.74819	6.87652	7.10785	7.4499	8.07597	7.56315	7.65757	7.44175	0.701712	1.30964	0.814956	0.781058	0.333901
Apc	0	1	8.75761	8.30215	8.09176	8.04939	7.95244	7.50571	7.2913	7.17324	7.54804	7.71282	-1.2519	-1.01086	-0.918519	-0.501351	-0.239622
Apc2	0	1	9.34303	8.90269	9.10723	9.57774	9.44744	9.02647	8.21888	8.59816	8.55916	8.97365	-0.316563	-0.683808	-0.509067	-1.01858	-0.473794
Aplnr	0	1	2.83961	4.12928	2.54866	3.62877	3.10315	4.26437	3.36419	3.70854	1.57046	3.58203	1.42476	-0.765089	1.15988	-2.05831	0.478878
Aplp1	0	1	9.5305	9.26094	9.59161	9.3561	9.64756	9.1239	7.77892	8.84817	8.89081	8.90415	-0.406599	-1.48202	-0.743432	-0.465297	-0.743406
Apoa1	0	1	8.86511	8.55352	8.66439	8.4878	8.76089	7.35773	7.30034	7.77892	7.98922	8.00862	-1.50738	-1.25318	-0.885463	-0.498581	-0.75227
Apoa1bp	0	1	9.9927	9.86713	10.0067	10.231	10.3085	9.72433	9.70478	9.80415	9.5257	9.89263	-0.268368	-0.162349	-0.20253	-0.705293	-0.415869
Apoa2	0	1	6.52356	6.21917	6.53138	6.22882	6.50779	6.49185	6.43463	6.30378	6.27612	6.49185	-0.0317089	0.21546	-0.227601	0.0473057	-0.0159415
Apoa5	0	1	7.1434	6.32193	6.74819	6.87036	7.41292	6.62936	6.64386	6.45943	6.7211	6.76633	-0.514039	0.321928	-0.288761	-0.149266	-0.646585
Apob	0	1	3.42868	3.36419	3.28562	2.79852	3.32193	2.98057	2.69585	2.96369	3.5675	2.5675	-0.448116	-0.668346	-0.321928	0.768975	-0.75443
Apobec1	0	1	6.81788	6.65821	6.35755	6.24793	6.56224	7.42123	7.96387	7.71282	7.33149	6.95004	0.603353	1.30566	1.35526	1.08357	0.387801
Apoc1	0	1	3.70854	3.45943	3.74773	4.10154	3.10315	5.16993	4.65126	4.65126	4.88603	3.58203	1.46139	1.19183	0.903537	0.78449	0.478878
Apoc2	0	1	2.86525	2.26783	2.30743	2.28562	2.75798	4.53346	5.52356	6.02237	3.10315	3.04723	1.66822	3.25573	3.71494	0.817528	0.289252
Apoc4	0	1	7.88494	7.2685	6.97285	7.21211	7.33149	7.23115	6.90689	7.04996	7.08178	7.35345	-0.653791	-0.361611	0.0771045	-0.130325	0.0219591
Apod	0	1	2.98057	2.90292	2.90792	2.01495	2	3.28562	3.15543	4.93331	3.9542	4.3365	0.305053	0.252504	2.02539	1.93925	2.3365
Apoe	0	1	12.0232	11.8485	11.7719	11.8553	11.4574	12.7984	13.1012	12.8128	12.4125	12.2728	0.775147	1.25276	1.04084	0.557223	0.815355
Apof	0	1	2.28562	3.36419	2.84604	3.64328	1.90044	3.70854	3.87487	3.5688	2.97249	2.78261	1.42292	0.510675	0.722764	-0.670791	0.882169
Apom	0	1	2.89203	2.83633	3.41621	0.18025	3.15543	3.10315	2.84362	2.32193	2.96369	3.42868	0.211115	0.00728317	-1.09428	2.78344	0.27326
Apool	0	1	10.2079	10.2889	10.1368	10.1592	10.1906	9.74306	9.73342	9.81993	10.0594	9.98428	-0.464811	-0.555513	-0.316912	-0.0997991	-0.206331
App	0	1	10.2316	10.3645	10.089	10.2079	10.089	10.8878	11.0423	10.8569	11.0057	10.6355	0.656216	0.677738	0.767896	0.79785	0.546544
Aqp1	0	1	11.348	12.1012	11.2118	11.7477	12.0586	9.98914	10.2225	10.8015	11.2944	11.999	-1.35883	-1.8787	-0.410292	-0.453287	-0.059586
Aqp3	0	1	9.52763	9.39563	9.63321	9.67729	9.6755	10.4817	10.3227	10.3684	10.1881	10.0011	0.95411	0.927083	0.735166	0.510824	0.32561
Araf	0	1	7.88494	8.3378	7.74955	7.95817	8.05746	8.15802	8.2841	7.64692	8.00862	7.93807	0.273081	-0.0537017	-0.10263	0.0504577	-0.11939
Arg2	0	1	7.24058	7.20249	7.19281	6.85798	7.3706	5.97728	6.18982	5.97728	6.58496	6.85798	-1.2633	-1.01266	-1.21553	-0.273018	-0.51262
Arhgap4	0	1	9.0865	8.5326	8.7294	8.47986	8.29089	8.78365	8.44966	8.4937	8.47385	8.523	-0.302857	-0.0829376	-0.235705	-0.00601393	0.232113
Arhgap5	0	1	8.5249	8.81234	8.98633	9.02919	8.6835	8.23072	8.04939	8.39796	8.44966	8.57604	-0.294178	-0.762946	-0.588374	-0.579532	-0.107454
Arhgap6	0	1	8.5853	8.43741	8.72605	8.75103	8.42302	9.0865	9.30983	9.18002	9.32098	8.90711	0.501207	0.872413	0.45397	0.569949	0.484092
Arhgdib	0	1	9.18247	8.93061	9.07207	8.77718	9.01002	10.2079	10.2496	10.1825	9.64042	9.7141	1.02541	1.31897	1.11044	0.863242	0.704078
Arhgef1	0	1	9.30762	9.15285	9.1098	8.86201	8.78528	8.64141	8.57232	8.39796	8.42919	9.08131	-0.66621	-0.580534	-0.711844	-0.432819	0.296023
Arhgef10	0	1	8.58342	8.4878	8.64321	8.61455	8.47784	8.42098	8.31113	8.5249	8.58342	8.46583	-0.162436	-0.17667	-0.118313	-0.0311279	-0.0120094
Arhgef11	0	1	9.21514	9.06678	9.13911	8.6835	9.25862	8.84356	8.83894	8.59816	8.84047	9.07341	-0.371573	-0.227843	-0.540945	0.156968	-0.185212
Arhgef5	0	1	6.95587	7.35773	7.4088	7.20249	7.16336	7.39614	7.59652	7.34903	7.46199	7.33597	0.440273	0.238796	-0.0597678	0.259498	0.172602
Arl15	0	1	7.57064	7.3706	7.70603	7.53289	6.39232	7.62914	7.64343	7.82352	8.08646	7.79496	0.0584954	0.272827	0.117499	0.553578	1.40265
Arl6	0	1	8.24254	8.4937	8.29993	8.36604	8.38101	8.25189	8.67833	8.77234	8.92621	8.63251	0.0093551	0.184633	0.472406	0.560167	0.251502
Arpc2	0	1	13.5268	13.2709	13.4053	13.3567	13.5456	13.8043	14.0909	14.0371	13.7755	13.6051	0.277508	0.819916	0.631779	0.418801	0.0594748
Arr3	0	1	1.33311	3.04723	2.87555	2.5675	3.10315	2.5675	3.70854	3.58203	3.04723	3.74773	1.23439	0.661302	0.706478	0.479737	0.644578
Arsa	0	1	9.19461	8.73777	9.02919	9.23878	9.02919	9.35717	9.51412	9.85339	9.71579	9.26443	0.16256	0.776344	0.824195	0.477009	0.235239
Arsb	0	1	6.20945	6.47573	6.44294	6.22882	6.42626	7.24058	7.15341	6.84549	7.30034	7.17324	1.03113	0.677681	0.402547	1.07152	0.746979
Art4	0	1	8.13542	8.47784	8.46984	8.28634	8.34434	7.58916	6.77939	7.58176	8.01962	7.98076	-0.546257	-1.69845	-0.888083	-0.266722	-0.363578
Arv1	0	1	6.01123	6.33985	6.19967	6.56986	6.11894	6.90087	6.65821	5.62907	6.33985	6.17991	0.88964	0.318361	-0.570607	-0.230006	0.060968
Asah1	0	1	9.79699	9.83402	10.0437	9.83713	9.87908	10.6844	10.9657	10.6622	10.3496	10.2496	0.887382	1.13166	0.618471	0.512466	0.3705
Asah2	0	1	8.2841	8.3596	8.39374	8.36604	8.2141	8.34218	8.11245	8.17045	8.01142	8.4618	0.0580879	-0.247145	-0.223295	-0.35462	0.247701
Ascc3	0	1	8.32892	8.58899	8.59081	8.29764	8.59636	8.95518	9.09301	8.85895	8.806	8.62533	0.626256	0.504013	0.268141	0.508356	0.0289733
Asf1b	0	1	4.93331	4.53346	5.10852	4.24793	4.26437	6.64386	6.74147	5.75328	5.49185	5.39232	1.71055	2.208	0.644759	1.24393	1.12794
Asl	0	1	6.3837	6.45943	6.34873	6.33985	6.22882	6.97285	7.1434	6.91886	6.49185	6.82018	0.589148	0.683964	0.570135	0.152003	0.59136
Asns	0	1	7.5443	6.87652	7.4459	7.46607	7.34903	8.63784	9.24582	8.96942	8.3574	7.84223	1.09355	2.36931	1.52353	0.891328	0.493191
Asnsd1	0	1	11.4923	11.8044	11.5771	11.5963	11.6498	11.3306	11.3494	11.3073	11.5664	11.3812	-0.161732	-0.454995	-0.269822	-0.029859	-0.268589
Aspa	0	1	2.58203	2.83227	1.90044	3.15543	3.01495	1.9855	3.13362	3.2287	2.54866	2.01495	-0.596527	0.301348	1.32826	-0.606769	-1
Asph	0	1	5.57016	4.18845	5.47703	5.49185	5.59991	6.04439	5.71315	5.85798	5.62907	5.83289	0.474235	1.52469	0.380951	0.137212	0.232977
Aspn	0	1	9.19461	9.51119	9.18979	9.14661	8.97647	10.4772	11.2354	11.0096	11.4327	10.5355	1.28255	1.72426	1.81981	2.28611	1.55902
Ate1	0	1	9.34084	9.49355	9.73882	9.80495	9.81838	9.86713	9.48466	9.68787	9.62967	9.72947	0.526284	-0.0088849	-0.0509519	-0.175281	-0.0889127
Atox1	0	1	11.033	10.7515	10.788	10.9249	10.9533	11.3108	11.3421	11.3176	11.3323	11.2372	0.277806	0.590575	0.529545	0.407418	0.283962
Atp1a1	0	1	12.9728	12.6779	12.9299	12.7984	12.4632	12.7338	12.7793	12.8938	12.4829	12.8072	-0.238949	0.101395	-0.0361526	-0.315504	0.34391
Atp1a2	0	1	7.82671	8.22364	8.10469	8.08646	8.13542	7.6992	7.42123	7.35773	7.87585	8.05211	-0.127503	-0.802412	-0.746963	-0.210617	-0.0833065
Atp1b1	0	1	12.2819	12.3545	12.0483	12.3181	12.3685	12.3312	12.9403	12.6123	12.3221	12.2768	0.0493358	0.585753	0.563964	0.00397325	-0.0917378
Atp2a1	0	1	2.90792	3.97895	2.85567	2.54866	2.98057	2.98057	3.04723	1.83125	2.32193	2.79268	0.0726464	-0.93172	-1.02443	-0.226728	-0.187887
Atp2a2	0	1	7.74955	7.6646	7.7263	7.57432	7.62914	7.45801	7.30933	7.24058	6.82655	7.07125	-0.291544	-0.355267	-0.485724	-0.747773	-0.55789
Atp2b1	0	1	7.41292	7.33149	7.15341	7.75938	7.50186	8.0224	8.03053	7.63992	7.83602	7.83295	0.60948	0.699037	0.486509	0.0766417	0.331096
Atp2b4	0	1	7.0337	6.73471	6.67243	7.12315	5.16993	6.74819	6.09803	6.44294	6.45121	6.6865	-0.285503	-0.636678	-0.229482	-0.671937	1.51658
Atp5a1	0	1	13.7039	13.9426	13.522	13.9836	14.0024	13.0345	12.7286	13.1131	13.3158	13.4801	-0.669459	-1.21403	-0.408878	-0.667822	-0.522331
Atp5b	0	1	11.2492	11.1686	11.2215	11.1209	11.7322	10.8475	10.8116	11.0638	10.994	11.0354	-0.401781	-0.357031	-0.157781	-0.126843	-0.696848
Atp5c1	0	1	7.58916	7.40455	7.3706	7.60385	7.52127	6.97285	6.69349	6.87036	7.28219	7.11292	-0.616308	-0.711064	-0.500236	-0.321653	-0.408353
Atp5d	0	1	13.3662	13.2163	13.4769	13.2981	13.27	12.8498	12.9728	13.1734	13.043	13.1896	-0.516359	-0.243551	-0.303501	-0.25507	-0.0804198
Atp5e	0	1	13.5837	13.5308	13.4583	13.3475	13.3085	12.6693	12.6476	12.859	13.0175	13.1805	-0.914421	-0.883235	-0.599367	-0.330017	-0.127933
Atp5f1	0	1	8.19244	8.17287	8.22839	7.69235	7.78538	8.16299	7.79821	7.71625	7.93512	7.82352	-0.0294498	-0.374666	-0.512139	0.242773	0.0381452
Atp5g1	0	1	8.71428	8.75433	8.61995	8.67309	8.6127	7.74293	7.66104	8.03329	8.12017	8.39796	-0.971345	-1.09329	-0.586661	-0.552917	-0.214744
Atp5g2	0	1	13.6898	13.7001	13.5937	13.62	13.5308	13.139	13.2771	13.2709	13.3662	13.4528	-0.55083	-0.422937	-0.322757	-0.253808	-0.0780254
Atp5g3	0	1	15.0443	15.0583	15.0443	15.1163	15.1163	14.7139	14.6499	14.8416	14.795	14.8905	-0.330403	-0.408388	-0.202716	-0.321357	-0.225805
Atp5j2	0	1	13.7915	13.8345	13.8043	13.6595	13.7102	13.27	13.234	13.3337	13.4976	13.5837	-0.521462	-0.600469	-0.470556	-0.161914	-0.126419
Atp5o	0	1	7.99754	7.83602	7.97799	7.47409	7.66104	7.90287	8.06008	8.2141	8.06809	8.07069	-0.0946752	0.224061	0.236114	0.593999	0.409655
Atp5s	0	1	9.45761	9.77369	9.47668	9.61884	9.56003	8.97647	8.76417	8.81394	9.0414	9.30872	-0.481143	-1.00953	-0.662736	-0.577438	-0.251308
Atp6v0a4	0	1	7.04466	7.4295	7.34903	6.90087	6.61471	7.4459	7.28682	7.34029	7.68195	7.49787	0.401231	-0.142679	-0.00874401	0.781085	0.883162
Atp6v1a	0	1	8.65205	8.55916	8.64141	8.53643	8.64676	9.16406	9.38291	8.96374	9.0059	8.99334	0.512014	0.823754	0.322332	0.469472	0.346581
Atp6v1b1	0	1	5.85798	5.68566	5.75328	5.93074	5.59991	5.77952	5.49185	5.18982	5.50875	5.02347	-0.0784586	-0.193807	-0.563459	-0.421992	-0.576447
Atp6v1e1	0	1	11.8857	11.9494	11.6898	11.8044	11.7086	12.0654	12.0696	11.6498	11.8171	11.9578	0.179641	0.120147	-0.0400148	0.0127208	0.249266
Atp6v1g2	0	1	4.97909	4.18845	4.62314	4.67969	4.40518	4.53346	4.18845	4.67969	5.35755	3.42868	-0.445628	0	0.0565501	0.677863	-0.976499
Atp7a	0	1	6.37504	6.55459	6.50779	6.73471	6.56986	6.8392	7.45801	7.13844	7.51351	6.89746	0.464164	0.903422	0.630642	0.778803	0.327601
Atp8b1	0	1	4.73411	5.35755	5.44294	5.32193	5.69933	5.53978	6.53916	6.84549	6.40939	6.04439	0.805673	1.18161	1.40255	1.08746	0.345065
Atp8b3	0	1	3.5675	3.76929	4.16993	2.30743	2.76567	4.04439	2.96369	3.45943	2.93897	2.58203	0.476896	-0.805593	-0.710493	0.631541	-0.183644
Atpaf2	0	1	8.43949	8.32005	8.28634	8.34218	8.1505	7.96667	8.03329	8.01692	7.86978	8.12017	-0.472822	-0.286765	-0.269422	-0.4724	-0.0303276
Atrn	0	1	6.04439	6.17991	6.56986	6.52356	6.22882	5.9542	6.04439	5.90689	6.39232	6.32193	-0.0901978	-0.135515	-0.662965	-0.131245	0.0931094
Atrx	0	1	8.59081	9.14538	9.14788	8.79487	9.00032	8.88481	8.94079	8.58159	9.10207	8.85433	0.293996	-0.204591	-0.566293	0.307201	-0.145992
Auh	0	1	9.06544	9.1628	9.22105	9.21031	9.3744	8.11245	8.27269	8.3378	8.30444	8.95376	-0.952984	-0.890115	-0.88325	-0.905874	-0.42064
Avp	0	1	4.73411	4.47075	2.98057	4.3365	4.62314	3.70854	4.16993	3.91812	3.68594	5.02347	-1.02557	-0.300824	0.937553	-0.650555	0.400327
Avpr1a	0	1	6.26679	6.19967	5.35755	5.96232	6.24793	6.13484	5.32193	5.79233	5.68566	5.71315	-0.13195	-0.877744	0.434783	-0.276658	-0.534782
Awat1	0	1	3.5675	3.68594	3.01495	3.13362	3.13362	4.53346	3.70854	3.37871	3.70854	3.70854	0.965967	0.022597	0.363764	0.574918	0.574918
Axin1	0	1	6.77479	6.52356	6.6865	6.19967	6.56224	6.37504	6.15502	6.11894	6.2854	6.0936	-0.399748	-0.368541	-0.567559	0.0857299	-0.46864
Axin2	0	1	5.75328	5.53978	5.14975	5.32193	5.67158	3.68594	5.32193	5.2854	5.52356	5.61731	-2.06734	-0.217851	0.135655	0.201634	-0.0542674
B2m	0	1	14.4112	13.9183	13.7799	13.7102	14.0909	14.4112	14.6562	14.929	14.3692	14.5106	0	0.737924	1.14912	0.658997	0.41978
B3galt1	0	1	5.49185	5.91886	6.02945	5.50875	6.32193	6.45943	6.47573	6.07682	6.35755	5.97384	0.967579	0.55687	0.0473627	0.848806	-0.348087
B3galt4	0	1	5.57016	4.40518	5.64328	5.68566	4.93331	5.52356	5.89482	5.94251	5.93074	5.62907	-0.0465974	1.48963	0.299236	0.245077	0.695754
B3gnt5	0	1	2.37871	2.58203	1.00742	2.01495	1.44238	1.58496	3.42868	2.77924	2.5675	2.82872	-0.793752	0.846658	1.77182	0.552548	1.38634
B4galnt1	0	1	4.88603	4.3365	4.47075	3.86004	4.47075	6.25739	6.50779	6.47573	5.76633	5.69933	1.37136	2.1713	2.00498	1.90629	1.22858
B4galnt2	0	1	3.7544	3.5675	3.87487	3.7544	3.7544	1.44238	4.67969	4.10832	3.42868	3.70854	-2.31202	1.11219	0.233449	-0.325713	-0.0458605
B4galt4	0	1	6.82655	7.4499	7.06604	6.82018	7.38768	7.31826	7.1434	7.06604	7.46607	7.7627	0.491715	-0.306509	0	0.645892	0.375027
Bag1	0	1	12.6083	12.6081	12.6716	12.7396	12.5818	12.443	12.3989	12.4898	12.502	12.5367	-0.165278	-0.209167	-0.181806	-0.237619	-0.0451259
Bag3	0	1	11.6887	11.6916	11.6604	12.0763	11.911	11.6437	11.3538	11.7207	11.6575	11.7081	-0.0450131	-0.337807	0.0603145	-0.418841	-0.202821
Bag4	0	1	6.30378	6.35755	5.95093	6.19967	6.19967	6.39232	6.64386	6.40939	6.13484	6.49985	0.0885367	0.286304	0.458456	-0.0648353	0.300174
Bag5	0	1	7.2913	7.76923	7.2685	7.47409	7.24058	6.64386	6.93278	6.96727	7.39614	7.49787	-0.64744	-0.836447	-0.301232	-0.0779489	0.257293
Bai3	0	1	2.83961	2.32193	3.28562	3.10315	2.58203	2.98057	2.01495	2.83877	2	2.83961	0.140955	-0.306978	-0.446857	-1.10315	0.257586
Bak1	0	1	8.99754	8.82179	9.33865	9.14163	8.97929	10.2849	10.2358	10.4269	10.104	9.52763	1.28733	1.41403	1.08829	0.962343	0.548341
Bax	0	1	6.64386	6.47573	6.69349	6.37504	5.80529	7.4459	7.31826	7.25925	7.18306	6.64386	0.80204	0.84253	0.565767	0.808019	0.838564
Bbc3	0	1	4.18845	5.32193	4.83714	5.64328	5.14975	6.09803	6.00742	5.87036	6.32193	5.24793	1.90958	0.685492	1.03322	0.678649	0.0981804
Bbs1	0	1	4.65126	5.45943	3.7544	5.16993	5.02347	3.87487	5.32193	5.69933	5.53978	5.02347	-0.776396	-0.137504	1.94493	0.369854	0
Bbs10	0	1	6.41126	6.17991	6.2854	6.45943	6.15502	6.3837	5.58685	6.06609	6.06609	6.21917	-0.0275525	-0.593059	-0.219313	-0.393342	0.0641479
Bbs12	0	1	2.90792	3.37871	2.90215	2.96369	2.26783	3.70854	3.70854	2.98057	4.00884	3.42868	0.800615	0.329822	0.0784227	1.04514	1.16085
Bbs2	0	1	6.30378	6.67243	6.56224	6.55459	6.67243	5.75328	5.58685	5.75328	6.22882	6.13955	-0.550497	-1.08558	-0.808959	-0.32577	-0.532874
Bbs4	0	1	7.05539	7.41714	7.25925	6.90689	7.12315	6.8116	7.37916	7.33149	7.52899	7.27303	-0.24379	-0.0379784	0.0722396	0.622095	0.149886
Bbs5	0	1	5.39232	5.58685	5.47573	5.72656	5.97728	5.49185	5.57016	6.2854	5.91886	5.80735	0.0995357	-0.0166907	0.809669	0.192304	-0.169925
Bbs7	0	1	7.7296	8.3378	7.97234	7.85456	7.87585	7.95244	7.98361	7.91759	8.00036	7.7822	0.222835	-0.354184	-0.0547464	0.145803	-0.0936446
Bcar1	0	1	6.56986	6.00742	6.18468	6.37504	6.22882	6.17991	6.45943	6.60733	6.55459	6.56224	-0.389947	0.452012	0.422653	0.179549	0.333424
Bcat2	0	1	8.95376	8.95231	8.90857	8.56668	8.69383	8.69383	8.54974	8.3156	8.26347	8.50349	-0.259932	-0.402572	-0.592973	-0.303209	-0.190341
Bche	0	1	8.59636	8.39374	8.79487	8.6835	8.76255	8.64851	8.66261	8.42302	8.79806	8.87878	0.052153	0.268866	-0.371844	0.114564	0.116225
Bckdha	0	1	9.76884	9.91941	9.78576	9.74813	9.78739	8.56668	8.25883	8.62356	8.79008	9.18491	-1.20216	-1.66058	-1.1622	-0.95805	-0.602481
Bckdhb	0	1	12.342	12.3434	12.2427	12.2959	12.4183	11.728	11.297	11.6186	11.6843	11.8545	-0.614056	-1.04643	-0.624136	-0.611554	-0.563725
Bckdk	0	1	5.35755	5.77952	5.69933	5.88264	5.85549	4.3365	4.97909	5.02347	5.57016	5.35755	-1.02106	-0.80043	-0.675863	-0.312484	-0.497939
Bcl2	0	1	5.16993	4.97909	5.39232	6.22882	6.14486	6.50779	6.16993	6.42626	6.87652	6.80516	1.33787	1.19083	1.03395	0.647698	0.660301
Bcl2l1	0	1	7.54043	8.87422	7.47409	7.0871	8.2141	7.4499	7.82671	7.6363	8.32892	8.2841	-0.0905209	-1.04751	0.162214	1.24182	0.0699941
Bcl2l11	0	1	7.47409	7.71625	7.50968	8.23072	7.6363	6.95004	6.99531	6.97285	7.2685	7.20249	-0.524044	-0.720945	-0.536825	-0.962221	-0.433814
Bcl2l13	0	1	8.90415	8.86201	8.82647	8.64851	8.76908	8.58712	8.65557	8.48975	8.47986	8.48579	-0.317032	-0.206433	-0.336721	-0.168649	-0.283296
Bcl2l2	0	1	9.53531	9.61795	9.90385	9.53723	9.84877	9.55248	9.7005	9.89479	9.72923	9.63138	0.017165	0.0825505	-0.00906529	0.191997	-0.217387
Bcl9	0	1	2.32193	3.42868	3.2287	2.28562	2.48246	3.42868	2.80351	2.58203	2.77417	2.96369	1.10676	-0.625174	-0.646674	0.488545	0.481236
Bco2	0	1	7.28682	6.97285	6.91886	6.79442	7.21211	7.04996	6.42626	6.82018	6.58496	6.95004	-0.236864	-0.546587	-0.0986843	-0.209453	-0.262062
Bcs1l	0	1	10.0451	9.80415	10.054	9.95813	10.0053	10.1775	10.1291	10.089	9.85339	9.7656	0.132411	0.324943	0.0349912	-0.104747	-0.239686
Bdh1	0	1	8.72269	8.63251	9.22934	8.21174	8.7494	8.67833	9.13281	9.45456	9.48466	10.1122	-0.0443593	0.500302	0.225222	1.27292	1.36275
Bdh2	0	1	2.06479	1.90044	0.890003	3.2142	2.83227	2.01495	2.32193	1.58496	3.45943	2.33688	-0.049844	0.421486	0.694959	0.245231	-0.495393
Bdkrb1	0	1	4.40518	2.90792	3.16993	3.86004	2.72418	3.2287	2.75798	2.90292	3.42868	3.28562	-1.17648	-0.14994	-0.267004	-0.431357	0.561438
Bdnf	0	1	5.52419	6.49185	6.05115	6.44294	5.4446	5.35755	5.71315	5.88264	5.62907	5.59991	-0.166637	-0.778707	-0.168512	-0.813878	0.155312
Bglap	0	1	5.85549	5.85798	5.59991	5.64328	5.72656	5.52356	5.2854	4.97909	5.52356	5.65764	-0.33193	-0.572579	-0.62082	-0.119717	-0.0689188
Bgn	0	1	11.1483	11.2237	11.3065	10.9308	11.1905	13.234	13.3567	13.2375	13.3061	12.4536	2.08569	2.13305	1.93107	2.37525	1.26305
Bhmt2	0	1	7.42531	7.27303	7.08178	6.9211	7.15341	6.65105	6.73471	6.17991	6.40939	7.12315	-0.774258	-0.538324	-0.901871	-0.511714	-0.0302658
Bid	0	1	8.13035	8.04675	8.27269	8.07597	8.06008	7.74955	7.85758	7.95817	8.00036	8.24254	-0.3808	-0.189165	-0.314522	-0.0756062	0.182457
Bik	0	1	7.32714	6.62936	6.58496	8.15802	6.37504	7.70603	7.0064	6.98412	6.53138	6.49185	0.378884	0.377046	0.39916	-1.62664	0.116814
Birc2	0	1	9.74306	9.9827	10.1317	10.0981	10.17	9.33534	9.59161	9.65983	9.74897	9.95146	-0.407729	-0.391094	-0.47185	-0.349167	-0.218524
Birc3	0	1	6.22882	6.45943	5.88264	6.43463	6.45943	6.32193	6.34873	6.39232	6.64386	6.42626	0.0931094	-0.110703	0.509674	0.209228	-0.0331669
Blm	0	1	2.98057	2.89281	3.10315	3.45943	4.10832	3.13362	5.71315	3.5675	2.88656	3.37871	0.15305	2.82033	0.464348	-0.572872	-0.729603
Bmp1	0	1	5.98504	5.97728	5.75328	5.80529	6.13955	7.06064	7.2913	7.12315	7.02834	6.44294	1.0756	1.31402	1.36986	1.22305	0.303392
Bmp10	0	1	4.40518	3.32193	5.49185	4.08633	4.16993	2.26783	3.58203	3.28562	3.04723	3.15543	-2.13735	0.260099	-2.20623	-1.0391	-1.0145
Bmp3	0	1	2.90792	2.82872	3.28562	1.90044	2.93282	1.33311	2.83961	1.33311	3.04723	1.57046	-1.57482	0.0108909	-1.95252	1.14679	-1.36236
Bmp5	0	1	4.02399	5.14975	4.93331	3.9542	3.97895	4.3365	4.40518	4.78654	5.06652	4.47075	0.312505	-0.744564	-0.146766	1.11232	0.491795
Bmp7	0	1	3.2287	4.08633	4.10832	4.02399	4.18845	2.9313	3.41621	0.18025	3.26849	3.42868	-0.297398	-0.67012	-3.92807	-0.755505	-0.759769
Bmp8a	0	1	6.06609	5.59991	5.39232	3.91812	5.50779	5.02347	5.73985	4.53346	3.87487	5.2854	-1.04262	0.139935	-0.858853	-0.0432528	-0.222392
Bmp8b	0	1	3.7544	5.02347	3.45943	3.91812	3.7544	3.5675	4.02399	2.98057	3.76929	4.11818	-0.1869	-0.999475	-0.478863	-0.148835	0.363784
Bmpr2	0	1	3.10315	3.26849	3.04723	2.30743	2.54866	3.26849	1.90044	2.30743	3.10315	2.87555	0.165336	-1.36804	-0.739806	0.795721	0.326892
Bnip3l	0	1	9.13659	9.14661	9.24113	9.19222	9.20309	9.00726	9.19342	9.22934	9.59619	9.64042	-0.129322	0.0468028	-0.0117912	0.40397	0.43733
Bok	0	1	6.69349	6.67243	6.90087	7.01741	6.50779	8.32892	8.58712	8.13035	7.76923	6.98981	1.63543	1.91469	1.22949	0.751818	0.482014
Bphl	0	1	7.08178	7.17324	6.82655	7.30034	7.18306	5.89482	6.2854	6.85798	6.74819	7.02834	-1.18696	-0.887842	0.0314325	-0.552148	-0.154714
Bpi	0	1	4.00884	2.59991	3.58203	3.62877	3.70854	2.26783	2.59991	3.13362	3.2287	3.27508	-1.741	0	-0.448408	-0.400072	-0.433457
Braf	0	1	6.91886	6.85175	6.67243	6.71425	6.7879	7.16336	7.13331	6.90087	6.65821	6.7211	0.2445	0.281559	0.228441	-0.056034	-0.0668034
Brap	0	1	9.10075	9.036	8.88027	8.77559	9.01278	9.3132	9.17511	8.93642	9.26443	9.1239	0.212444	0.139114	0.0561538	0.488845	0.111127
Brip1	0	1	4.40518	4.3365	4.67969	4.24793	4.93331	5.55543	5.83289	4.59357	5.64328	4.97909	1.15024	1.49639	-0.0861223	1.39535	0.0457818
Brs3	0	1	3.91812	4.88603	3.42868	3.41621	4.37177	3.15543	3.44335	3.42868	2.94416	4.11818	-0.762696	-1.44268	0	-0.472051	-0.253584
Bsg	0	1	13.0962	12.9603	13.0506	12.7861	12.7152	12.7497	12.4829	12.4	12.6284	12.8128	-0.346554	-0.477453	-0.650594	-0.157723	0.0975772
Bsnd	0	1	7.61471	7.15341	7.01741	7.1434	7.06064	6.59246	6.67243	6.22882	6.7879	6.9211	-1.02225	-0.480989	-0.788596	-0.355493	-0.139538
Btc	0	1	5.80529	5.89482	5.9542	6.39232	5.47703	5.42626	5.64328	6.33985	5.08788	5.53978	-0.379028	-0.251539	0.385654	-1.30443	0.0627495
Btk	0	1	4.53346	5.24793	5.61731	4.37177	4.3365	6.95587	7.39614	7.00078	6.15987	5.90689	2.4224	2.14821	1.38347	1.78811	1.5704
Btrc	0	1	3.45943	3.42868	3.10315	3.97895	4.00884	4.40518	3.7544	3.42868	2.28562	3.70854	0.945752	0.325713	0.325535	-1.69333	-0.300299
Bud13	0	1	2.90792	3.87487	4.24793	4.88603	3.86004	5.24793	4.02399	4.02399	4.73411	4.26437	2.34001	0.149122	-0.223937	-0.151923	0.404331
Bves	0	1	10.7376	10.3858	10.6019	10.6218	10.3524	10.9308	10.9976	10.8502	10.6675	10.7448	0.193256	0.611771	0.248354	0.0457442	0.392405
Bzrap1	0	1	4.93331	4.47075	3.7544	3.91812	4.62314	4.30143	5.33985	4.73411	4.10832	3.5675	-0.631883	0.869101	0.979708	0.190196	-1.05564
Bzw1	0	1	4.26437	5.06652	5.18982	4.26437	4.18845	4.53346	4.47075	4.26437	3.93331	4.70674	0.269092	-0.595766	-0.925452	-0.331062	0.51829
C1qa	0	1	11.5532	11.7407	11.3613	11.3421	11.7335	13.1459	13.3367	13.0564	12.4288	11.9965	1.59269	1.59593	1.69518	1.08671	0.26297
C1qbp	0	1	11.8588	11.8911	11.7557	11.6378	11.6699	11.8021	11.7207	11.4639	11.5505	11.5902	-0.0567115	-0.17038	-0.291832	-0.0872949	-0.0797624
C1qtnf2	0	1	6.97285	7.15341	7.24058	7.09751	7.09751	7.59652	7.32714	7.35773	7.75938	7.33597	0.62367	0.173727	0.117147	0.661867	0.238454
C1qtnf3	0	1	4.00884	3.9542	3.86004	3.64328	4.10832	6.19967	6.88874	6.93278	7.27303	4.18845	2.19084	2.93455	3.07274	3.62975	0.0801368
C2	0	1	5.64328	5.55543	5.06652	5.64328	5.9542	6	6.13955	6.53916	5.57016	5.68566	0.356721	0.584124	1.47264	-0.0731197	-0.268536
C3	0	1	10.757	10.6822	10.7868	10.6241	10.9207	10.6927	11.1005	11.4574	10.7732	10.6622	-0.0642633	0.41838	0.670604	0.149123	-0.258545
C3ar1	0	1	6.50779	6.59991	6.70044	6.2854	6.20945	8.70409	8.97929	8.76743	7.67501	7.27667	2.1963	2.37938	2.06699	1.38961	1.06721
C6	0	1	5.49185	5.49185	5.42626	5.39232	5.77952	5.49185	4.73411	5.59991	4.67969	5.16993	0	-0.757747	0.173648	-0.712628	-0.609597
C7	0	1	2.33688	2.5675	2.69585	2.96657	1.33311	0.890003	2.30743	2	2.26783	3.64328	-1.44688	-0.260069	-0.695848	-0.698739	2.31017
C8b	0	1	14.5508	14.6562	14.6873	14.6101	14.7139	14.5779	14.2074	14.3039	14.587	14.4112	0.027084	-0.448876	-0.383453	-0.0231088	-0.302631
C8g	0	1	5.90689	6.17991	5.84298	5.76633	5.9542	5.68566	4.78654	5.39232	5.64328	5.77952	-0.221231	-1.39336	-0.450661	-0.123051	-0.174674
C9	0	1	6.11894	6.10852	5.80735	5.84298	5.93074	5.52356	5.39232	4.59357	5.24793	5.49185	-0.595379	-0.716207	-1.21379	-0.595051	-0.438884
Cabin1	0	1	6.21917	6.37504	6.49185	6.55459	6.61471	6.67243	6.02237	5.93074	6.09803	6.33985	0.453257	-0.352672	-0.561116	-0.456557	-0.27486
Cacna1c	0	1	9.0387	9.55722	9.74897	9.45357	10.0804	9.26908	9.20913	9.45357	9.58425	9.2055	0.230379	-0.34809	-0.295405	0.13068	-0.874928
Cacna1d	0	1	2	2.75283	2.28562	2.5675	1.00742	2.28562	2.75283	1.90044	3.04723	2.5675	0.285622	0	-0.385179	0.479737	1.56008
Cacna1h	0	1	8.36604	8.25189	8.3596	8.35526	8.62173	7.85758	7.5781	7.92346	7.87287	7.9948	-0.50846	-0.673791	-0.436137	-0.482398	-0.626924
Cacna1s	0	1	5.83061	5.71315	6.49185	5.39232	6.05115	4.65126	3.58203	4.26437	4.3365	5.12928	-1.17935	-2.13112	-2.22748	-1.05582	-0.921872
Cacnb1	0	1	4.83714	4.18845	4.73411	4.65126	4.88603	5.50875	4.67969	5.49185	5.35755	5.10852	0.671602	0.491235	0.757747	0.706287	0.222496
Cacnb2	0	1	8.15802	8.04675	8.59816	8.26808	8.65205	7.37916	7.71625	8.13035	7.36212	7.80144	-0.778858	-0.330495	-0.467809	-0.905967	-0.850602
Cad	0	1	7.65052	7.34903	7.40455	7.34903	7.40455	7.52899	7.40041	7.36637	7.20723	7.32714	-0.121533	0.0513797	-0.0381859	-0.141803	-0.0774102
Cadm1	0	1	6.19967	6.08746	6.26679	6.17991	6.61471	6.07682	6.42626	6.5157	6.15987	6.07682	-0.122857	0.338802	0.248913	-0.0200378	-0.537894
Calcrl	0	1	10.7607	10.84	11.0113	10.8229	10.8055	10.7071	10.8855	11.025	11.348	11.3774	-0.053627	0.0455487	0.0136399	0.525099	0.571872
Cald1	0	1	8.76417	8.75103	8.83894	9.0904	8.67657	9.31656	9.68417	9.17022	9.43619	9.07734	0.552396	0.933137	0.331284	0.345785	0.400776
Calm1	0	1	10.3782	10.2255	10.4984	10.5118	10.4269	10.4505	10.1906	10.5636	10.7999	10.5925	0.0722235	-0.0349416	0.0651892	0.288045	0.16558
Calr	0	1	10.6355	10.2268	10.5892	10.8631	10.552	10.8978	10.834	10.9866	10.4385	10.4525	0.262225	0.607269	0.397335	-0.424639	-0.0994625
Calu	0	1	11.3934	11.4774	11.7726	11.4429	11.6982	12.3434	12.5938	11.981	12.1645	11.6421	0.95003	1.11639	0.208417	0.721586	-0.0560185
Camk1	0	1	11.2843	10.9997	11.1271	10.84	11.1206	11.4913	11.3632	11.1316	10.7582	11.0305	0.207061	0.36346	0.00454144	-0.0817433	-0.0900161
Camk1g	0	1	5.77952	5.58685	5.44294	5.52356	5.61731	5.45943	5.55543	5.20945	5.94251	5.64328	-0.320091	-0.0314227	-0.23349	0.418953	0.0259699
Camk2a	0	1	5.39232	5.80529	6.06609	5.47703	6.27612	5.91886	5.52356	5.71315	5.69933	5.62907	0.526546	-0.281731	-0.352943	0.2223	-0.647059
Camk2b	0	1	6.17991	6.15987	6.45943	6.04439	6.46761	5.90689	5.72656	5.52356	6.2854	6.05528	-0.273018	-0.433313	-0.93587	0.241008	-0.412323
Camk2d	0	1	5.42626	5.12928	5.42626	5.45943	5.32193	5.20945	5.52356	4.97909	5.59991	5.16993	-0.216811	0.394279	-0.447172	0.140481	-0.152003
Camk2g	0	1	10.9649	10.7946	10.8332	11.0057	10.6822	10.7852	10.4206	10.6936	10.3142	10.6065	-0.179777	-0.373997	-0.139651	-0.691522	-0.075633
Capg	0	1	7.57064	7.65757	7.83602	7.55189	7.58176	9.77127	9.95649	9.9827	9.2896	8.80917	2.20062	2.29892	2.14668	1.73771	1.22741
Capn1	0	1	6.9211	6.58496	6.6865	6.44294	6.49185	7.27667	6.97285	6.62936	6.95587	7.15341	0.355563	0.387889	-0.0571439	0.512922	0.661561
Capn10	0	1	7.47409	7.67501	7.77244	7.57064	7.61839	8.12527	7.93226	7.95244	7.99197	7.82979	0.651185	0.257245	0.180001	0.421326	0.2114
Capn2	0	1	9.87833	10.0011	9.68347	9.73427	9.72171	10.3496	10.7999	10.5143	10.1731	10.0209	0.471268	0.798761	0.830849	0.438858	0.299164
Capn3	0	1	3.44335	3.70854	4.53346	3.70854	3.28091	3.10315	3.91812	3.04723	3.70854	3.10315	-0.340198	0.209585	-1.48623	0	-0.177758
Capn5	0	1	6.96727	6.59246	6.87652	6.69349	6.77479	7.30933	7.4499	7.43355	7.42123	7.36212	0.342061	0.857448	0.557037	0.727745	0.58733
Capns1	0	1	12.3221	12.1942	12.2593	12.3685	12.3294	12.3668	12.4632	12.2799	12.1165	12.3926	0.0447115	0.26905	0.0205539	-0.252068	0.0632196
Capns2	0	1	4.47075	4.00884	5.06652	4.83714	5.12928	3.58203	3.64328	4.3365	3.70854	3.86004	-0.888722	-0.365557	-0.73002	-1.12861	-1.26924
Caprin2	0	1	6.32193	6.90689	6.64386	6.56986	7.13331	6.44294	6.41126	6.18982	6.39232	6.22882	0.121015	-0.495634	-0.454032	-0.177538	-0.904489
Cars	0	1	5.68566	6.09803	5.62907	5.93074	5.79233	5.76633	6.2854	6.20945	5.95093	6	0.0806702	0.18737	0.580388	0.0201976	0.207665
Cars2	0	1	10.4726	10.3045	10.3418	10.2895	10.1825	9.76884	9.88671	9.7005	9.77127	9.99901	-0.703736	-0.417791	-0.6413	-0.518245	-0.183502
Cartpt	0	1	6.93074	6.82655	6.94437	6.59991	6.47573	6.26679	6.58496	5.90689	6.35755	6.98412	-0.663951	-0.241586	-1.03748	-0.242361	0.508389
Casp1	0	1	7.45801	6.75489	7.12315	7.23115	7.3706	7.89389	7.9147	8.61455	7.57432	7.63992	0.435877	1.15981	1.4914	0.343172	0.269322
Casp2	0	1	8.20931	8.56668	8.45372	8.50156	8.523	8.63427	8.75103	8.74773	8.95376	8.61633	0.424963	0.184355	0.294009	0.452203	0.0933315
Casp3	0	1	4.26437	3.64328	5.02347	4.53346	3.87487	6.07682	6.55459	6.02237	5.65764	5.02347	1.81244	2.91131	0.998902	1.12418	1.1486
Casp6	0	1	7.12315	7.45801	7.01741	7.13331	7.55561	7.52127	7.23115	7.63278	7.66804	7.19281	0.398122	-0.226861	0.615364	0.534735	-0.362809
Casp7	0	1	8.20212	7.84841	8.15304	7.92057	7.81724	8.30665	8.51328	8.03596	8.13035	7.82352	0.104524	0.664872	-0.117082	0.20978	0.0062879
Casp8	0	1	7.22166	6.71425	6.99531	6.94437	6.88874	7.79821	8.36816	8.12017	7.82671	7.49787	0.576548	1.65392	1.12487	0.882334	0.609128
Casp9	0	1	6.25739	6.75489	6.61471	6.65821	6.93074	6.88874	6.71425	6.73471	7.12315	7.02834	0.631355	-0.040642	0.12	0.464937	0.0976064
Casq1	0	1	5.42626	5.42626	5.35755	4.18845	4.26437	5.61442	5.83061	5.20945	4.16993	4.3365	0.188151	0.404346	-0.148099	-0.0185292	0.0721226
Casq2	0	1	14.2824	14.0718	14.2074	14.1382	14.0237	14.4973	14.4719	14.5478	14.2643	14.4189	0.214913	0.400023	0.340393	0.126118	0.395189
Cast	0	1	9.62608	9.69925	9.58976	9.5305	9.78174	9.65315	10.0622	9.8656	9.79298	9.77209	0.0270703	0.362907	0.275841	0.262473	-0.00964706
Cav1	0	1	13.824	13.6336	13.6595	13.7888	13.8311	14.047	14.3009	14.3009	14.2074	14.1569	0.223026	0.667308	0.641421	0.418516	0.325768
Cav2	0	1	8.33557	8.57604	8.70409	8.58342	8.18269	8.26347	8.2841	8.42919	8.546	8.69726	-0.0721005	-0.291948	-0.274903	-0.0374213	0.514571
Cav3	0	1	10.3187	10.2048	10.3199	10.3468	10.2472	9.92383	10.4201	10.3782	9.98127	10.3312	-0.394914	0.215264	0.0583521	-0.365549	0.0839598
Cbs	0	1	5.49185	2.30743	1.58496	4.76017	2.96369	3.30743	3.16993	2.78514	2.98057	4.73411	-2.18442	0.862496	1.20017	-1.7796	1.77041
Cby1	0	1	8.36604	8.31113	8.35092	7.78865	8.07856	8.02508	8.16794	8.27035	8.09952	8.2141	-0.340956	-0.14319	-0.0805642	0.310871	0.135542
Ccdc17	0	1	4.93331	5.97384	5.83289	4.97909	5.20945	4.62314	4.78654	5.71315	4.08633	4.24793	-0.310172	-1.1873	-0.119744	-0.892762	-0.961526
Ccdc19	0	1	3.04723	1.18025	2.26783	5.06652	4.97909	5.58685	5.90689	5.39232	5.52356	3.42868	2.53962	4.72664	3.12449	0.457046	-1.55041
Ccdc39	0	1	5.47573	5.2854	5.16993	3.28562	4.02399	4.73411	4.81168	3.7544	3.82484	5.47573	-0.741628	-0.473718	-1.41553	0.53922	1.45174
Ccdc40	0	1	6.53916	6.19967	5.94251	5.9542	5.75328	5.47703	5.72656	5.52356	5.45943	6.2384	-1.06213	-0.473114	-0.418953	-0.494765	0.485121
Ccdc90b	0	1	11.6731	11.3632	11.5237	11.5532	11.5821	11.1983	11.0347	11.2741	11.3546	11.6077	-0.474804	-0.328487	-0.249622	-0.198593	0.0255746
Cck	0	1	2.82983	2.76311	2.28562	1.90044	2.96583	3.2287	2.37871	2.98057	3.10315	1.64976	0.398873	-0.384398	0.694947	1.20271	-1.31607
Cckbr	0	1	6.77939	5.83061	5.75328	5.93074	6.32193	6.13955	5.79233	5.44294	6.13955	6.06609	-0.63984	-0.0382755	-0.31034	0.208814	-0.255839
Ccl1	0	1	7.69235	7.78865	7.59652	7.70603	3.93331	7.0871	6.39232	6.82018	6.74819	6.85798	-0.605253	-1.39633	-0.776343	-0.957833	2.92467
Ccl11	0	1	8.7411	8.83894	8.87422	8.42302	8.07597	7.86978	8.37034	8.18269	8.11506	7.98922	-0.871315	-0.468597	-0.691531	-0.307966	-0.08675
Ccl17	0	1	3.16993	3.45943	2.5675	2.54866	3.37871	3.16993	4.12928	5.35755	4.26437	2.90792	0	0.669851	2.79005	1.71572	-0.470792
Ccl2	0	1	7.34903	5.2854	6.8392	7.61471	6.37504	9.1628	9.60711	9.62879	6.96149	6.56986	1.81377	4.32171	2.78958	-0.653217	0.194816
Ccl22	0	1	4.73411	4.70674	4.00884	4.40518	3.62877	4.16993	3.45943	4.10832	3.76929	3.74773	-0.564181	-1.24731	0.0994817	-0.635897	0.118954
Ccl24	0	1	3.87487	3.41621	4.97909	4.10832	4.65126	3.26849	3.70854	1.90044	3.42868	3.70854	-0.606383	0.292326	-3.07865	-0.679632	-0.942728
Ccl25	0	1	5.39232	5.65764	5.65764	5.39232	5.2854	5.77952	5.90689	5.79233	5.24793	5.26679	0.387205	0.249251	0.134695	-0.14439	-0.0186157
Ccl26	0	1	2.83796	3.7544	2.28562	3.28091	3.26849	2.94114	3.26849	3.16993	2.33688	3.2142	0.10319	-0.485912	0.884303	-0.944029	-0.0542852
Ccl3	0	1	4.11818	2	3.97895	4.37177	2.58203	6.59991	7.10785	6.61471	5.24793	4.24793	2.48173	5.10785	2.63576	0.876162	1.6659
Ccl4	0	1	3.91812	1.33311	4.10832	4.16993	3.82484	7.34474	7.69573	7.2913	5.72656	5.06652	3.42661	6.36262	3.18298	1.55663	1.24167
Ccl5	0	1	3.58203	3.04723	1.83125	3.74773	3.5675	4.30143	6.09803	6.33985	5.24793	5.12928	0.719401	3.0508	4.5086	1.5002	1.56179
Ccl7	0	1	5.77952	3.30743	5.71315	6.22882	5.72656	8.15802	8.71595	9.18979	5.88264	5.84298	2.3785	5.40852	3.47664	-0.346176	0.11642
Ccl8	0	1	5.80529	5.42626	5.20945	4.10832	5.88264	7.89692	8.69383	9.30316	6.74819	6.15502	2.09162	3.26757	4.09371	2.63988	0.272378
Ccm2	0	1	7.66104	7.78865	7.82671	7.84223	7.70603	8.19967	8.37034	7.92057	7.85758	8.11245	0.538635	0.581696	0.0938682	0.0153549	0.406427
Ccnd2	0	1	9.74137	9.75903	9.80735	10.0698	9.87377	9.65585	9.85721	9.9294	10.641	10.691	-0.085518	0.09818	0.122056	0.571169	0.817194
Ccnd3	0	1	11.1387	11.0381	10.9668	10.6733	10.7616	10.5953	10.5481	10.0492	10.3684	10.7782	-0.543378	-0.490011	-0.917559	-0.304946	0.0166061
Ccne2	0	1	4.04439	4.97909	4.3365	5.16993	5.10852	5.61442	5.72656	5.75328	5.12928	5.24793	1.57002	0.747466	1.41679	-0.040642	0.139403
Ccr1	0	1	3.58496	3.41621	2.5675	3.13362	3.37871	3.2287	4.47075	3.36419	3.10315	0.18025	-0.356261	1.05454	0.796696	-0.0304694	-3.19846
Ccr2	0	1	5.32193	4.78654	5.42626	5.20945	4.53346	7.43355	7.78865	7.67501	6.2854	5.93074	2.11163	3.0021	2.24875	1.07595	1.39727
Ccr5	0	1	8.19729	6.35755	7.6363	7.654	6.5157	9.50141	10.0444	10.286	8.46781	8.41888	1.30412	3.68686	2.64973	0.813809	1.90318
Ccr7	0	1	3.15543	2.32193	2.83146	2.90792	3.58496	3.5675	4.10832	2.83227	3.2287	3.28091	0.412072	1.78639	0.000813805	0.320779	-0.304055
Ccr9	0	1	6.70044	6.56986	6.53916	6.33092	6.56986	6.18982	6.42626	6.21917	6.55459	6.56986	-0.510615	-0.143591	-0.31999	0.223672	0
Ccrl2	0	1	9.66245	9.89174	9.71746	9.66245	9.355	9.36259	9.62967	9.76394	9.70391	9.56939	-0.299853	-0.262064	0.0464881	0.041464	0.214384
Ccrn4l	0	1	9.45659	10.0292	9.49355	9.0387	10.4004	9.2246	9.63416	9.95886	9.32542	9.56659	-0.23199	-0.395066	0.465311	0.286715	-0.833793
Cd14	0	1	7.91759	8.04136	7.89692	7.30034	7.30034	8.86201	9.23171	8.7075	8.6271	8.38317	0.944415	1.19035	0.810579	1.32676	1.08283
Cd163	0	1	8.18757	9.00032	8.18269	8.47385	8.77883	8.38526	8.61633	8.90269	9.0982	9.2505	0.197692	-0.38399	0.719999	0.624355	0.471672
Cd180	0	1	2.5675	3.5675	3.87487	2.88969	2.82872	5.16993	4.67969	5.2854	3.70854	3.28562	2.60243	1.11219	1.41053	0.818846	0.456899
Cd19	0	1	1.33311	2.33688	2.54866	2.82329	2.06479	1.83125	0.18025	1.33311	1.58496	2.5675	0.498142	-2.15663	-1.21555	-1.23833	0.502704
Cd22	0	1	8.27495	8.19967	8.14302	7.74955	7.96667	8.33116	8.19729	8.13035	8.5249	8.31786	0.0562119	-0.00238267	-0.012663	0.775346	0.351191
Cd247	0	1	3.41621	3.42868	3.5675	3.36419	2.90792	3.76929	3.42868	3.10315	1.47497	3.44335	0.353076	0	-0.464348	-1.88923	0.535425
Cd248	0	1	6.94437	6.61471	6.70044	7.07125	6.74819	8.26347	8.4878	8.3596	7.95244	7.69235	1.3191	1.87309	1.65916	0.881189	0.944155
Cd276	0	1	5.42626	5.50875	5.97728	5.59991	5.80529	6.35755	7.13331	6.85798	6.59991	5.85549	0.931287	1.62456	0.880701	1	0.050199
Cd28	0	1	5.65764	6.30378	6.10852	5.94251	6.39232	5.88264	5.53978	5.61731	5.9542	6.15987	0.225003	-0.764002	-0.491215	0.0116818	-0.232446
Cd36	0	1	10.7123	10.6209	10.84	10.8169	10.7819	9.55437	9.29298	9.97984	9.92717	10.293	-1.15793	-1.3279	-0.860133	-0.889681	-0.488883
Cd37	0	1	5.45943	5.42626	5.40939	5.83061	5.49185	6.52356	6.22882	6.24793	5.69933	5.58685	1.06413	0.802554	0.838537	-0.131281	0.0949969
Cd3d	0	1	1.96369	0.18025	2.12078	1.90044	0.890003	3.15543	5.02347	5.35755	2.9636	3.01495	1.19173	4.84322	3.23677	1.06316	2.12495
Cd3e	0	1	8.61633	8.34871	8.26808	8.15304	8.72103	7.68195	7.92057	7.52899	7.82671	8.18757	-0.934379	-0.428132	-0.739099	-0.326332	-0.533459
Cd3g	0	1	3.70854	3.5675	3.76929	3.15543	3.01495	3.58203	2.8339	3.52288	3.28091	3.36419	-0.12651	-0.7336	-0.246405	0.125482	0.349243
Cd4	0	1	3.28091	3.86004	0.18025	3.10315	2.01495	3.68594	2.59991	2.96369	1.9855	4.24793	0.405033	-1.26013	2.78344	-1.11765	2.23298
Cd40lg	0	1	3.7544	4.67969	2.5675	3.5675	3.36419	3.86004	2.83961	3.70854	3.87487	3.52288	0.105645	-1.84008	1.14104	0.307371	0.158689
Cd44	0	1	3.28562	3.37871	2.98057	3.42868	1.90044	5.68566	5.72656	5.69933	4.88603	5.35755	2.40004	2.34784	2.71876	1.45734	3.45711
Cd47	0	1	10.2328	10.3988	10.3474	10.085	10.0798	10.439	10.4629	10.4369	10.631	10.4546	0.206196	0.0640841	0.0895341	0.545927	0.374829
Cd48	0	1	6.35755	6.17991	6.53916	6.56986	6.62205	7.8078	8.0224	8.24015	6.82018	6.88874	1.45025	1.84249	1.70099	0.250323	0.266691
Cd53	0	1	1.83125	1.90044	1.96369	2.91986	1.33311	2.32193	2.5675	3.41621	2.54866	2.58203	0.49068	0.667055	1.45252	-0.371208	1.24892
Cd72	0	1	7.11292	6.02945	6.80516	6.27612	6.62936	9.52956	10.2048	9.91127	8.38742	7.80458	2.41664	4.17535	3.10611	2.1113	1.17522
Cd74	0	1	9.78415	8.8982	9.10207	8.31113	8.4878	9.0059	10.2011	9.45357	9.47769	9.45357	-0.778247	1.3029	0.351499	1.16656	0.965766
Cd81	0	1	14.3495	14.3396	14.3495	14.3039	14.3039	14.8905	15.0583	15.0011	14.7784	14.3692	0.541062	0.718758	0.651601	0.474529	0.0652839
Cd86	0	1	6.67948	6.8392	6.45943	6.22882	6.47573	7.40041	7.71282	7.57432	7.34029	7.30933	0.720934	0.873613	1.11489	1.11147	0.833597
Cd8a	0	1	2.5675	2.37871	2.90524	1.57046	3.13362	3.70854	2.20083	1.90044	2.33688	2.5675	1.14104	-0.17788	-1.0048	0.766416	-0.566121
Cd93	0	1	10.838	9.98985	10.4153	10.8494	10.4275	11.2348	11.1345	10.8557	11.2714	11.0149	0.396848	1.14467	0.440407	0.422014	0.587398
Cd97	0	1	7.03919	7.22648	7.29589	6.9211	7.33597	7.5443	7.52899	7.47409	7.0064	7.24058	0.505105	0.302502	0.178193	0.085298	-0.0953863
Cdh11	0	1	5.52356	5.2854	5.61731	5.45943	5.20945	4.47075	4.78654	5.10852	5.65764	5.55543	-1.05281	-0.498858	-0.508785	0.198208	0.345974
Cdh13	0	1	11.3632	11.2758	11.3162	11.1448	11.3193	11.257	11.0869	10.9679	11.1572	11.1608	-0.106203	-0.188875	-0.348319	0.0124301	-0.158539
Cdh2	0	1	11.0184	11.243	11.2372	11.1166	11.1297	10.9926	10.8281	10.9445	10.9151	10.9588	-0.0257443	-0.414902	-0.292758	-0.201517	-0.170903
Cdh5	0	1	10.5143	10.4572	10.3618	10.6658	10.5399	10.8821	10.3761	10.5873	11.2348	11.1572	0.367741	-0.0811431	0.225553	0.569079	0.617366
Cdipt	0	1	10.6844	10.5267	10.5712	10.5054	10.5472	11.2093	11.2158	11.1686	11.0395	10.9751	0.524962	0.689108	0.597444	0.534145	0.427903
Cdk2	0	1	5.50875	6.01123	5.68566	5.2854	5.42626	5.80529	6.11437	5.68566	5.67158	5.88264	0.296547	0.10314	0	0.386174	0.456378
Cdk5	0	1	7.52127	7.27769	7.36637	7.25925	6.81378	7.30034	7.12315	7.06064	7.23115	7.30034	-0.220929	-0.154542	-0.305723	-0.028104	0.48656
Cdk6	0	1	5.52356	4.24793	4.10832	3.91812	5.75328	5.68566	5.49185	5.92766	5.85549	5.64328	0.162098	1.24393	1.81934	1.93737	-0.110005
Cdkal1	0	1	5.71315	5.88264	5.61731	5.80529	5.16993	3.86004	5.42626	5.77952	5.32193	3.15543	-1.8531	-0.456378	0.162213	-0.483364	-2.0145
Cdkn1a	0	1	9.75822	10.0327	9.07997	10.0004	9.5238	10.5212	10.2561	10.2394	10.5029	10.0642	0.763018	0.223432	1.15945	0.502455	0.540383
Cdkn1b	0	1	7.89094	8.12785	8.12785	8.32005	8.32449	7.10261	7.1434	7.49787	7.86978	7.93512	-0.788329	-0.984458	-0.629982	-0.450267	-0.389371
Cdkn2aip	0	1	4.67969	4.53346	4.97909	4.83714	5.18982	4.3365	4.3365	5.06652	4.40518	4.22748	-0.343194	-0.196969	0.0874229	-0.43196	-0.96234
Cdkn2b	0	1	3.87487	3.45943	3.74773	5.42626	3.5675	6.64386	7.0337	6.98412	6.42626	5.85798	2.76899	3.57426	3.23639	1	2.29048
Cdkn2d	0	1	8.02508	8.22839	8.24722	7.7263	7.86978	8.37034	8.8296	8.42302	8.03329	8.15802	0.345257	0.601207	0.1758	0.306984	0.288238
Cdo1	0	1	5.45943	5.77952	6.02237	6.24793	5.75328	5.35755	5.42626	5.61442	5.69933	5.79233	-0.10188	-0.353258	-0.407952	-0.548598	0.0390512
Cdon	0	1	7.22166	6.42626	6.87652	7.6363	6.64386	8.15304	7.7263	7.71625	7.60744	7.09751	0.931379	1.30004	0.839734	-0.0288614	0.453654
Cds1	0	1	6.72792	6.45943	7.07125	6.62936	7.22648	6.93664	7.15341	7.04996	6.99531	7.40041	0.208717	0.693982	-0.0212936	0.365949	0.173931
Cds2	0	1	7.21211	7.3706	7.42123	7.4499	7.70948	7.33597	7.36637	7.11292	6.96149	7.35773	0.12386	-0.00423557	-0.308315	-0.488412	-0.35175
Cel	0	1	8.27035	8.31113	8.23545	8.27953	8.13542	8.11758	7.85144	7.71282	8.05475	8.14302	-0.152774	-0.45969	-0.522629	-0.224785	0.00759971
Cela1	0	1	4.81168	4.3365	5.33985	4.93331	5.06652	6.53916	6.13955	6.41971	5.79233	5.75328	1.72747	1.80306	1.07986	0.859024	0.686768
Cela2a	0	1	2.88969	3.10315	2.32193	2.98057	0.18025	2.70743	2.5675	2.32193	3.70854	2.89515	-0.182264	-0.535652	0	0.727968	2.7149
Celf2	0	1	5.50875	5.81788	6.27612	5.85798	5.73985	6.06609	6.05115	6.45943	6.17991	5.89482	0.557344	0.233276	0.183307	0.321928	0.15497
Cept1	0	1	9.19945	9.18735	9.43723	9.54008	9.26674	9.64756	9.57496	9.90617	9.50728	9.28392	0.448103	0.387607	0.468943	-0.0327957	0.0171848
Cer1	0	1	5.32193	5.59991	5.24793	3.52288	4.93331	2.98057	4.59357	3.28562	3.2287	5.06652	-2.34136	-1.00635	-1.96231	-0.294181	0.133205
Cercam	0	1	4.26437	4.10154	3.64328	4.02399	3.87487	6.87036	7.30034	7.22166	6.53916	5.71315	2.60599	3.1988	3.57838	2.51517	1.83828
Cerk	0	1	8.66261	8.41888	8.38742	8.86661	8.32892	9.14287	8.83583	9.05618	8.69726	8.57042	0.480259	0.416956	0.668761	-0.169346	0.2415
Cfc1	0	1	3.64328	3.78577	3.91812	3.42868	3.15543	2.83961	3.42868	3.04723	3.91812	3.2287	-0.803666	-0.357083	-0.870887	0.489437	0.0732759
Cfp	0	1	9.60439	9.16032	9.33865	9.05215	9.46769	10.3907	10.6491	10.3102	9.33865	9.32984	0.786302	1.48883	0.971572	0.286497	-0.137846
Ch25h	0	1	3.9542	3.28562	3.26849	3.97895	3.04723	6.93664	7.6646	7.71958	5.2854	5.42626	2.98244	4.37897	4.45109	1.30645	2.37903
Chad	0	1	8.2141	8.11245	7.9117	7.87585	8.01142	7.71958	7.33597	7.30034	7.61839	7.82043	-0.494527	-0.776487	-0.611362	-0.257463	-0.190989
Chchd10	0	1	14.7588	14.7588	14.7588	14.7139	14.6873	14.5011	14.4189	14.5011	14.4719	14.5478	-0.257765	-0.339954	-0.257765	-0.242009	-0.139573
Chchd3	0	1	12.8072	12.7939	12.7203	13.0312	12.9323	12.7425	12.222	12.5726	12.4869	12.6083	-0.0646358	-0.571845	-0.147624	-0.544274	-0.323994
Chchd4	0	1	8.83272	8.72103	8.58712	9.10465	8.81709	8.47986	8.18757	8.39374	8.37034	8.79963	-0.352857	-0.533459	-0.193378	-0.734309	-0.0174602
Chd7	0	1	6.6865	7.02281	6.73471	7.25925	6.82655	6.47573	6.55459	6.8392	6.88874	6.73471	-0.210767	-0.468218	0.104494	-0.370511	-0.0918389
Chga	0	1	0.18025	3.45943	2.48246	2.90792	2.96369	3.68594	4.47075	3.5675	3.64328	3.42868	3.50569	1.01132	1.08504	0.735357	0.464991
Chgb	0	1	3.04723	3.97895	2.98057	3.13362	3.13362	3.70854	3.78577	3.91812	3.68594	3.58203	0.661302	-0.193186	0.937553	0.552321	0.448408
Chi3l1	0	1	7.06604	7.48999	7.57064	7.30933	7.45801	6.8392	6.47573	7.0337	7.26757	7.04996	-0.226832	-1.01425	-0.536949	-0.0417645	-0.408054
[truncated: 14,154 more rows]

## Sheet: miRNAs
	Sham-operated hearts (intensity in log2)					TAB-induced hypertrophic hearts (intensity in log2)					Fold change (TAB/sham in log2)
miRNA name	Day3	Day5	Day7	Day14	Day28	Day3	Day5	Day7	Day14	Day28	Day3	Day5	Day7	Day14	Day28
mmu-miR-133a	13.88	13.39	14.39	14.78	13.18	13.88	13.9	13.9	14.2	14.2	0	0.51	-0.49	-0.58	1.02
mmu-miR-139-5p	6.85	6.69	6.8	7.18	6.77	7.35	7.68	7.2	7.33	7.55	0.49	0.99	0.4	0.15	0.78
mmu-miR-148a	7.11	6.89	7.01	7.3	6.92	7.74	7.8	7.67	7.78	7.88	0.63	0.91	0.67	0.48	0.96
mmu-miR-15a*	6.99	7.46	7.29	6.81	7.07	6.99	6.53	6.83	7.03	6.81	0.01	-0.94	-0.46	0.22	-0.26
mmu-miR-15b	6.94	6.72	6.73	6.87	6.61	7.5	7.59	7.58	7.52	7.58	0.56	0.87	0.85	0.65	0.97
mmu-miR-191	8.18	7.93	8.1	8.72	7.85	8.66	8.67	8.48	8.66	8.79	0.48	0.74	0.38	-0.06	0.94
mmu-miR-22*	7.66	7.41	7.52	7.96	7.49	8.14	8.36	8.08	7.97	8.26	0.47	0.96	0.56	0.01	0.77
mmu-miR-28,mmu-miR-28c	7.12	7.08	7.01	7.35	7.05	7.78	7.81	7.66	7.64	8.08	0.66	0.74	0.65	0.29	1.02
mmu-miR-297c	7.88	8	8.03	7.29	7.76	7.16	7.03	7.19	7.39	7.19	-0.73	-0.98	-0.84	0.1	-0.58
mmu-miR-3057-3p	8.78	9.3	8.87	8.59	8.3	8.53	8.27	8.43	8.56	8.55	-0.25	-1.02	-0.43	-0.04	0.25
mmu-miR-375*	10.8	10.86	10.59	10.15	10.87	11.05	11.12	11.55	10.59	10.87	0.25	0.26	0.96	0.44	0
mmu-miR-5130	7.72	8.03	7.74	7.76	8.12	8.5	8.99	8.27	8.44	8.41	0.79	0.96	0.53	0.68	0.28
mmu-miR-615-5p	8.09	8.43	8.18	8.56	8.41	8.74	8.97	9.14	9.09	9.28	0.64	0.53	0.97	0.53	0.87
mmu-let-7b*	6.64	6.45	6.51	6.45	6.48	6.37	6.36	6.37	6.3	6.16	-0.27	-0.09	-0.13	-0.16	-0.32
mmu-let-7c-1*	6.34	6.36	6.37	6.39	6.37	6.41	6.8	6.64	6.62	6.55	0.07	0.44	0.27	0.23	0.18
mmu-let-7f-1*	6.25	6.51	6.35	6.27	6.27	6.23	6.23	6.27	6.25	6.27	-0.01	-0.28	-0.08	-0.02	-0.01
mmu-let-7f-2*	6.18	6.14	6.12	6.2	6.1	6.17	6.21	6.18	6.11	6.11	-0.02	0.07	0.06	-0.1	0.02
mmu-let-7g*	6.72	6.78	6.65	6.73	6.75	6.89	6.84	6.9	6.93	6.88	0.17	0.06	0.25	0.19	0.13
mmu-let-7i*	6.31	6.37	6.37	6.31	6.33	6.37	6.35	6.47	6.52	6.58	0.06	-0.02	0.1	0.21	0.25
mmu-miR-100*	6.07	5.98	6.1	6.03	6.01	6.13	6.17	6.09	6.18	6.11	0.06	0.19	-0.01	0.14	0.1
mmu-miR-101a,mmu-miR-101c	7.54	7.63	7.59	7.51	7.75	7.81	7.72	7.9	8.13	8.61	0.26	0.09	0.31	0.62	0.86
mmu-miR-101a*	6.42	6.4	6.49	6.28	6.47	6.47	6.56	6.36	6.58	6.57	0.05	0.17	-0.13	0.3	0.1
mmu-miR-101b	6.82	6.67	6.8	7.21	6.8	7.17	7.46	7.13	7.35	7.56	0.35	0.79	0.33	0.14	0.76
mmu-miR-101b*	6.14	6.06	6.19	6.11	6.12	6.13	6.23	6.12	6.22	6.14	-0.01	0.17	-0.07	0.11	0.02
mmu-miR-103-1*	6.47	6.27	6.4	6.13	6.27	6.22	6.09	6.12	6.25	6.22	-0.25	-0.18	-0.28	0.12	-0.05
mmu-miR-103-2*	6.56	6.65	6.66	6.55	6.66	6.57	6.35	6.37	6.7	6.49	0.01	-0.3	-0.29	0.15	-0.16
mmu-miR-105	6.42	6.45	6.47	6.4	6.38	6.24	6.18	6.25	6.22	6.3	-0.18	-0.28	-0.22	-0.19	-0.08
mmu-miR-106a*	6.14	6.11	6.14	6.09	6.1	6.09	6.17	6.14	6.18	6.14	-0.04	0.06	0	0.09	0.04
mmu-miR-106b	7.56	7.58	7.58	7.7	7.39	8.03	7.74	7.92	7.85	8.14	0.47	0.16	0.34	0.15	0.74
mmu-miR-106b*	6.3	6.39	6.38	6.44	6.33	6.27	6.47	6.3	6.49	6.46	-0.04	0.08	-0.08	0.06	0.13
mmu-miR-10a	6.78	6.69	6.99	7.13	6.83	7.09	7.08	7.15	7.14	7.33	0.31	0.38	0.16	0.01	0.5
mmu-miR-10a*	6.44	6.47	6.4	6.75	6.54	6.64	6.55	6.59	6.37	6.64	0.2	0.08	0.2	-0.39	0.1
mmu-miR-10b	6.73	6.64	6.84	6.84	6.73	6.97	6.94	6.88	7.05	7.19	0.24	0.3	0.03	0.22	0.46
mmu-miR-1186	8.44	8.43	8.5	8.43	8.59	7.78	7.84	7.85	7.94	7.72	-0.67	-0.59	-0.65	-0.5	-0.88
mmu-miR-1186b	8.59	8.66	8.76	8.43	8.57	8.18	7.73	8.29	8.11	7.99	-0.42	-0.93	-0.48	-0.31	-0.58
mmu-miR-1188*	9.74	9.33	9.56	9.05	9.5	9.28	9.33	9.25	9.03	9.05	-0.47	0	-0.31	-0.02	-0.45
mmu-miR-1190	6.54	6.52	6.64	6.61	6.57	6.67	6.67	6.73	6.72	6.6	0.12	0.15	0.1	0.11	0.03
mmu-miR-1191	6.09	6.07	6.14	6.09	6.05	6.04	6.04	6.03	6.03	6.04	-0.05	-0.03	-0.1	-0.06	-0.01
mmu-miR-1193-3p	6.25	6.2	6.24	6.22	6.25	6.18	6.14	6.27	6.2	6.22	-0.07	-0.07	0.03	-0.02	-0.04
mmu-miR-1193-5p	6.03	6.03	6.06	6.06	6.11	6.1	6.03	6.03	6.01	6.07	0.07	-0.01	-0.02	-0.05	-0.04
mmu-miR-1194	6.75	6.67	6.81	6.58	6.68	6.68	6.61	6.67	6.46	6.58	-0.08	-0.06	-0.14	-0.13	-0.1
mmu-miR-1195	13.46	13.46	13.54	13.88	14.2	13.72	13.88	13.39	13.72	13.72	0.26	0.42	-0.15	-0.16	-0.48
mmu-miR-1196	9.54	9.64	9.46	9	9.14	9.17	9.19	9.46	8.86	8.68	-0.38	-0.44	0	-0.14	-0.46
mmu-miR-1197*	6.17	6.19	6.17	6.25	6.03	6.13	6.14	6.13	6.17	6.09	-0.04	-0.06	-0.04	-0.09	0.06
mmu-miR-1198-3p	6.17	6.27	6.3	6.15	6.31	6.19	6.33	6.27	6.23	6.27	0.02	0.05	-0.02	0.08	-0.05
mmu-miR-1199	6.09	6.33	6.3	6.18	6.26	6.12	6.26	6.24	6.24	6.18	0.03	-0.07	-0.07	0.06	-0.08
mmu-miR-1199*	6.66	6.75	6.74	6.88	6.79	7.1	7.11	7.26	6.78	7	0.44	0.37	0.51	-0.1	0.2
mmu-miR-1224*	9.17	8.76	9.17	8.04	8.88	8.34	8.52	8.52	8.61	8.23	-0.83	-0.25	-0.65	0.57	-0.65
mmu-miR-124*	6.3	6.27	6.27	6.2	6.27	6.33	6.38	6.39	6.4	6.34	0.03	0.11	0.12	0.2	0.07
mmu-miR-1247	7.38	7.24	7.36	7.12	7.29	7.27	7.2	7.15	7.11	7.13	-0.1	-0.04	-0.21	0	-0.16
mmu-miR-1249	8.14	8.09	8.29	7.78	8.14	7.77	8.09	8.12	7.88	7.77	-0.37	0.01	-0.16	0.11	-0.36
mmu-miR-1249*	11.01	10.81	11.02	11.15	11.2	10.59	10.42	10.78	10.51	10.73	-0.42	-0.39	-0.24	-0.64	-0.47
mmu-miR-125a-3p	8.24	8.47	8.24	8.51	8.68	9.06	8.83	9.09	8.75	9	0.82	0.36	0.85	0.24	0.32
mmu-miR-125b-1-3p	7.74	7.36	7.68	7.09	7.63	7.15	7.22	7.12	7.6	7.16	-0.6	-0.14	-0.56	0.51	-0.47
mmu-miR-125b-2-3p	6.57	6.38	6.64	6.7	6.6	6.65	6.68	6.71	6.88	6.9	0.08	0.29	0.07	0.17	0.3
mmu-miR-1264-3p	6.12	6.11	6.14	6.1	6.12	6.12	6.11	6.18	6.14	6.17	0	0	0.04	0.03	0.05
mmu-miR-127	6.67	6.64	6.91	6.94	6.62	7	7.28	7.29	7.13	7.12	0.33	0.64	0.38	0.19	0.5
mmu-miR-127*	6.12	6.03	6.04	6.16	6.13	6.08	6.07	6.14	6.08	6.13	-0.05	0.04	0.1	-0.07	-0.01
mmu-miR-128	6.49	6.33	6.48	6.63	6.48	6.73	6.54	6.8	6.66	6.89	0.24	0.2	0.32	0.03	0.41
mmu-miR-128-1*	7.04	7.1	7.13	7.11	7.31	7.29	7.27	7.29	7.1	7.19	0.24	0.18	0.16	-0.01	-0.11
mmu-miR-128-2*	7.22	7.35	7.27	7.2	7.53	7.46	7.54	7.39	7.32	7.53	0.24	0.19	0.12	0.12	0
mmu-miR-129-1-3p	8	7.78	7.77	7.61	7.96	7.41	7.36	7.7	7.48	7.52	-0.6	-0.42	-0.06	-0.13	-0.44
mmu-miR-129-2-3p	10.04	9.95	9.59	9.58	10.19	9.85	9.41	10.34	9.81	10.26	-0.19	-0.54	0.76	0.23	0.07
mmu-miR-129-5p	6.63	6.91	6.75	6.7	6.75	6.62	6.49	6.43	6.59	6.72	-0.01	-0.42	-0.33	-0.11	-0.03
mmu-miR-1298	6.68	6.81	6.61	6.72	6.72	6.76	6.7	6.94	6.48	6.75	0.08	-0.11	0.33	-0.24	0.03
mmu-miR-1298*	6.17	6.18	6.25	6.17	6.1	6.18	6.22	6.15	6.19	6.2	0.02	0.03	-0.1	0.02	0.1
mmu-miR-1306-3p	6.76	7.01	6.94	7.01	7.16	6.64	6.57	6.7	6.65	6.75	-0.12	-0.43	-0.24	-0.36	-0.4
mmu-miR-1306-5p	8.99	8.71	8.92	8.11	8.76	8.24	8.33	8.51	8.36	8.21	-0.74	-0.39	-0.41	0.25	-0.56
mmu-miR-130b*	6.08	6.09	6.01	6.01	6.09	5.98	6.09	6.06	6.01	6.01	-0.1	0	0.04	0	-0.08
mmu-miR-132	6.36	6.27	6.33	6.51	6.31	6.64	6.75	6.81	6.64	6.7	0.28	0.48	0.49	0.13	0.39
mmu-miR-133b	13.9	14.06	13.88	14.43	13.54	14.2	13.39	13.88	14.06	14.06	0.3	-0.67	0	-0.37	0.53
mmu-miR-133b*	6.25	6.23	6.18	6.28	6.29	6.11	6.14	6.18	6.07	6.18	-0.14	-0.09	0	-0.22	-0.11
mmu-miR-134	6.71	6.64	6.69	6.8	6.75	6.76	6.71	6.79	6.65	6.78	0.05	0.08	0.1	-0.15	0.02
mmu-miR-134*	6.35	6.37	6.36	6.5	6.37	6.56	6.52	6.6	6.38	6.39	0.22	0.15	0.24	-0.12	0.02
mmu-miR-135a	6.35	6.35	6.38	6.39	6.4	6.27	6.28	6.22	6.29	6.32	-0.08	-0.07	-0.16	-0.1	-0.08
mmu-miR-135a-1*	7.19	7.52	7.33	7.53	7.59	7.1	7.33	7.27	7.16	7.27	-0.1	-0.19	-0.06	-0.37	-0.32
mmu-miR-135a-2*	6.94	7.29	7.09	7.09	7.14	6.78	6.82	6.96	6.66	6.82	-0.17	-0.47	-0.12	-0.43	-0.32
mmu-miR-135b	6.35	6.5	6.38	6.4	6.32	6.29	6.22	6.19	6.27	6.35	-0.06	-0.28	-0.19	-0.14	0.03
mmu-miR-136	6.36	6.36	6.39	6.42	6.4	6.55	6.46	6.52	6.56	6.62	0.19	0.1	0.13	0.15	0.22
mmu-miR-137	6.06	6.08	6.09	6.13	6.06	6.1	6.15	6.06	6.09	6.11	0.04	0.07	-0.03	-0.03	0.05
mmu-miR-137*	6.3	6.3	6.23	6.24	6.36	6.25	6.34	6.31	6.23	6.24	-0.04	0.04	0.07	-0.01	-0.12
mmu-miR-138	6.79	6.63	6.9	6.97	6.7	6.66	6.51	6.58	6.64	6.66	-0.12	-0.12	-0.32	-0.33	-0.04
mmu-miR-138-1*	6.54	6.66	6.43	6.4	6.48	6.43	6.3	6.45	6.27	6.31	-0.11	-0.36	0.02	-0.13	-0.17
mmu-miR-139-3p	6.87	6.84	6.77	6.94	6.99	6.93	7	7.13	6.92	6.99	0.06	0.16	0.36	-0.02	0
mmu-miR-141	6.28	6.34	6.31	6.25	6.25	6.29	6.23	6.24	6.17	6.27	0.01	-0.1	-0.07	-0.08	0.02
mmu-miR-141*	6.41	6.34	6.42	6.37	6.34	6.34	6.27	6.27	6.45	6.19	-0.07	-0.07	-0.14	0.09	-0.15
mmu-miR-142-5p	6.25	6.33	6.27	6.19	6.37	6.58	6.84	6.92	6.56	6.67	0.33	0.51	0.65	0.37	0.31
mmu-miR-143	11.81	11.84	11.91	12.33	11.62	12.12	11.48	11.91	11.81	11.97	0.3	-0.36	0	-0.52	0.35
mmu-miR-143*	7.47	7.47	7.7	7.58	7.5	7.39	7.4	7.58	7.63	7.57	-0.07	-0.07	-0.12	0.05	0.06
mmu-miR-144	6.27	6.3	6.25	6.34	6.39	6.43	6.55	6.77	6.56	6.64	0.16	0.25	0.51	0.22	0.25
mmu-miR-144*	6.13	6.23	6.29	6.05	6.2	6.23	6.26	6.22	6.25	6.27	0.1	0.03	-0.07	0.2	0.07
mmu-miR-145	11.45	11.26	11.01	11.79	11.08	11.74	11.15	11.33	11.38	11.45	0.3	-0.12	0.33	-0.41	0.37
mmu-miR-145*	6.58	6.44	6.49	6.46	6.4	6.55	6.57	6.54	6.59	6.67	-0.03	0.13	0.06	0.13	0.27
mmu-miR-146a*	6.2	6.16	6.19	6.09	6.11	6.19	6.22	6.13	6.18	6.15	-0.01	0.06	-0.06	0.09	0.04
mmu-miR-147*	6.31	6.25	6.34	6.23	6.22	6.18	6.13	6.22	6.22	6.13	-0.13	-0.12	-0.12	-0.01	-0.09
mmu-miR-148b	6.4	6.4	6.35	6.47	6.37	6.69	6.37	6.52	6.64	6.93	0.29	-0.03	0.17	0.17	0.56
mmu-miR-149	8.55	8.23	8.62	8.93	8.29	8.76	8.68	8.85	8.49	8.87	0.22	0.45	0.23	-0.44	0.58
mmu-miR-149*	13.18	13.18	13.18	12.82	13.1	12.73	12.93	12.88	12.88	12.54	-0.45	-0.25	-0.3	0.06	-0.56
mmu-miR-150	8.06	7.6	8.03	8.17	7.79	7.82	7.92	7.81	8	8.19	-0.24	0.32	-0.21	-0.17	0.4
mmu-miR-150*	7.3	7.29	7.19	7.22	7.48	7.05	7.09	7.21	6.95	7.03	-0.25	-0.21	0.02	-0.27	-0.46
mmu-miR-151-3p	7.24	7.02	7.03	7.28	7.07	7.52	7.19	7.1	7.19	7.26	0.27	0.18	0.08	-0.09	0.19
mmu-miR-153*	6.27	6.27	6.27	6.4	6.23	6.32	6.32	6.25	6.17	6.28	0.05	0.05	-0.02	-0.23	0.05
mmu-miR-154	6.28	6.39	6.31	6.3	6.27	6.46	6.29	6.37	6.42	6.41	0.18	-0.1	0.06	0.12	0.14
mmu-miR-155	7.47	7.05	7.59	7.79	7.34	7.57	7.58	7.74	7.49	7.7	0.1	0.52	0.15	-0.31	0.36
mmu-miR-155*	6.13	6.14	6.17	6.18	6.15	6.3	6.35	6.3	6.3	6.41	0.18	0.21	0.13	0.12	0.27
mmu-miR-15b*	6.3	6.66	6.39	6.45	6.37	6.33	6.18	6.3	6.36	6.32	0.03	-0.47	-0.09	-0.09	-0.04
mmu-miR-16-1*	7.59	7.76	7.74	7.22	7.47	7.36	7.12	7.22	7.35	7.11	-0.23	-0.65	-0.52	0.13	-0.36
mmu-miR-16-2*	6.36	6.43	6.45	6.27	6.41	6.37	6.44	6.41	6.43	6.43	0.01	0.01	-0.04	0.16	0.02
mmu-miR-17*	6.66	6.64	6.64	6.78	6.64	7.04	7.02	6.89	6.88	6.88	0.38	0.38	0.25	0.1	0.24
mmu-miR-181a	9.15	8.97	8.81	9.48	8.93	9.94	9.01	9.18	9.36	9.66	0.79	0.05	0.37	-0.13	0.73
mmu-miR-181a-1*	6.27	6.3	6.26	6.29	6.31	6.37	6.29	6.25	6.36	6.46	0.11	-0.01	0	0.07	0.15
mmu-miR-181a-2*	6.23	6.29	6.25	6.19	6.18	6.2	6.18	6.25	6.18	6.19	-0.03	-0.11	-0.01	-0.01	0.02
mmu-miR-181b	8	8.22	8.15	8.41	8.04	8.61	7.97	8.3	8.41	8.66	0.61	-0.25	0.14	-0.01	0.62
mmu-miR-181b-1*	6.13	6.26	6.13	6.08	6.03	6.17	6.06	6.1	6.13	6.17	0.04	-0.2	-0.03	0.05	0.14
mmu-miR-181b-2*	6.35	6.48	6.44	6.34	6.43	6.34	6.44	6.54	6.38	6.5	-0.01	-0.04	0.1	0.04	0.07
mmu-miR-181c	7.13	7.07	7.04	7.32	7.13	7.56	7.66	7.49	7.7	7.97	0.43	0.59	0.45	0.38	0.83
mmu-miR-181c*	6.52	6.55	6.56	6.44	6.4	6.48	6.45	6.62	6.39	6.53	-0.04	-0.1	0.05	-0.06	0.12
mmu-miR-181d	7.32	7.11	7.22	7.74	7.22	7.58	7.76	7.4	7.72	7.8	0.26	0.65	0.18	-0.02	0.58
mmu-miR-181d*	6.26	6.1	6.27	6.21	6.19	6.2	6.23	6.13	6.2	6.12	-0.06	0.13	-0.15	-0.01	-0.07
mmu-miR-182	6.27	6.33	6.26	6.3	6.29	6.27	6.2	6.19	6.19	6.25	-0.01	-0.13	-0.07	-0.11	-0.04
mmu-miR-182*	6.22	6.3	6.35	6.2	6.18	6.19	6.24	6.13	6.14	6.27	-0.02	-0.06	-0.22	-0.06	0.09
mmu-miR-183	6.16	6.26	6.25	6.12	6.26	6.09	6.27	6.18	6.18	6.18	-0.06	0.01	-0.08	0.07	-0.08
mmu-miR-183*	6.35	6.3	6.31	6.31	6.35	6.38	6.45	6.46	6.46	6.39	0.03	0.15	0.15	0.15	0.03
mmu-miR-1839-3p	6.23	6.18	6.16	6.4	6.14	6.23	6.36	6.26	6.27	6.27	0	0.18	0.1	-0.13	0.13
mmu-miR-1839-5p	7.5	7.05	7.61	7.77	7.17	7.23	7.23	7.19	7.27	7.22	-0.27	0.18	-0.41	-0.5	0.05
mmu-miR-184	6.37	6.42	6.52	6.33	6.41	6.37	6.4	6.3	6.35	6.32	0	-0.02	-0.22	0.02	-0.09
mmu-miR-1843-3p	6.83	6.81	7.02	6.91	6.66	6.8	6.76	6.96	6.73	6.92	-0.03	-0.05	-0.06	-0.18	0.26
mmu-miR-1843b-3p	7.01	6.92	7.19	6.98	6.85	6.96	6.93	7.15	7.02	7.13	-0.05	0.01	-0.04	0.04	0.28
mmu-miR-185	8.85	8.65	8.75	9.38	8.66	9.15	8.61	8.74	8.76	9.14	0.3	-0.04	-0.02	-0.62	0.48
mmu-miR-185*	7.58	7.6	7.57	7.47	7.72	7.29	7.32	7.33	7.2	7.2	-0.29	-0.28	-0.23	-0.27	-0.51
mmu-miR-186	6.99	6.8	6.88	6.96	6.85	7.05	7.12	6.96	6.98	7.13	0.06	0.32	0.07	0.02	0.28
mmu-miR-187	6.95	6.9	7.06	7.14	6.89	6.71	6.78	6.64	6.79	6.78	-0.24	-0.12	-0.42	-0.35	-0.11
mmu-miR-187*	6.64	6.61	6.59	6.6	6.61	6.5	6.43	6.55	6.33	6.42	-0.14	-0.18	-0.05	-0.27	-0.19
mmu-miR-188-3p	6.26	6.24	6.18	6.24	6.18	6.18	6.24	6.27	6.18	6.19	-0.08	0	0.1	-0.05	0.01
mmu-miR-188-5p	7.64	7.56	7.7	7.5	8	7.45	7.28	7.37	7.25	7.5	-0.19	-0.27	-0.33	-0.26	-0.5
mmu-miR-1892	11.67	11.55	11.62	11.26	12	11.15	11.43	11.2	11.33	11.32	-0.52	-0.12	-0.41	0.07	-0.68
mmu-miR-1893	6.58	6.75	6.77	6.66	6.76	6.8	6.97	6.85	6.79	6.91	0.22	0.22	0.07	0.13	0.15
mmu-miR-1895	9.95	9.94	10.38	10.39	10.34	10.04	9.84	9.97	9.79	10.02	0.08	-0.1	-0.42	-0.61	-0.32
mmu-miR-1897-5p	9.36	9.36	9.4	9.26	9.68	9.04	8.91	9.13	8.85	9.15	-0.32	-0.45	-0.27	-0.41	-0.52
mmu-miR-1898	6.45	6.78	6.56	6.57	6.48	6.44	6.4	6.55	6.45	6.57	-0.02	-0.38	-0.02	-0.12	0.09
mmu-miR-1899	11.62	11.58	11.58	11.24	11.45	11.07	11.01	11.12	10.73	10.82	-0.55	-0.57	-0.46	-0.5	-0.63
mmu-miR-18a	6.47	6.35	6.38	6.48	6.42	6.99	6.99	6.87	6.77	6.75	0.52	0.64	0.49	0.3	0.33
mmu-miR-18a*	6.53	6.71	6.64	6.47	6.64	6.49	6.5	6.61	6.42	6.51	-0.03	-0.21	-0.03	-0.05	-0.13
mmu-miR-18b	6.93	6.84	6.8	6.57	6.93	6.88	6.82	6.8	7.01	6.69	-0.05	-0.03	0	0.43	-0.24
mmu-miR-18b*	8.5	8.85	8.58	7.97	8.19	8.01	7.96	7.97	8	7.78	-0.49	-0.89	-0.61	0.04	-0.41
mmu-miR-190	6.43	6.36	6.42	6.47	6.31	6.34	6.37	6.45	6.52	6.71	-0.09	0.01	0.03	0.05	0.4
mmu-miR-190*	6.1	6.15	6.15	6.08	6.09	6.22	6.12	6.22	6.26	6.19	0.12	-0.03	0.07	0.18	0.1
mmu-miR-1900	7.63	7.58	7.66	7.19	7.59	7.97	7.82	7.79	7.76	7.57	0.34	0.24	0.13	0.58	-0.02
mmu-miR-1902	13.54	13.72	13.72	13.54	13.9	13.39	13.46	13.72	13.39	13.39	-0.15	-0.26	0	-0.15	-0.51
mmu-miR-1903	7.52	7.06	7.39	7.08	7.22	7.07	7.13	7.12	6.96	6.77	-0.45	0.07	-0.28	-0.11	-0.45
mmu-miR-1904	7.74	7.5	7.72	7.59	8.17	7.53	7.21	7.41	7.28	7.59	-0.22	-0.29	-0.31	-0.31	-0.58
mmu-miR-1905	8.13	8.34	8.06	7.85	8.1	8.44	8.3	8.01	8.12	8.1	0.31	-0.04	-0.05	0.27	0
mmu-miR-1906	7	7	7.19	7.1	7.21	6.6	6.74	6.7	6.7	6.69	-0.4	-0.26	-0.49	-0.39	-0.52
mmu-miR-1907	10.34	10.49	10.43	11.12	11.38	10.73	10.67	10.17	10.64	10.53	0.39	0.18	-0.26	-0.48	-0.84
mmu-miR-190b	6.77	6.55	6.72	6.46	6.62	6.36	6.23	6.36	6.41	6.31	-0.41	-0.31	-0.36	-0.05	-0.31
mmu-miR-190b*	6.25	6.31	6.28	6.33	6.33	6.38	6.29	6.41	6.33	6.35	0.13	-0.02	0.13	0	0.02
mmu-miR-191*	6.31	6.23	6.29	6.3	6.27	6.29	6.34	6.29	6.35	6.32	-0.02	0.11	-0.01	0.05	0.05
mmu-miR-1912	6.31	6.4	6.32	6.27	6.23	6.37	6.24	6.35	6.31	6.31	0.05	-0.16	0.03	0.04	0.08
mmu-miR-1912*	6.27	6.37	6.33	6.35	6.36	6.41	6.3	6.33	6.38	6.43	0.14	-0.07	0	0.04	0.07
mmu-miR-192	6.49	6.49	6.46	6.81	6.43	6.67	6.33	6.45	6.41	6.68	0.18	-0.15	-0.01	-0.4	0.25
mmu-miR-192*	6.29	6.26	6.19	6.2	6.27	6.13	6.13	6.2	6.27	6.24	-0.16	-0.13	0	0.07	-0.02
mmu-miR-1927	6.52	6.56	6.64	6.46	6.53	6.41	6.25	6.31	6.48	6.48	-0.11	-0.32	-0.32	0.02	-0.05
mmu-miR-1928	6.17	6.28	6.2	6.12	6.17	6.32	6.2	6.19	6.23	6.26	0.15	-0.08	-0.01	0.11	0.09
mmu-miR-1929	6.27	6.41	6.33	6.23	6.3	6.26	6.27	6.29	6.28	6.3	-0.01	-0.13	-0.05	0.05	0.01
mmu-miR-193	6.1	6.12	6.07	6.17	6.17	6.41	6.43	6.62	6.61	6.73	0.31	0.31	0.54	0.44	0.57
mmu-miR-193*	6.37	6.43	6.3	6.37	6.43	6.34	6.41	6.39	6.4	6.41	-0.03	-0.02	0.09	0.03	-0.01
mmu-miR-1931	8.95	9.01	8.95	8.92	9.48	9.3	9.26	9.06	8.91	9.17	0.35	0.25	0.11	-0.01	-0.31
mmu-miR-1933-3p	6.38	6.37	6.18	6.33	6.27	6.16	6.27	6.24	6.49	6.18	-0.22	-0.1	0.05	0.16	-0.09
mmu-miR-1933-5p	6.38	6.37	6.43	6.47	6.28	6.25	6.29	6.23	6.26	6.24	-0.13	-0.07	-0.2	-0.21	-0.04
mmu-miR-1934	9.12	9.38	9.33	9.12	9.12	9.43	9.04	9.38	8.79	8.86	0.31	-0.34	0.05	-0.33	-0.26
mmu-miR-1934*	8.44	8.91	8.57	8.74	9.24	8.78	8.92	8.57	8.66	8.83	0.34	0.01	0	-0.07	-0.41
mmu-miR-1935	13.1	13.1	12.93	13.46	13.88	13.54	13.72	13.1	12.98	13.1	0.44	0.63	0.17	-0.48	-0.78
mmu-miR-1936	6.47	6.46	6.44	6.53	6.42	6.27	6.3	6.36	6.31	6.3	-0.2	-0.15	-0.08	-0.21	-0.11
mmu-miR-1938	6.39	6.38	6.36	6.49	6.38	6.33	6.36	6.33	6.32	6.31	-0.06	-0.02	-0.03	-0.16	-0.08
mmu-miR-193b	7.15	7.03	7.16	7.47	7.15	7.28	7.35	7.38	7.5	7.53	0.13	0.32	0.22	0.03	0.39
mmu-miR-193b*	7.8	7.77	7.84	7.76	7.82	7.29	7.19	7.22	7.15	7.32	-0.51	-0.58	-0.61	-0.62	-0.5
mmu-miR-194	6.75	6.68	6.66	7.07	6.64	7.19	7.21	7.04	7.11	7.23	0.44	0.53	0.38	0.04	0.59
mmu-miR-194-1*	6.37	6.44	6.41	6.56	6.44	6.11	6.2	6.22	6.11	6.08	-0.26	-0.24	-0.19	-0.45	-0.36
mmu-miR-194-2*	7.08	7.03	7.15	7.23	7.12	6.79	6.75	6.64	6.93	6.79	-0.29	-0.28	-0.51	-0.3	-0.32
mmu-miR-1940	10.22	10.21	10.47	10.53	10.42	9.74	9.97	9.81	10.02	9.95	-0.48	-0.24	-0.66	-0.51	-0.46
mmu-miR-1941-3p	6.55	6.47	6.47	6.52	6.46	6.36	6.35	6.41	6.34	6.33	-0.19	-0.12	-0.06	-0.18	-0.13
mmu-miR-1941-5p	7.19	7.35	7.34	7.44	7.6	6.97	7.03	7.02	6.8	7	-0.22	-0.32	-0.32	-0.64	-0.6
mmu-miR-1943	9.3	9.5	9.01	9.28	9.81	8.93	9.18	8.75	9	9.25	-0.37	-0.32	-0.26	-0.28	-0.56
mmu-miR-1943*	9.4	9.46	9.25	9.46	9.28	9.36	9.81	9.41	9.41	9.03	-0.04	0.35	0.16	-0.05	-0.25
mmu-miR-1945	6.38	6.43	6.33	6.51	6.53	6.55	6.47	6.44	6.37	6.48	0.18	0.05	0.11	-0.14	-0.04
mmu-miR-1946a,mmu-miR-1946b	9.52	9.87	9.85	9.84	10.1	10.1	10.17	9.94	9.94	10.1	0.58	0.3	0.1	0.11	0
mmu-miR-1947	7.11	7.13	7.08	7.04	7.3	6.98	6.91	7.04	6.78	6.85	-0.14	-0.22	-0.03	-0.27	-0.45
mmu-miR-1947*	6.41	6.37	6.32	6.34	6.31	6.42	6.45	6.36	6.32	6.34	0.01	0.08	0.04	-0.02	0.03
mmu-miR-1948	6.55	6.51	6.65	6.56	6.55	6.22	6.27	6.31	6.29	6.36	-0.33	-0.24	-0.34	-0.27	-0.19
mmu-miR-1948*	6.24	6.43	6.33	6.36	6.33	6.36	6.37	6.36	6.38	6.44	0.11	-0.06	0.03	0.02	0.11
mmu-miR-195*	7.6	7.37	7.67	7.78	7.58	7.49	7.99	7.28	7.58	7.2	-0.11	0.61	-0.39	-0.2	-0.39
mmu-miR-1950	6.11	6.1	6.03	6.22	6.03	6.06	6.13	6.08	6.03	6.07	-0.04	0.03	0.06	-0.19	0.04
mmu-miR-1951	7.29	7.49	7.31	7.33	7.35	7.01	6.96	6.97	7.12	7.02	-0.28	-0.52	-0.33	-0.21	-0.33
mmu-miR-1953	6.19	6.28	6.22	6.29	6.24	6.28	6.24	6.25	6.2	6.18	0.09	-0.05	0.03	-0.09	-0.07
mmu-miR-1954	6.29	6.38	6.35	6.66	6.24	6.51	6.29	6.31	6.27	6.35	0.22	-0.09	-0.04	-0.39	0.11
mmu-miR-1955-5p	6.13	6.18	6.19	6.27	6.23	6.06	6.09	6.05	6.06	6.01	-0.07	-0.09	-0.14	-0.21	-0.22
mmu-miR-1956	6.97	7.01	6.87	6.98	7.29	7.02	7.15	6.79	6.85	7.02	0.05	0.14	-0.08	-0.12	-0.27
mmu-miR-1957	7.77	8.06	7.8	8.21	8.06	7.88	7.7	8.21	7.59	7.73	0.12	-0.36	0.41	-0.61	-0.33
mmu-miR-1958	6.7	6.73	6.75	6.74	6.82	6.76	6.77	6.73	6.82	6.64	0.07	0.05	-0.02	0.08	-0.18
mmu-miR-1960	6.82	6.76	6.7	6.68	6.81	6.63	6.66	6.52	6.72	6.49	-0.19	-0.1	-0.18	0.05	-0.31
mmu-miR-1961	6.2	6.17	6.12	6.23	6.19	6.32	6.25	6.24	6.26	6.35	0.12	0.08	0.12	0.03	0.16
mmu-miR-1962	7.41	7.64	7.52	7.84	7.7	7.72	7.72	7.54	7.77	7.84	0.31	0.07	0.03	-0.07	0.13
mmu-miR-1963	6.37	6.4	6.37	6.43	6.44	6.35	6.41	6.4	6.26	6.34	-0.02	0.01	0.03	-0.16	-0.1
mmu-miR-1964-3p	6.48	6.49	6.51	6.6	6.52	6.57	6.59	6.57	6.49	6.43	0.1	0.1	0.07	-0.11	-0.09
mmu-miR-1964-5p	6.3	6.28	6.23	6.38	6.3	6.17	6.17	6.11	6.18	6.19	-0.13	-0.12	-0.12	-0.2	-0.11
mmu-miR-1965	6.56	6.57	6.54	6.55	6.61	6.31	6.25	6.37	6.26	6.45	-0.25	-0.33	-0.17	-0.29	-0.16
mmu-miR-1966	8.57	8.64	8.66	8.79	8.74	7.99	8.18	8.17	8.24	8.24	-0.58	-0.46	-0.49	-0.55	-0.49
mmu-miR-1967	7.09	7.29	7.32	7.19	7.4	6.99	7.24	7.06	7.01	7.04	-0.09	-0.05	-0.26	-0.18	-0.36
mmu-miR-1968	6.64	6.69	6.73	6.77	6.78	6.62	6.62	6.47	6.46	6.64	-0.02	-0.07	-0.26	-0.31	-0.14
mmu-miR-1968*	6.06	6.03	6.03	6.12	6.19	6.01	6.01	5.98	6.08	6.05	-0.04	-0.01	-0.06	-0.05	-0.14
mmu-miR-1969	6.2	6.19	6.13	6.28	6.22	6.19	6.18	6.19	6.11	6.14	-0.01	-0.01	0.07	-0.17	-0.08
mmu-miR-196a	6.26	6.21	6.27	6.29	6.29	6.13	6.09	6.13	6.19	6.17	-0.13	-0.12	-0.14	-0.1	-0.12
mmu-miR-196a-2*	6.27	6.31	6.26	6.18	6.19	6.27	6.31	6.32	6.31	6.2	0	0	0.06	0.13	0.01
mmu-miR-196b	6.37	6.54	6.45	6.36	6.4	6.4	6.27	6.3	6.35	6.47	0.03	-0.26	-0.14	-0.01	0.07
mmu-miR-196b*	6.92	6.64	6.91	6.68	6.64	6.49	6.32	6.4	6.32	6.29	-0.43	-0.32	-0.5	-0.36	-0.35
mmu-miR-1970	7.19	7.4	7.44	7.33	7.26	6.91	6.97	6.93	6.92	6.98	-0.27	-0.43	-0.51	-0.41	-0.27
mmu-miR-1971	7.85	7.88	7.72	7.83	8.24	8.03	8.15	7.64	7.73	7.93	0.18	0.27	-0.08	-0.1	-0.31
mmu-miR-1981	7.39	7.39	7.22	7.52	7.81	7.57	7.77	7.35	7.37	7.47	0.17	0.38	0.13	-0.14	-0.33
mmu-miR-1981*	6.34	6.25	6.35	6.41	6.49	6.22	6.17	6.18	6.27	6.23	-0.12	-0.08	-0.16	-0.14	-0.26
mmu-miR-1982.1,mmu-miR-1982.2	7.1	7.31	7.01	6.69	6.97	6.98	6.81	6.82	6.91	6.77	-0.11	-0.49	-0.19	0.21	-0.21
mmu-miR-1982*	9.5	9.77	9.81	9.56	9.94	9.48	9.13	9.36	9.24	9.38	-0.02	-0.63	-0.44	-0.32	-0.55
mmu-miR-1983	11.91	12.33	11.81	11.51	11.91	11.58	11.62	12.04	11.48	11.51	-0.33	-0.71	0.23	-0.02	-0.4
mmu-miR-19a	7.35	7.28	7.25	7.34	7.17	7.72	7.62	7.76	7.74	7.68	0.37	0.34	0.52	0.4	0.51
mmu-miR-19a*	6.23	6.12	6.15	6.12	6.13	6.33	6.35	6.23	6.3	6.23	0.1	0.23	0.08	0.18	0.1
mmu-miR-19b-2*	6.01	6.01	6.09	6.04	6.14	6.01	6.01	6.01	6.04	5.98	0	0	-0.08	0	-0.17
mmu-miR-1a	14.78	14.43	15.01	15.01	14.78	14.78	14.2	14.39	14.78	15.01	0	-0.24	-0.62	-0.23	0.23
mmu-miR-1a-1*	6.18	6.13	6.15	6.29	6.29	6.22	6.16	6.24	6.24	6.25	0.04	0.02	0.09	-0.05	-0.04
mmu-miR-1b-3p	6.03	6.13	6.12	6.13	6.17	6.22	6.13	6.28	6.12	6.27	0.18	0	0.16	-0.01	0.1
mmu-miR-1b-5p	6.28	6.3	6.35	6.17	6.34	6.1	6.12	6.13	6.13	6.12	-0.18	-0.19	-0.22	-0.04	-0.22
mmu-miR-200a*	6.41	6.35	6.34	6.43	6.4	6.38	6.33	6.34	6.36	6.3	-0.03	-0.02	0	-0.07	-0.1
mmu-miR-200b	6.32	6.32	6.24	6.2	6.31	6.34	6.37	6.27	6.43	6.26	0.02	0.05	0.03	0.23	-0.06
mmu-miR-200b*	6.38	6.41	6.41	6.52	6.35	6.29	6.38	6.36	6.33	6.41	-0.09	-0.04	-0.05	-0.19	0.06
mmu-miR-200c	6.4	6.34	6.29	6.3	6.38	6.45	6.37	6.34	6.27	6.32	0.04	0.03	0.05	-0.04	-0.06
mmu-miR-200c*	6.19	6.26	6.18	6.3	6.18	6.25	6.24	6.25	6.16	6.23	0.06	-0.03	0.07	-0.15	0.05
mmu-miR-201*	6.28	6.35	6.37	6.28	6.36	6.32	6.46	6.41	6.54	6.28	0.04	0.11	0.04	0.25	-0.07
mmu-miR-202-3p	6.84	6.85	6.96	6.79	7.06	6.92	6.98	6.97	6.91	6.97	0.09	0.12	0	0.13	-0.09
mmu-miR-203	6.32	6.3	6.25	6.38	6.35	6.54	6.33	6.26	6.28	6.64	0.21	0.03	0.01	-0.1	0.29
mmu-miR-204	6.28	6.29	6.21	6.37	6.37	6.52	6.54	6.64	6.7	6.66	0.23	0.24	0.43	0.33	0.29
mmu-miR-205*	6.33	6.41	6.4	6.37	6.44	6.45	6.49	6.47	6.41	6.45	0.12	0.08	0.07	0.04	0.01
mmu-miR-206	7.72	7.79	7.76	7.48	7.62	7.13	7.04	7.23	7.18	7.3	-0.58	-0.76	-0.54	-0.31	-0.31
mmu-miR-207	11.24	11.01	11.08	10.87	11.12	10.34	10.78	10.49	10.49	10.22	-0.89	-0.23	-0.59	-0.39	-0.9
mmu-miR-208a-3p	12.73	12.73	12.28	12.73	12.54	12.18	12.33	12.56	12.54	12.56	-0.55	-0.4	0.28	-0.19	0.03
mmu-miR-208a-5p	10.59	10.64	10.53	10.3	10.71	10.47	10.44	10.51	10.26	10.38	-0.12	-0.2	-0.03	-0.04	-0.33
mmu-miR-20a*	6.18	6.23	6.19	6.27	6.27	6.43	6.37	6.39	6.38	6.4	0.25	0.13	0.2	0.11	0.14
mmu-miR-20b*	6.29	6.24	6.34	6.37	6.28	6.34	6.41	6.32	6.3	6.32	0.05	0.17	-0.02	-0.06	0.04
mmu-miR-21*	6.43	6.41	6.43	6.48	6.46	7.07	7.25	7.19	6.68	6.54	0.64	0.84	0.76	0.2	0.08
mmu-miR-210	7.99	7.69	8.09	8.03	7.8	7.84	8.12	7.82	8.38	7.79	-0.15	0.44	-0.28	0.35	-0.01
mmu-miR-210*	9.38	9.36	9.58	9.36	9.4	9.31	9.74	9.54	9.52	9.31	-0.07	0.39	-0.04	0.16	-0.09
mmu-miR-211	6.78	6.99	6.93	6.71	7	6.82	6.98	6.93	6.8	6.88	0.03	-0.01	0	0.09	-0.12
mmu-miR-211*	8.74	9	8.7	8.87	9.25	9	9.31	9.15	8.95	9.25	0.26	0.31	0.45	0.08	0.01
mmu-miR-212-3p	6.78	6.89	6.72	6.93	6.84	6.77	6.62	6.91	6.47	6.72	-0.01	-0.26	0.19	-0.46	-0.12
mmu-miR-212-5p	6.17	6.34	6.18	6.13	6.06	6.18	6.15	6.17	6.13	6.25	0.01	-0.19	-0.02	0	0.19
mmu-miR-2136	8.83	9.31	9.03	8.78	9.31	8.79	9.5	8.46	9.48	8.99	-0.04	0.19	-0.57	0.7	-0.32
mmu-miR-2137	13.39	13.9	13.39	13.1	13.46	13.46	13.62	13.46	13.62	13.54	0.07	-0.28	0.07	0.52	0.08
mmu-miR-2139	6.31	6.27	6.34	6.23	6.31	6.25	6.4	6.29	6.39	6.29	-0.07	0.14	-0.05	0.16	-0.02
mmu-miR-214	9.17	9.19	9.04	9.09	9	9.36	9.03	9.31	9.48	9.13	0.19	-0.17	0.27	0.39	0.13
mmu-miR-214*	6.77	6.79	6.78	6.67	6.84	7.21	6.78	6.94	7.15	6.84	0.44	-0.01	0.17	0.48	0
mmu-miR-215*	6.13	6.12	6.12	6.14	6.13	6.17	6.16	6.11	6.1	6.09	0.04	0.03	-0.01	-0.04	-0.04
mmu-miR-216a	6.33	6.31	6.28	6.45	6.36	6.43	6.48	6.35	6.4	6.36	0.1	0.16	0.07	-0.05	0
mmu-miR-216a*	6.32	6.29	6.29	6.39	6.3	6.22	6.27	6.27	6.17	6.22	-0.11	-0.03	-0.02	-0.22	-0.09
mmu-miR-216b	6.21	6.19	6.13	6.19	6.23	6.18	6.14	6.1	6.11	6.26	-0.03	-0.05	-0.03	-0.08	0.03
mmu-miR-216b*	6.33	6.32	6.24	6.19	6.28	6.32	6.46	6.46	6.41	6.33	0	0.14	0.21	0.22	0.05
mmu-miR-217	6.24	6.23	6.16	6.22	6.16	6.26	6.25	6.12	6.1	6.19	0.03	0.02	-0.04	-0.12	0.04
mmu-miR-217*	6.23	6.22	6.34	6.22	6.3	6.35	6.48	6.41	6.41	6.34	0.11	0.26	0.07	0.19	0.04
mmu-miR-218	6.6	6.48	6.67	6.64	6.46	6.88	6.93	7	6.89	6.83	0.29	0.45	0.33	0.25	0.36
mmu-miR-2182	8.79	8.48	8.56	8.55	8.72	8.64	8.78	8.65	9.12	8.59	-0.15	0.3	0.1	0.57	-0.13
mmu-miR-2183	10.4	10.1	10.13	9.74	9.89	10.02	9.94	9.79	9.62	9.58	-0.38	-0.16	-0.35	-0.12	-0.31
mmu-miR-219-3p	6.45	6.47	6.43	6.45	6.49	6.41	6.36	6.27	6.29	6.33	-0.04	-0.11	-0.16	-0.16	-0.15
mmu-miR-219-5p	6.17	6.17	6.15	6.26	6.15	6.33	6.3	6.29	6.21	6.37	0.16	0.13	0.14	-0.05	0.22
mmu-miR-221*	6.1	6.12	6.08	6.14	6.07	6.14	6.12	6.16	6.11	6.16	0.04	0	0.08	-0.03	0.09
mmu-miR-222*	6.2	6.18	6.22	6.3	6.17	6.15	6.13	6.24	6.2	6.18	-0.05	-0.06	0.01	-0.09	0.02
mmu-miR-224	6.29	6.27	6.26	6.25	6.26	6.51	6.64	6.62	6.64	6.49	0.21	0.37	0.36	0.39	0.23
mmu-miR-23a*	8.1	8.26	8.13	7.99	8.41	8.03	7.93	7.96	7.81	7.67	-0.07	-0.33	-0.17	-0.18	-0.74
mmu-miR-23b*	6.25	6.17	6.2	6.35	6.25	6.31	6.36	6.27	6.28	6.23	0.06	0.19	0.06	-0.07	-0.02
mmu-miR-24-1*	6.73	6.66	6.66	6.92	6.75	7.38	7.18	7.31	7.47	7.51	0.65	0.52	0.64	0.55	0.76
mmu-miR-25	7.32	7.25	7.17	7.57	7.25	8.17	7.81	7.72	7.62	7.62	0.85	0.56	0.55	0.05	0.37
mmu-miR-25*	6.41	6.44	6.39	6.71	6.51	6.37	6.45	6.34	6.34	6.3	-0.04	0.01	-0.05	-0.37	-0.2
mmu-miR-26a	10.96	11.12	10.67	11.45	10.86	11.67	11.38	11.51	11.58	11.74	0.71	0.25	0.84	0.13	0.88
mmu-miR-26a-2*	6.78	6.76	6.76	6.75	6.64	6.32	6.51	6.37	6.66	6.33	-0.45	-0.25	-0.39	-0.09	-0.31
mmu-miR-26b*	6.35	6.37	6.29	6.43	6.35	6.49	6.73	6.67	6.75	6.71	0.14	0.36	0.38	0.32	0.36
mmu-miR-27a*	6.18	6.21	6.22	6.37	6.25	6.29	6.35	6.26	6.22	6.24	0.11	0.14	0.05	-0.16	-0.01
mmu-miR-27b*	6.23	6.25	6.35	6.42	6.23	6.52	6.41	6.28	6.31	6.38	0.29	0.16	-0.07	-0.11	0.15
mmu-miR-28*	7.02	7.59	7.24	7.25	7	7.09	6.79	6.97	6.85	7.09	0.07	-0.8	-0.27	-0.39	0.09
mmu-miR-28b	6.33	6.3	6.23	6.16	6.3	6.44	6.58	6.61	6.5	6.49	0.11	0.27	0.38	0.34	0.19
mmu-miR-290-3p	6.8	7.03	7	6.85	6.96	6.91	7.11	7.08	6.96	7.04	0.1	0.08	0.08	0.11	0.08
mmu-miR-290-5p	6.88	7.16	6.83	7.01	7.33	7.22	7.57	7.19	7.1	7.29	0.35	0.42	0.36	0.08	-0.03
mmu-miR-291a-3p	6.29	6.22	6.25	6.23	6.3	6.29	6.33	6.4	6.3	6.25	0.01	0.11	0.16	0.07	-0.05
mmu-miR-291a-5p	6.64	6.75	6.7	6.54	6.81	6.48	6.47	6.47	6.29	6.44	-0.15	-0.28	-0.23	-0.25	-0.37
mmu-miR-291b-5p	6.67	6.66	6.6	6.52	6.79	6.43	6.55	6.48	6.37	6.43	-0.25	-0.11	-0.12	-0.15	-0.36
mmu-miR-292-3p	7.13	7.57	7.4	7.38	7.23	7.19	7.17	7.19	7.21	7.15	0.06	-0.4	-0.21	-0.17	-0.08
mmu-miR-292-5p	6.57	6.74	6.53	6.45	6.71	6.68	7.13	6.64	6.83	6.82	0.11	0.39	0.12	0.38	0.11
mmu-miR-293	6.35	6.51	6.41	6.52	6.41	6.35	6.33	6.41	6.2	6.38	0	-0.17	0	-0.32	-0.03
mmu-miR-294	6.62	6.85	6.73	6.46	6.73	6.46	6.43	6.49	6.56	6.52	-0.17	-0.42	-0.24	0.1	-0.21
mmu-miR-294*	7.1	7.12	7.12	7.12	7.41	6.79	6.7	6.78	6.51	6.77	-0.32	-0.42	-0.34	-0.61	-0.64
mmu-miR-295*	6.39	6.48	6.4	6.38	6.36	6.47	6.35	6.47	6.29	6.43	0.08	-0.12	0.07	-0.09	0.07
mmu-miR-296-3p	8.56	8.52	8.68	8.76	8.92	8.33	8.38	8.14	8.52	8.36	-0.23	-0.13	-0.55	-0.25	-0.55
mmu-miR-296-5p	6.61	6.64	6.69	6.64	6.68	6.67	6.78	6.64	6.71	6.78	0.07	0.14	-0.05	0.07	0.1
mmu-miR-297a-5*	6.4	6.34	6.21	6.24	6.3	6.23	6.2	6.2	6.18	6.25	-0.17	-0.14	-0.01	-0.05	-0.04
mmu-miR-297a*,mmu-miR-297b-3p,mmu-miR-297c*	7.57	7.23	7.19	6.95	7.21	6.78	6.94	6.71	6.96	6.79	-0.78	-0.29	-0.47	0.01	-0.42
mmu-miR-298	8.61	8.7	8.65	8.88	9.18	8.57	8.62	8.39	8.59	8.7	-0.04	-0.08	-0.26	-0.29	-0.48
mmu-miR-298*	6.19	6.25	6.24	6.26	6.23	6.19	6.29	6.14	6.15	6.2	0	0.04	-0.09	-0.12	-0.03
mmu-miR-299*	6.4	6.35	6.3	6.31	6.38	6.4	6.27	6.34	6.29	6.39	0	-0.07	0.04	-0.02	0.01
mmu-miR-29a	11.55	11.48	11.32	11.74	11.43	12	11.45	11.81	11.55	11.81	0.45	-0.04	0.5	-0.2	0.39
mmu-miR-29a*	6.94	6.9	7.03	7.04	6.87	6.96	6.82	6.88	6.99	6.92	0.02	-0.08	-0.14	-0.05	0.05
mmu-miR-29b-1*	6.66	6.94	6.84	7.11	6.97	6.64	6.7	6.66	6.76	6.66	-0.02	-0.23	-0.18	-0.35	-0.31
mmu-miR-29b-2*	6.65	6.7	6.69	6.93	6.64	6.69	6.75	6.55	6.64	6.68	0.04	0.05	-0.15	-0.29	0.04
mmu-miR-29c	9.91	9.89	9.87	10.22	9.79	10.53	10.34	10.43	10.39	10.44	0.63	0.45	0.56	0.17	0.66
mmu-miR-29c*	6.91	6.75	6.84	7.02	6.89	6.97	6.93	6.73	6.67	6.99	0.06	0.17	-0.11	-0.35	0.1
mmu-miR-300	6.9	6.88	6.89	6.84	6.87	7.14	6.99	7.05	7	6.85	0.24	0.12	0.16	0.16	-0.02
mmu-miR-300*	6.37	6.36	6.38	6.42	6.49	6.66	6.51	6.39	6.41	6.44	0.29	0.14	0.01	-0.02	-0.05
mmu-miR-301a	6.36	6.36	6.39	6.49	6.39	6.84	6.64	6.82	6.9	6.94	0.48	0.28	0.43	0.41	0.54
mmu-miR-301b	6.29	6.25	6.24	6.32	6.25	6.47	6.64	6.59	6.57	6.54	0.18	0.39	0.36	0.25	0.29
mmu-miR-301b*	6.37	6.36	6.32	6.25	6.41	6.52	6.76	6.61	6.69	6.63	0.14	0.4	0.29	0.44	0.22
mmu-miR-302a	6.3	6.41	6.29	6.3	6.26	6.21	6.22	6.18	6.22	6.23	-0.08	-0.19	-0.11	-0.08	-0.03
mmu-miR-302a*	6.22	6.2	6.23	6.13	6.23	6.29	6.37	6.32	6.28	6.28	0.07	0.16	0.09	0.15	0.05
mmu-miR-302c	7.49	7.72	7.55	6.92	7.76	7.12	7.16	7.23	7.36	7.19	-0.37	-0.56	-0.32	0.44	-0.57
mmu-miR-302c*	6.19	6.19	6.19	6.18	6.22	6.28	6.23	6.26	6.3	6.36	0.09	0.04	0.07	0.11	0.14
mmu-miR-302d	6.27	6.29	6.32	6.12	6.19	6.11	6.14	6.12	6.19	6.14	-0.16	-0.14	-0.2	0.07	-0.05
mmu-miR-302d*	6.37	6.55	6.49	6.37	6.58	6.69	6.9	6.75	6.68	6.68	0.32	0.36	0.25	0.31	0.1
mmu-miR-3057-5p	6.69	6.68	6.71	6.81	6.78	6.53	6.39	6.51	6.36	6.47	-0.17	-0.29	-0.2	-0.45	-0.31
mmu-miR-3058*	6.62	6.61	6.62	6.78	6.66	6.48	6.34	6.32	6.37	6.61	-0.14	-0.27	-0.3	-0.41	-0.06
mmu-miR-3059	7.07	6.98	7	6.77	6.88	6.98	6.94	6.93	6.87	6.8	-0.09	-0.04	-0.07	0.1	-0.08
mmu-miR-3059*	7.19	7.12	7.15	7.01	7.41	6.84	6.83	6.79	6.75	6.97	-0.34	-0.29	-0.36	-0.25	-0.44
mmu-miR-3060	7.13	7.15	6.97	7.07	6.85	6.65	6.65	6.77	6.66	6.64	-0.48	-0.5	-0.2	-0.41	-0.21
mmu-miR-3060*	7.2	7.32	7.19	6.88	7.18	6.78	6.77	6.67	7.02	6.78	-0.43	-0.55	-0.52	0.14	-0.4
mmu-miR-3061-3p	6.32	6.27	6.23	6.33	6.21	6.25	6.2	6.29	6.2	6.28	-0.08	-0.06	0.06	-0.13	0.07
mmu-miR-3061-5p	7.03	7.21	7.07	7.2	7.35	7.12	7.07	7.28	7.22	7.24	0.09	-0.14	0.21	0.03	-0.11
mmu-miR-3062	6.44	6.49	6.47	6.41	6.55	6.49	6.78	6.73	6.73	6.63	0.05	0.29	0.26	0.32	0.08
mmu-miR-3062*	6.37	6.41	6.3	6.21	6.33	6.33	6.3	6.41	6.45	6.47	-0.04	-0.11	0.11	0.25	0.14
mmu-miR-3063	6.37	6.33	6.4	6.38	6.37	6.38	6.36	6.32	6.38	6.37	0.01	0.03	-0.08	0	-0.01
mmu-miR-3064-3p	7.15	7.22	7.02	6.9	7.09	6.99	6.92	6.94	6.98	6.88	-0.17	-0.3	-0.08	0.08	-0.21
mmu-miR-3064-5p	7.61	7.77	7.76	7.53	7.67	7.02	6.9	6.98	7.39	7.01	-0.59	-0.87	-0.79	-0.13	-0.66
mmu-miR-3065	6.34	6.24	6.36	6.31	6.25	6.16	6.18	6.23	6.25	6.11	-0.18	-0.05	-0.13	-0.07	-0.14
mmu-miR-3065*	6.36	6.38	6.28	6.37	6.33	6.19	6.15	6.18	6.13	6.18	-0.16	-0.23	-0.09	-0.23	-0.14
mmu-miR-3066*	6.25	6.25	6.19	6.2	6.27	6.28	6.29	6.29	6.36	6.31	0.04	0.04	0.1	0.16	0.04
mmu-miR-3067	6.41	6.46	6.41	6.4	6.42	6.27	6.27	6.28	6.3	6.4	-0.14	-0.19	-0.13	-0.1	-0.02
mmu-miR-3067*	6.32	6.32	6.31	6.35	6.42	6.35	6.32	6.32	6.3	6.28	0.03	0	0.01	-0.05	-0.14
mmu-miR-3068	7.6	7.54	7.48	7.69	7.28	7.94	7.6	7.8	7.76	7.81	0.33	0.06	0.32	0.08	0.53
mmu-miR-3068*	7.84	8.01	8.11	8.14	8.03	8.44	8.41	8.61	8.33	8.38	0.6	0.4	0.5	0.19	0.35
mmu-miR-3069-3p	6.45	6.49	6.57	6.47	6.41	6.75	6.75	6.62	6.73	6.73	0.31	0.26	0.05	0.26	0.33
mmu-miR-3069-5p	6.31	6.28	6.36	6.33	6.32	6.45	6.49	6.44	6.4	6.35	0.14	0.21	0.08	0.07	0.03
mmu-miR-3070a	6.32	6.28	6.38	6.32	6.43	6.26	6.22	6.35	6.27	6.38	-0.06	-0.06	-0.03	-0.04	-0.05
mmu-miR-3070a*,mmu-miR-3070b-5p	8.58	8.87	8.7	8.3	8.39	8.41	7.94	8.19	8.19	8.03	-0.17	-0.93	-0.5	-0.11	-0.36
mmu-miR-3070b-3p	7.79	7.59	7.75	7.46	7.74	7.21	7.01	7.16	7.19	7.12	-0.59	-0.58	-0.59	-0.28	-0.63
mmu-miR-3072*	9.01	9.13	9.09	9.3	9.62	9.18	9.14	9.11	9.17	9.5	0.16	0.01	0.02	-0.13	-0.12
mmu-miR-3074-1-3p	6.33	6.3	6.3	6.3	6.3	6.37	6.27	6.29	6.27	6.33	0.04	-0.03	-0.01	-0.03	0.02
mmu-miR-3074-5p	6.18	6.25	6.1	6.18	6.18	6.28	6.27	6.26	6.18	6.15	0.1	0.02	0.17	0.01	-0.04
mmu-miR-3075	6.8	7.04	6.98	6.89	7.02	7.03	7.07	7.03	6.97	7.03	0.23	0.03	0.04	0.07	0.01
mmu-miR-3075*	6.3	6.24	6.22	6.13	6.29	6.3	6.31	6.3	6.35	6.29	0	0.07	0.09	0.22	-0.01
mmu-miR-3076-3p	6.43	6.41	6.37	6.36	6.43	6.44	6.56	6.38	6.4	6.37	0.01	0.16	0.01	0.04	-0.06
mmu-miR-3076-5p	7.99	8.18	8	8.23	8.21	8.19	8.03	8.14	7.98	8.04	0.2	-0.15	0.14	-0.26	-0.16
mmu-miR-3077*	9.66	9.95	9.77	9.52	9.85	9.95	9.94	9.85	9.66	9.87	0.29	-0.02	0.08	0.14	0.02
mmu-miR-3078	6.41	6.32	6.35	6.26	6.41	6.25	6.24	6.28	6.35	6.35	-0.16	-0.08	-0.07	0.09	-0.06
mmu-miR-3078*	6.4	6.37	6.43	6.37	6.35	6.3	6.26	6.37	6.3	6.37	-0.1	-0.11	-0.06	-0.07	0.02
mmu-miR-3079-3p	6.27	6.14	6.23	6.18	6.21	6.25	6.28	6.23	6.28	6.22	-0.02	0.14	0	0.1	0.01
mmu-miR-3080-3p	6.12	6.14	6.18	6.09	6.1	6.24	6.26	6.18	6.16	6.22	0.12	0.12	0	0.06	0.12
mmu-miR-3081	6.51	6.44	6.55	6.25	6.52	6.62	6.59	6.49	6.51	6.36	0.11	0.15	-0.05	0.26	-0.16
mmu-miR-3081*	7.13	7.38	7.38	7.41	7.47	7.03	7.22	7.09	7.03	7.16	-0.1	-0.15	-0.29	-0.38	-0.31
mmu-miR-3082-3p	6.38	6.37	6.37	6.32	6.39	6.44	6.52	6.44	6.42	6.41	0.05	0.15	0.06	0.1	0.02
mmu-miR-3083	6.35	6.34	6.37	6.26	6.36	6.61	6.64	6.65	6.57	6.47	0.26	0.3	0.28	0.31	0.11
mmu-miR-3083*	7.35	7.73	7.17	7.06	7.01	7.05	7.05	7.05	7.15	7.05	-0.29	-0.68	-0.11	0.09	0.04
mmu-miR-3084	7.27	7.61	7.64	7.39	7.04	7.53	7.32	7.69	7.4	7.38	0.26	-0.29	0.05	0	0.34
mmu-miR-3084*	7.23	6.99	7.59	7.64	7.08	7.39	7.39	7.46	7.58	7.39	0.16	0.4	-0.13	-0.06	0.32
mmu-miR-3085-3p	6.37	6.29	6.47	6.41	6.34	6.3	6.32	6.3	6.47	6.26	-0.07	0.03	-0.17	0.06	-0.08
mmu-miR-3085-5p	6.11	6.11	6.23	6.19	6.14	6.12	6.1	6.1	6.15	6.15	0	-0.01	-0.13	-0.04	0.01
mmu-miR-3086-3p	6.19	6.13	6.25	6.23	6.17	6.15	6.17	6.19	6.23	6.25	-0.05	0.04	-0.05	0	0.09
mmu-miR-3087	6.37	6.35	6.37	6.38	6.32	6.34	6.5	6.38	6.44	6.39	-0.03	0.16	0.01	0.05	0.07
mmu-miR-3087*	8.46	8.68	8.39	8.53	8.87	8.47	8.71	8.36	8.64	8.44	0.01	0.03	-0.02	0.11	-0.43
mmu-miR-3088	6.21	6.18	6.18	6.18	6.26	6.26	6.38	6.43	6.37	6.34	0.06	0.19	0.25	0.19	0.08
mmu-miR-3088*	6.35	6.38	6.4	6.29	6.37	6.54	6.64	6.49	6.54	6.44	0.19	0.26	0.08	0.24	0.07
mmu-miR-3089-3p	6.51	6.59	6.71	6.44	6.48	6.54	6.68	6.57	6.76	6.61	0.03	0.09	-0.15	0.32	0.12
mmu-miR-3089-5p	7.02	7.17	7.2	6.96	7.05	6.83	6.84	6.9	6.89	6.76	-0.19	-0.33	-0.3	-0.07	-0.29
mmu-miR-3090	6.36	6.36	6.27	6.36	6.35	6.41	6.56	6.37	6.41	6.33	0.05	0.2	0.1	0.05	-0.02
mmu-miR-3090*	9.68	9.79	9.66	9.77	9.97	9.95	10.2	9.87	9.46	9.81	0.27	0.41	0.21	-0.31	-0.16
mmu-miR-3091-3p	6.34	6.32	6.33	6.41	6.32	6.44	6.46	6.43	6.44	6.35	0.1	0.13	0.1	0.03	0.03
mmu-miR-3091-5p	6.46	6.37	6.54	6.64	6.45	6.27	6.41	6.4	6.4	6.37	-0.18	0.04	-0.14	-0.23	-0.08
mmu-miR-3092	6.41	6.35	6.4	6.43	6.38	6.47	6.44	6.36	6.36	6.39	0.06	0.09	-0.04	-0.07	0.01
mmu-miR-3093-3p	6.56	6.57	6.57	6.62	6.73	6.58	6.48	6.55	6.64	6.55	0.01	-0.09	-0.02	0.01	-0.19
mmu-miR-3094	6.19	6.09	6.12	6.27	6.13	6.23	6.25	6.18	6.25	6.09	0.04	0.15	0.06	-0.03	-0.04
mmu-miR-3094*	6.46	6.79	6.44	6.49	6.3	6.3	6.22	6.24	6.25	6.41	-0.16	-0.57	-0.19	-0.25	0.11
mmu-miR-3095-3p	8.34	8.24	8.36	8	8.34	8.12	8.11	8.04	7.99	8.03	-0.22	-0.13	-0.32	-0.02	-0.31
mmu-miR-3095-5p	6.22	6.39	6.36	6.3	6.34	6.37	6.46	6.46	6.52	6.37	0.15	0.07	0.1	0.22	0.03
mmu-miR-3097-3p	6.27	6.25	6.29	6.28	6.26	6.38	6.45	6.42	6.43	6.4	0.11	0.2	0.12	0.14	0.14
mmu-miR-3097-5p	8.22	8.11	8.34	8.13	8.27	7.48	7.37	7.41	7.74	7.59	-0.74	-0.74	-0.93	-0.39	-0.69
mmu-miR-3098-3p	7.78	7.78	7.9	7.73	7.72	7.66	7.53	7.57	7.68	7.44	-0.11	-0.25	-0.33	-0.05	-0.28
mmu-miR-3099	10.26	10.34	9.94	9.79	10.21	9.77	9.52	10.15	9.3	9.74	-0.49	-0.82	0.22	-0.49	-0.47
mmu-miR-3099*	8.91	9.11	8.72	8.39	8.44	8.55	8.46	8.58	8.43	8.3	-0.36	-0.65	-0.14	0.04	-0.15
mmu-miR-30a	11.58	11.67	11.2	11.84	11.33	11.84	11.24	11.74	11.51	11.79	0.26	-0.43	0.54	-0.34	0.45
mmu-miR-30a*	7.17	7.33	7.21	7.58	7.19	7.92	7.52	7.53	7.67	7.95	0.75	0.19	0.32	0.09	0.75
mmu-miR-30b*	7.29	7.13	7.29	7.31	7.15	7.03	6.96	6.84	7.12	6.97	-0.26	-0.17	-0.45	-0.19	-0.18
mmu-miR-30c-1*	8.17	8.44	8.41	8.64	8.7	8.38	8.34	8.03	8.67	8.17	0.21	-0.1	-0.37	0.03	-0.52
mmu-miR-30c-2*	7.52	7.44	7.39	7.55	7.55	7.28	7.17	7.16	7.17	7.21	-0.24	-0.27	-0.24	-0.38	-0.34
mmu-miR-30d	12.08	12	11.79	12	11.74	12.28	11.74	12.08	11.91	12	0.21	-0.26	0.29	-0.09	0.26
mmu-miR-30d*	6.34	6.35	6.37	6.44	6.35	6.4	6.38	6.46	6.32	6.37	0.06	0.03	0.09	-0.12	0.02
mmu-miR-30e	11.16	11.81	11.33	11.43	11.26	11.51	10.96	11.48	11.26	11.67	0.35	-0.85	0.15	-0.16	0.41
mmu-miR-30e*	7.05	7.17	7.13	7.28	7.1	7.54	7.31	7.56	7.44	7.61	0.49	0.14	0.43	0.16	0.51
mmu-miR-31	7	7.33	7.28	7.37	6.96	7.85	7.19	7.7	7.38	7.47	0.86	-0.14	0.42	0.01	0.5
mmu-miR-31*	6.25	6.28	6.19	6.15	6.22	6.39	6.52	6.41	6.48	6.38	0.14	0.23	0.22	0.32	0.16
mmu-miR-3100-3p	8.65	8.66	8.78	8.41	8.65	8.81	8.7	8.66	8.71	8.58	0.16	0.03	-0.12	0.31	-0.07
mmu-miR-3101*	6.42	6.78	6.51	6.48	6.46	6.58	6.61	6.51	6.63	6.38	0.16	-0.18	0	0.15	-0.08
mmu-miR-3102	7.96	7.98	7.88	7.75	7.88	7.8	8.01	7.59	7.82	7.58	-0.16	0.03	-0.29	0.07	-0.3
mmu-miR-3102-3p.2	11.26	11.02	11.16	10.67	10.9	10.42	10.49	10.71	10.38	10.21	-0.84	-0.53	-0.45	-0.29	-0.69
mmu-miR-3102*	11.74	11.91	11.97	11.62	12.18	11.38	11.79	11.32	11.62	11.58	-0.37	-0.12	-0.65	0	-0.6
mmu-miR-3103	7.12	7.2	6.99	6.85	6.98	6.94	6.95	7.01	6.97	6.81	-0.17	-0.24	0.01	0.12	-0.17
mmu-miR-3103*	9.05	8.93	8.91	9.04	9.77	8.88	8.56	8.66	8.58	8.92	-0.17	-0.38	-0.25	-0.46	-0.85
mmu-miR-3104-3p	6.4	6.41	6.42	6.37	6.44	6.39	6.37	6.34	6.45	6.37	-0.01	-0.04	-0.08	0.08	-0.06
mmu-miR-3104-5p	9.31	9.48	9.31	9.43	9.84	9.62	9.77	9.48	9.26	9.41	0.31	0.29	0.16	-0.17	-0.43
mmu-miR-3105-3p	6.03	6.06	6.03	6.03	6.08	6.09	6.1	6.09	6.19	6.13	0.06	0.04	0.06	0.17	0.05
mmu-miR-3105-5p	6.8	6.87	6.97	6.9	6.81	6.61	6.64	6.76	6.67	6.61	-0.19	-0.23	-0.21	-0.23	-0.21
mmu-miR-3106	6.09	6.12	6.12	6.15	6.1	6.12	6.28	6.2	6.25	6.1	0.03	0.17	0.08	0.1	0
mmu-miR-3106*	6.22	6.17	6.25	6.13	6.24	6.27	6.3	6.23	6.33	6.3	0.05	0.14	-0.02	0.2	0.06
mmu-miR-3107,mmu-miR-486	9.94	9.81	9.68	10.21	9.56	9.82	9.77	9.4	9.59	9.94	-0.12	-0.04	-0.28	-0.62	0.39
mmu-miR-3107*,mmu-miR-486*	7.7	7.9	7.69	7.93	7.52	7.76	7.39	7.63	7.48	7.69	0.06	-0.51	-0.06	-0.44	0.17
mmu-miR-3108*	6.36	6.25	6.32	6.35	6.2	6.32	6.4	6.4	6.45	6.25	-0.04	0.15	0.09	0.1	0.05
mmu-miR-3109	6.47	6.34	6.37	6.39	6.49	6.66	6.58	6.63	6.64	6.56	0.19	0.24	0.25	0.25	0.07
mmu-miR-3109*	6.26	6.24	6.28	6.17	6.22	6.31	6.34	6.29	6.29	6.3	0.05	0.1	0.01	0.12	0.08
mmu-miR-3110	6.52	6.52	6.55	6.38	6.45	6.4	6.52	6.41	6.54	6.38	-0.13	0	-0.14	0.16	-0.07
mmu-miR-3110*	6.68	6.66	6.61	6.64	6.88	6.7	6.67	6.64	6.67	6.65	0.02	0.01	0.03	0.03	-0.24
mmu-miR-3112*	6.25	6.04	6.2	6.09	6.13	6.07	6.06	6.09	6.09	6.12	-0.18	0.02	-0.11	-0.01	-0.01
mmu-miR-3113*	6.22	6.2	6.3	6.43	6.2	6.31	6.26	6.27	6.31	6.24	0.09	0.06	-0.03	-0.12	0.04
mmu-miR-320	8.97	8.59	9.13	9.68	8.79	8.92	9.17	8.99	9.06	9.11	-0.05	0.57	-0.15	-0.61	0.32
mmu-miR-320*	7.14	7.04	7.12	6.8	6.91	6.96	7.03	6.95	6.97	6.75	-0.18	-0.01	-0.16	0.17	-0.16
mmu-miR-322*	6.27	6.3	6.34	6.37	6.3	6.39	6.29	6.38	6.41	6.51	0.13	-0.01	0.04	0.04	0.21
mmu-miR-323-5p	7.33	7.19	7.35	7.29	7.57	7.33	7.35	7.35	7.19	7.29	0	0.17	0.01	-0.1	-0.29
mmu-miR-324-3p	7.03	7.21	7.23	7.35	7.04	7.18	7.06	7.17	7.07	7.15	0.15	-0.15	-0.06	-0.28	0.11
mmu-miR-324-5p	6.41	6.34	6.4	6.52	6.37	6.77	6.72	6.81	6.79	6.87	0.36	0.38	0.41	0.26	0.5
mmu-miR-325	6.87	6.92	6.68	6.97	6.62	6.38	6.34	6.42	6.32	6.37	-0.49	-0.58	-0.26	-0.65	-0.25
mmu-miR-325*	6.13	6.17	6.16	6.35	6.11	6.13	6.12	6.15	6.12	6.12	0	-0.05	-0.01	-0.23	0.01
mmu-miR-326	6.82	6.8	6.79	6.62	6.82	6.73	6.73	6.68	6.64	6.76	-0.1	-0.07	-0.1	0.02	-0.06
mmu-miR-326*	8.06	8.3	8.08	8.06	8.55	8.71	9.12	8.47	8.47	8.52	0.66	0.82	0.39	0.41	-0.03
mmu-miR-327	8.01	8.06	8.09	7.95	8.5	8.06	8.08	8	8.09	8.41	0.05	0.02	-0.08	0.15	-0.09
mmu-miR-328	9.36	9.31	9.15	9.14	9.17	9.26	9.56	9.36	9.28	9.24	-0.1	0.24	0.2	0.13	0.07
mmu-miR-328*	12.88	12.82	12.88	12.98	12.98	12.82	12.73	12.33	12.28	12.28	-0.06	-0.09	-0.55	-0.69	-0.69
mmu-miR-329	6.75	6.6	6.54	6.37	6.57	6.35	6.36	6.3	6.44	6.38	-0.4	-0.23	-0.24	0.06	-0.2
mmu-miR-329*	6.51	6.41	6.48	6.55	6.45	6.31	6.31	6.3	6.28	6.3	-0.19	-0.1	-0.18	-0.26	-0.15
mmu-miR-33	6.15	6.15	6.22	6.29	6.23	6.41	6.45	6.38	6.38	6.57	0.26	0.3	0.16	0.09	0.34
mmu-miR-33*	6.26	6.18	6.09	6.25	6.17	6.2	6.22	6.22	6.16	6.15	-0.05	0.04	0.13	-0.1	-0.02
mmu-miR-330	6.78	6.99	6.82	6.84	6.77	6.74	6.64	6.63	6.82	6.84	-0.03	-0.35	-0.19	-0.03	0.08
mmu-miR-330*	6.59	6.48	6.59	6.73	6.57	6.26	6.25	6.39	6.43	6.31	-0.34	-0.22	-0.2	-0.3	-0.26
mmu-miR-331-3p	6.64	6.62	6.55	6.91	6.69	7.11	6.81	6.78	6.97	7.14	0.47	0.19	0.23	0.07	0.45
mmu-miR-335-5p	6.45	6.31	6.41	6.37	6.32	6.52	6.49	6.47	6.94	6.98	0.07	0.18	0.06	0.57	0.65
mmu-miR-337-5p	6.57	6.51	6.53	6.35	6.6	6.54	6.51	6.57	6.42	6.4	-0.02	0	0.05	0.06	-0.2
mmu-miR-338-3p	6.36	6.31	6.37	6.41	6.36	6.46	6.47	6.4	6.47	6.48	0.1	0.16	0.04	0.06	0.12
mmu-miR-338-5p	6.7	7.14	6.92	6.78	6.73	6.7	6.42	6.66	6.67	6.59	0	-0.72	-0.26	-0.11	-0.14
mmu-miR-339-5p	6.98	6.79	6.92	7.15	6.98	7.23	7.45	7.29	7.24	7.35	0.26	0.67	0.37	0.09	0.38
mmu-miR-340-3p	6.24	6.29	6.27	6.26	6.29	6.31	6.37	6.42	6.38	6.38	0.08	0.08	0.16	0.12	0.09
mmu-miR-340-5p	6.38	6.31	6.35	6.57	6.4	6.63	6.6	6.68	6.55	6.59	0.25	0.29	0.33	-0.03	0.19
mmu-miR-341	6.97	6.82	6.9	6.93	7.11	7.06	7.13	7.07	6.99	7.03	0.09	0.31	0.17	0.06	-0.08
mmu-miR-342-3p	6.67	6.53	6.5	6.69	6.51	6.77	6.99	6.91	6.82	6.95	0.1	0.47	0.42	0.13	0.45
mmu-miR-342-5p	7.16	7.22	7.37	7.03	7.33	7.15	6.91	7.03	7.29	6.94	-0.01	-0.3	-0.35	0.26	-0.39
mmu-miR-343	6.44	6.8	6.41	6.39	6.34	6.27	6.18	6.31	6.33	6.27	-0.16	-0.61	-0.1	-0.06	-0.07
mmu-miR-344*	6.27	6.38	6.31	6.28	6.31	6.29	6.41	6.33	6.36	6.23	0.02	0.03	0.02	0.08	-0.08
mmu-miR-344b	6.41	6.36	6.33	6.32	6.3	6.45	6.64	6.6	6.52	6.41	0.04	0.28	0.27	0.2	0.11
mmu-miR-344b*	6.33	6.4	6.38	6.35	6.32	6.51	6.47	6.49	6.35	6.45	0.17	0.07	0.11	0	0.13
mmu-miR-344c	6.18	6.2	6.2	6.24	6.25	6.28	6.43	6.32	6.44	6.33	0.1	0.22	0.12	0.19	0.08
mmu-miR-344c*	6.7	7.15	6.82	6.78	6.67	6.71	6.57	6.58	6.68	6.68	0.01	-0.57	-0.23	-0.11	0.01
mmu-miR-344d	6.69	6.56	6.67	6.59	6.67	6.49	6.39	6.64	6.61	6.51	-0.2	-0.17	-0.03	0.01	-0.16
mmu-miR-344d-1*	6.45	6.45	6.44	6.58	6.5	6.22	6.43	6.29	6.47	6.29	-0.24	-0.02	-0.15	-0.11	-0.21
mmu-miR-344d-2*	6.51	6.32	6.52	6.51	6.36	6.28	6.3	6.17	6.37	6.33	-0.23	-0.02	-0.36	-0.14	-0.03
mmu-miR-344d-3*	6.1	6.05	6.05	6.19	6.01	6.27	6.19	6.17	6.17	6.19	0.17	0.14	0.12	-0.02	0.18
mmu-miR-344e	6.18	6.23	6.2	6.19	6.24	6.33	6.31	6.33	6.44	6.34	0.15	0.08	0.13	0.24	0.1
mmu-miR-344e*	6.49	6.42	6.36	6.27	6.37	6.37	6.38	6.3	6.34	6.27	-0.12	-0.04	-0.06	0.07	-0.1
mmu-miR-344f-3p	6.12	6.11	6.12	6.17	6.15	6.2	6.25	6.25	6.28	6.16	0.08	0.14	0.14	0.12	0.01
mmu-miR-344f-5p	6.44	6.4	6.39	6.38	6.4	6.52	6.58	6.52	6.44	6.53	0.09	0.18	0.13	0.06	0.12
mmu-miR-344g-3p	6.42	6.38	6.41	6.38	6.38	6.44	6.73	6.55	6.58	6.47	0.02	0.35	0.14	0.2	0.09
mmu-miR-344g-5p	6.48	6.37	6.45	6.41	6.49	6.42	6.64	6.47	6.48	6.49	-0.05	0.27	0.02	0.07	0
mmu-miR-345-3p	6.64	6.41	6.64	6.77	6.59	6.64	6.7	6.72	6.62	6.74	0	0.29	0.08	-0.15	0.16
mmu-miR-345-5p	8.75	8.81	9.18	8.47	8.7	8.27	8.22	8.34	8.3	8.64	-0.48	-0.59	-0.84	-0.17	-0.06
mmu-miR-346	6.75	6.97	6.88	6.75	6.79	6.75	6.69	6.75	6.75	6.7	0	-0.28	-0.13	0	-0.08
mmu-miR-346*	10.64	10.38	10.51	10.82	11.05	11.01	11.24	10.81	10.96	10.78	0.36	0.85	0.3	0.14	-0.27
mmu-miR-3470a	9.04	9.14	9.05	8.86	8.91	8.85	8.43	8.88	8.53	8.44	-0.19	-0.71	-0.17	-0.33	-0.47
mmu-miR-3470b	9.13	9.17	9.28	9.03	9.05	8.7	8.81	9.17	8.65	8.65	-0.43	-0.36	-0.11	-0.38	-0.4
mmu-miR-3471	7.28	7.38	7.46	7.13	7.13	7.01	6.8	7.14	6.8	6.81	-0.28	-0.58	-0.32	-0.33	-0.32
mmu-miR-3473	14.43	14.39	14.43	14.2	14.06	14.06	14.43	14.2	13.88	13.9	-0.37	0.05	-0.24	-0.32	-0.16
mmu-miR-3473b	15.87	15.56	15.78	15.87	15.38	15.78	15.56	15.78	15.78	15.78	-0.1	0	0	-0.1	0.4
mmu-miR-3473c	7.15	6.97	7.18	6.87	6.98	6.92	6.87	7.12	6.77	6.82	-0.23	-0.1	-0.06	-0.1	-0.16
mmu-miR-3473d	10.43	10.59	10.26	10.4	10.28	9.97	9.95	10.31	9.95	9.98	-0.46	-0.64	0.06	-0.46	-0.3
mmu-miR-3475	6.54	6.56	6.44	6.67	6.6	6.48	6.41	6.44	6.32	6.35	-0.06	-0.16	-0.01	-0.35	-0.25
mmu-miR-34a*	6.11	6.22	6.17	6.07	6.15	6.26	6.18	6.25	6.18	6.28	0.14	-0.03	0.09	0.11	0.13
mmu-miR-34b-3p	6.79	6.65	6.67	6.65	7.09	6.56	6.6	6.66	6.68	6.61	-0.22	-0.05	-0.01	0.03	-0.48
mmu-miR-34b-5p	6.31	6.43	6.33	6.34	6.34	6.66	6.66	6.84	6.89	6.96	0.35	0.23	0.51	0.55	0.62
mmu-miR-34c	6.23	6.27	6.26	6.33	6.26	6.62	6.51	6.51	6.81	6.62	0.39	0.24	0.25	0.47	0.37
mmu-miR-34c*	7.06	7	6.75	7.02	6.96	6.56	6.69	6.81	6.69	6.7	-0.5	-0.31	0.06	-0.32	-0.26
mmu-miR-350	6.48	6.61	6.41	6.36	6.44	6.61	6.48	6.66	6.62	6.64	0.13	-0.13	0.25	0.26	0.2
mmu-miR-350*	6.23	6.22	6.2	6.25	6.22	6.35	6.42	6.37	6.34	6.25	0.11	0.21	0.17	0.09	0.03
mmu-miR-351	6.88	6.91	6.85	6.99	6.75	7.19	7.13	6.97	7.09	7.08	0.31	0.22	0.12	0.1	0.32
mmu-miR-3572	6.44	6.42	6.41	6.32	6.38	6.27	6.31	6.36	6.31	6.25	-0.17	-0.1	-0.05	-0.01	-0.13
mmu-miR-361	6.97	6.85	6.93	7.17	6.94	7.68	7.14	7.34	7.34	7.37	0.72	0.29	0.41	0.17	0.43
mmu-miR-361*	6.48	6.56	6.7	6.7	6.63	6.35	6.52	6.35	6.46	6.54	-0.12	-0.04	-0.35	-0.23	-0.08
mmu-miR-362-3p	6.43	6.28	6.32	6.36	6.28	6.46	6.38	6.52	6.42	6.52	0.03	0.1	0.19	0.06	0.24
mmu-miR-362-5p	6.48	6.44	6.58	6.62	6.52	6.79	6.71	6.78	6.57	6.76	0.31	0.27	0.2	-0.05	0.25
mmu-miR-363-5p	6.72	6.98	6.82	6.89	7.15	6.82	6.89	6.43	7.07	6.89	0.1	-0.08	-0.39	0.18	-0.25
mmu-miR-365	6.64	6.58	6.73	6.64	6.63	6.67	6.63	6.78	6.84	6.99	0.03	0.05	0.05	0.2	0.35
mmu-miR-365-1*	8.03	8.21	8.19	8.04	8.3	7.99	8.09	7.78	7.99	8	-0.04	-0.12	-0.42	-0.05	-0.29
mmu-miR-365-2*	6.89	7.01	6.98	7	6.99	6.93	6.88	6.69	6.81	6.9	0.04	-0.13	-0.28	-0.19	-0.09
mmu-miR-367*	6.2	6.2	6.25	6.12	6.19	6.2	6.23	6.19	6.25	6.22	-0.01	0.03	-0.06	0.14	0.03
mmu-miR-370	7.81	8	7.81	8.1	8.09	7.6	7.44	7.83	7.41	7.6	-0.21	-0.56	0.01	-0.69	-0.48
mmu-miR-374,mmu-miR-374c	6.28	6.37	6.27	6.29	6.3	6.45	6.39	6.36	6.33	6.5	0.16	0.02	0.09	0.04	0.2
mmu-miR-374*	6.62	6.46	6.47	6.49	6.55	6.39	6.42	6.44	6.41	6.46	-0.23	-0.05	-0.03	-0.08	-0.08
mmu-miR-374c*	6.17	6.28	6.24	6.24	6.13	6.28	6.19	6.2	6.21	6.2	0.12	-0.09	-0.04	-0.03	0.07
mmu-miR-376a	6.3	6.23	6.28	6.19	6.19	6.47	6.31	6.41	6.3	6.3	0.17	0.08	0.13	0.1	0.11
mmu-miR-376a*	6.01	6.07	5.98	5.98	6.07	6.14	6.19	6.12	6.06	6.18	0.12	0.12	0.14	0.09	0.1
mmu-miR-376b	6.3	6.1	6.1	6.12	6.14	6.18	6.23	6.14	6.19	6.12	-0.11	0.13	0.04	0.07	-0.02
mmu-miR-376b*	6.09	6.09	6.13	6.23	6.2	6.1	6.17	6.11	6.1	6.1	0.01	0.07	-0.02	-0.13	-0.09
mmu-miR-377	6.08	6.13	6.1	6.06	6.12	6.31	6.11	6.23	6.13	6.17	0.23	-0.01	0.13	0.07	0.05
mmu-miR-377*	6.13	6.14	6.18	6.14	6.19	6.19	6.13	6.2	6.17	6.13	0.07	-0.01	0.03	0.03	-0.07
mmu-miR-378*	8.48	8.83	8.71	8.91	8.43	9.14	8.43	8.78	8.62	9.09	0.67	-0.4	0.07	-0.29	0.66
mmu-miR-379	6.41	6.47	6.49	6.44	6.54	6.8	6.89	6.88	6.75	6.7	0.38	0.42	0.39	0.32	0.16
mmu-miR-379*	6.16	6.32	6.3	6.17	6.36	6.35	6.36	6.43	6.37	6.44	0.19	0.04	0.12	0.2	0.08
mmu-miR-381	6.29	6.19	6.25	6.3	6.25	6.36	6.43	6.43	6.35	6.35	0.07	0.24	0.18	0.05	0.11
mmu-miR-381*	6.17	6.25	6.27	6.18	6.16	6.2	6.3	6.22	6.27	6.29	0.03	0.05	-0.05	0.09	0.13
mmu-miR-382	6.37	6.55	6.44	6.4	6.45	6.72	6.39	6.48	6.43	6.47	0.35	-0.16	0.04	0.02	0.02
mmu-miR-383	6.44	6.57	6.56	6.58	6.58	6.34	6.2	6.33	6.29	6.36	-0.1	-0.37	-0.23	-0.28	-0.21
mmu-miR-383*	6.73	6.93	6.78	6.66	6.51	6.54	6.4	6.53	6.55	6.43	-0.19	-0.53	-0.25	-0.11	-0.08
mmu-miR-3960	11.38	11.79	11.48	11.48	11.84	11.48	11.91	11.38	11.84	11.48	0.1	0.12	-0.1	0.36	-0.36
mmu-miR-3961	6.58	6.55	6.52	6.43	6.49	6.53	6.49	6.52	6.47	6.47	-0.05	-0.06	-0.01	0.04	-0.02
mmu-miR-3966	7.04	7.12	7.04	7	7.19	7.12	7.2	7.33	7.19	7.48	0.08	0.08	0.29	0.19	0.3
mmu-miR-3967	6.31	6.49	6.37	6.27	6.45	6.37	6.44	6.44	6.35	6.43	0.05	-0.04	0.07	0.09	-0.03
mmu-miR-3969	6.26	6.16	6.31	6.1	6.18	6.3	6.3	6.33	6.33	6.34	0.04	0.15	0.02	0.23	0.15
mmu-miR-3970	6.38	6.58	6.52	6.36	6.54	6.73	6.73	6.8	6.87	6.96	0.35	0.15	0.28	0.51	0.42
mmu-miR-3971	7.7	7.48	7.81	7.23	7.61	7.44	7.57	7.52	7.46	7.52	-0.27	0.08	-0.29	0.24	-0.09
mmu-miR-409-3p	6.32	6.68	6.43	6.4	6.33	6.4	6.25	6.36	6.36	6.37	0.08	-0.42	-0.07	-0.04	0.03
mmu-miR-410*	6.53	6.37	6.57	6.36	6.35	6.25	6.22	6.19	6.31	6.23	-0.28	-0.15	-0.38	-0.05	-0.12
mmu-miR-411	6.23	6.21	6.18	6.24	6.14	6.4	6.44	6.38	6.41	6.32	0.17	0.22	0.2	0.17	0.18
mmu-miR-412-5p	6.19	6.18	6.17	6.25	6.25	6.3	6.4	6.3	6.37	6.24	0.11	0.22	0.13	0.12	-0.01
mmu-miR-421	6.3	6.27	6.29	6.32	6.31	6.42	6.6	6.46	6.39	6.29	0.11	0.33	0.17	0.07	-0.02
mmu-miR-421*	6.21	6.58	6.3	6.34	6.19	6.3	6.25	6.25	6.35	6.41	0.09	-0.33	-0.05	0.02	0.21
mmu-miR-423-3p	7.59	7.45	7.49	7.45	7.64	7.76	7.6	7.5	7.41	7.28	0.17	0.15	0.02	-0.05	-0.36
mmu-miR-423-5p	9.25	9.59	9.41	9.31	9.52	9.17	8.87	8.86	8.88	8.95	-0.08	-0.72	-0.55	-0.43	-0.58
mmu-miR-425	6.51	6.43	6.37	6.57	6.37	6.9	6.88	6.85	6.84	6.89	0.4	0.45	0.48	0.27	0.52
mmu-miR-425*	6.33	6.27	6.29	6.35	6.34	6.42	6.44	6.35	6.32	6.41	0.09	0.17	0.06	-0.03	0.07
mmu-miR-429	5.98	6.11	6.08	6.01	6.06	6.03	6.06	6.11	6.09	6.12	0.05	-0.05	0.03	0.08	0.06
mmu-miR-431*	6.33	6.37	6.38	6.43	6.41	6.32	6.41	6.34	6.24	6.28	-0.01	0.04	-0.05	-0.19	-0.13
mmu-miR-432	6.81	7.16	7.11	7.12	7.03	6.38	6.53	6.64	6.64	6.66	-0.43	-0.63	-0.47	-0.48	-0.37
mmu-miR-433	6.25	6.32	6.36	6.27	6.3	6.11	6.18	6.12	6.23	6.22	-0.14	-0.15	-0.24	-0.04	-0.08
mmu-miR-433*	6.47	6.41	6.41	6.54	6.52	6.64	6.62	6.68	6.55	6.64	0.16	0.2	0.27	0.01	0.12
mmu-miR-434-3p	6.36	6.19	6.3	6.18	6.23	6.23	6.18	6.2	6.19	6.2	-0.13	-0.02	-0.1	0.01	-0.03
mmu-miR-434-5p	6.24	6.23	6.25	6.27	6.18	6.3	6.33	6.23	6.23	6.25	0.05	0.1	-0.02	-0.04	0.07
mmu-miR-448-3p	6.15	6.22	6.2	6.22	6.13	6.3	6.28	6.32	6.35	6.27	0.15	0.07	0.12	0.13	0.14
mmu-miR-448-5p	6.35	6.08	6.18	6.29	6.12	6.14	6.12	6.14	6.09	6.09	-0.21	0.04	-0.04	-0.2	-0.03
mmu-miR-449a	6.27	6.22	6.23	6.38	6.27	6.27	6.3	6.37	6.27	6.31	0.01	0.08	0.13	-0.11	0.05
mmu-miR-449b	6.63	6.73	6.64	6.72	6.65	6.4	6.39	6.48	6.61	6.45	-0.23	-0.34	-0.16	-0.11	-0.2
mmu-miR-449c	6.25	6.19	6.24	6.25	6.29	6.09	6.07	6.15	6.22	6.1	-0.17	-0.13	-0.1	-0.03	-0.19
mmu-miR-450a	6.81	6.7	6.96	6.75	6.76	6.68	6.49	6.57	6.71	6.8	-0.14	-0.21	-0.39	-0.04	0.04
mmu-miR-450a-1*	6.2	6.27	6.27	6.1	6.28	6.23	6.25	6.27	6.23	6.23	0.02	-0.01	0	0.13	-0.06
mmu-miR-450b-5p	6.46	6.98	6.54	6.54	6.47	6.59	6.66	6.49	6.74	6.58	0.12	-0.31	-0.05	0.21	0.11
mmu-miR-452-3p	6.3	6.37	6.35	6.23	6.33	6.3	6.33	6.37	6.36	6.42	0	-0.04	0.02	0.13	0.09
mmu-miR-452-5p	7.12	7.09	7.13	6.82	7.29	6.89	6.89	6.99	6.94	6.94	-0.22	-0.2	-0.14	0.12	-0.35
mmu-miR-453	6.49	6.53	6.45	6.26	6.56	6.31	6.34	6.31	6.4	6.54	-0.18	-0.19	-0.14	0.14	-0.02
mmu-miR-455	6.38	6.3	6.35	6.4	6.45	6.87	7.01	6.72	6.85	7.06	0.49	0.7	0.37	0.45	0.61
mmu-miR-463*	6.05	6.25	6.09	6.09	6.12	6.08	6.03	6.06	6.03	6.06	0.03	-0.22	-0.03	-0.06	-0.06
mmu-miR-465a-5p	6.31	6.26	6.29	6.49	6.32	6.25	6.44	6.33	6.34	6.22	-0.06	0.17	0.04	-0.16	-0.1
mmu-miR-465b-5p	7.38	7.72	7.78	7.52	7.52	6.84	6.85	6.94	7.22	6.82	-0.55	-0.87	-0.84	-0.3	-0.7
mmu-miR-466a-3p,mmu-miR-466b-3p,mmu-miR-466c-3p,mmu-miR-466e-3p,mmu-miR-466p-3p	7.83	7.52	7.52	6.89	7.39	7.13	7.02	7.11	7.04	7.01	-0.69	-0.5	-0.41	0.16	-0.38
mmu-miR-466d-3p	7.48	7.02	6.94	6.66	6.92	6.82	6.91	6.78	6.81	6.8	-0.67	-0.11	-0.17	0.16	-0.13
mmu-miR-466e-5p	7.23	6.93	7.47	6.76	6.95	6.75	6.88	6.85	7.06	6.97	-0.48	-0.05	-0.62	0.3	0.01
mmu-miR-466g	8.81	8.88	8.44	8.15	8.26	8.46	8.13	8.24	7.96	7.78	-0.35	-0.75	-0.2	-0.2	-0.48
mmu-miR-466h-3p	10.28	10.04	9.82	9.5	9.58	9.89	9.48	9.62	9.43	9.17	-0.39	-0.56	-0.2	-0.07	-0.41
mmu-miR-466i-3p	9.28	8.99	8.64	8.14	8.71	8.58	8.66	8.44	8.68	8.22	-0.7	-0.32	-0.2	0.55	-0.49
mmu-miR-466l-3p	6.4	6.31	6.32	6.35	6.34	6.27	6.37	6.27	6.25	6.29	-0.13	0.06	-0.06	-0.1	-0.05
mmu-miR-466l-5p	6.28	6.22	6.36	6.19	6.28	6.21	6.27	6.23	6.22	6.19	-0.08	0.05	-0.13	0.02	-0.09
mmu-miR-466o-3p	7.17	6.87	6.96	6.78	6.78	6.51	6.56	6.56	6.52	6.49	-0.66	-0.31	-0.4	-0.26	-0.29
mmu-miR-466q	8.86	8.38	8.49	8	8.38	8.04	8.3	8.23	8.14	7.75	-0.81	-0.09	-0.26	0.14	-0.64
mmu-miR-467a	6.16	6.11	6.11	6.11	6.12	6.06	6.09	6.04	6.12	6.06	-0.1	-0.02	-0.07	0.01	-0.06
mmu-miR-467a*	7.18	7.19	6.98	6.67	6.99	6.87	7.29	6.88	6.91	6.93	-0.31	0.1	-0.1	0.24	-0.06
mmu-miR-467b	6.46	6.45	6.6	6.32	6.47	6.45	6.3	6.37	6.37	6.41	-0.01	-0.15	-0.24	0.05	-0.06
mmu-miR-467b*	8.23	8.41	7.83	7.36	7.98	8.49	7.95	7.58	7.7	7.28	0.26	-0.47	-0.25	0.34	-0.7
mmu-miR-467c*	7.53	7.47	7.05	6.83	7.16	7.15	7.01	6.82	7.16	6.87	-0.37	-0.46	-0.23	0.33	-0.28
mmu-miR-467d	6.15	6.12	6.17	6.11	6.29	6.32	6.32	6.28	6.31	6.26	0.17	0.2	0.12	0.19	-0.02
mmu-miR-467d*	8.07	7.94	7.58	7.13	7.51	7.25	7.41	7.18	7.45	7.12	-0.82	-0.53	-0.41	0.32	-0.39
mmu-miR-467e	6.79	6.77	7.05	6.54	6.77	6.64	6.3	6.41	6.58	6.55	-0.15	-0.47	-0.64	0.04	-0.22
mmu-miR-467e*	6.84	6.6	6.59	6.28	6.64	6.37	6.62	6.3	6.62	6.45	-0.47	0.02	-0.29	0.33	-0.19
mmu-miR-467g	7.69	7.23	7.05	6.82	7.12	6.88	7.09	6.98	6.93	6.96	-0.81	-0.15	-0.07	0.11	-0.16
mmu-miR-470	6.5	6.54	6.51	6.61	6.61	6.3	6.25	6.34	6.25	6.36	-0.2	-0.28	-0.17	-0.35	-0.24
mmu-miR-471-5p	6.11	6.1	6.09	6.06	6.09	6.13	6.12	6.12	6.13	6.03	0.01	0.02	0.03	0.07	-0.05
mmu-miR-483	10.13	10.19	10.04	9.91	10.3	9.5	9.38	9.66	9.56	9.62	-0.63	-0.81	-0.38	-0.35	-0.68
mmu-miR-483*	8.3	8.1	8.22	7.49	8.09	7.74	7.88	8.1	8.03	7.9	-0.55	-0.22	-0.12	0.54	-0.19
mmu-miR-484	7.28	7.2	7.32	7.15	7.13	7.55	7.56	7.6	7.35	7.36	0.27	0.35	0.28	0.2	0.23
mmu-miR-485	7.76	7.74	7.61	7.63	7.77	7.48	7.38	7.55	7.29	7.29	-0.28	-0.37	-0.06	-0.34	-0.47
mmu-miR-485*	6.85	6.78	6.76	6.76	6.82	6.81	6.94	6.75	6.63	6.73	-0.05	0.16	-0.01	-0.13	-0.09
mmu-miR-487b	6.18	6.18	6.2	6.25	6.22	6.36	6.23	6.27	6.32	6.19	0.18	0.05	0.06	0.08	-0.03
mmu-miR-487b*	6.43	6.41	6.41	6.28	6.35	6.31	6.3	6.33	6.29	6.29	-0.12	-0.11	-0.09	0.01	-0.06
mmu-miR-488	6.29	6.26	6.23	6.22	6.29	6.35	6.36	6.42	6.33	6.34	0.06	0.1	0.19	0.11	0.05
mmu-miR-488*	6.2	6.2	6.13	6.23	6.04	6.17	6.11	6.18	6.12	6.13	-0.03	-0.09	0.06	-0.11	0.09
mmu-miR-489	6.66	6.52	6.62	6.56	6.47	6.56	6.59	6.5	6.53	6.37	-0.1	0.08	-0.12	-0.04	-0.11
mmu-miR-490-3p	6.46	6.33	6.47	6.61	6.41	6.47	6.37	6.45	6.55	6.51	0.01	0.04	-0.02	-0.05	0.1
mmu-miR-490-5p	6.4	6.43	6.48	6.41	6.44	6.36	6.48	6.51	6.44	6.41	-0.04	0.05	0.03	0.02	-0.03
mmu-miR-491	6.43	6.42	6.43	6.48	6.51	6.57	6.54	6.44	6.46	6.59	0.14	0.12	0.02	-0.01	0.08
mmu-miR-493	6.96	7.09	6.88	6.88	7.03	6.72	6.41	6.6	6.99	6.52	-0.24	-0.67	-0.28	0.12	-0.51
mmu-miR-493*	6.19	6.17	6.22	6.15	6.14	6.18	6.13	6.19	6.12	6.2	-0.01	-0.04	-0.03	-0.02	0.07
mmu-miR-494*	6.54	6.35	6.52	6.49	6.43	6.16	6.32	6.2	6.34	6.13	-0.38	-0.02	-0.31	-0.15	-0.3
mmu-miR-495	6.26	6.29	6.27	6.22	6.25	6.36	6.37	6.48	6.37	6.44	0.1	0.08	0.21	0.15	0.18
mmu-miR-495*	6.12	6.14	6.17	6.18	6.2	6.11	6.19	6.17	6.21	6.11	-0.01	0.06	0	0.03	-0.09
mmu-miR-496*	6.38	6.33	6.32	6.31	6.4	6.41	6.38	6.32	6.37	6.3	0.03	0.05	0	0.06	-0.1
mmu-miR-499*	6.96	6.94	6.88	7.03	6.91	7.3	7.1	7.17	7.3	7.52	0.34	0.16	0.29	0.27	0.61
mmu-miR-500	6.91	6.52	6.82	7.03	6.84	7	7.15	7.1	7.05	7.13	0.09	0.63	0.28	0.02	0.29
mmu-miR-500*	6.3	6.27	6.26	6.29	6.28	6.17	6.25	6.27	6.27	6.14	-0.13	-0.02	0.01	-0.02	-0.14
mmu-miR-501-3p	6.24	6.25	6.3	6.35	6.25	6.25	6.4	6.41	6.41	6.42	0	0.15	0.11	0.07	0.17
mmu-miR-501-5p	6.6	6.91	6.64	6.64	6.64	6.68	6.85	6.75	6.77	6.78	0.08	-0.06	0.11	0.13	0.14
mmu-miR-503	6.67	6.62	6.67	6.82	6.67	6.94	7.19	6.91	7.04	7.07	0.27	0.57	0.24	0.21	0.4
mmu-miR-504	6.27	6.38	6.34	6.35	6.28	6.3	6.2	6.28	6.27	6.27	0.04	-0.18	-0.05	-0.09	-0.02
mmu-miR-504*	10.3	10.28	10.2	10.1	10.82	10.43	10.51	10.04	10.31	10.3	0.13	0.22	-0.16	0.21	-0.52
mmu-miR-5046	6.85	6.81	6.85	6.67	7.02	7.32	7.41	7.21	7.2	7.18	0.47	0.6	0.35	0.52	0.16
mmu-miR-509-5p	6.09	6.27	6.13	6.11	6.09	6.17	6.11	6.14	6.14	6.18	0.08	-0.16	0.01	0.03	0.09
mmu-miR-5098	6.18	6.18	6.22	6.19	6.18	6.23	6.18	6.1	6.15	6.2	0.05	-0.01	-0.12	-0.04	0.02
mmu-miR-5100	15.01	15.01	14.78	14.39	15.01	15.01	15.01	14.78	14.43	14.43	0	0	0	0.05	-0.57
mmu-miR-5101	6.81	6.64	6.81	6.51	6.89	6.24	6.35	6.37	6.48	6.26	-0.57	-0.28	-0.43	-0.03	-0.63
mmu-miR-5102	6.61	6.78	6.66	6.6	6.88	7.11	7.3	7.09	7.13	7.17	0.5	0.53	0.42	0.54	0.3
mmu-miR-5103	6.17	6.22	6.13	6.2	6.24	6.25	6.32	6.17	6.25	6.21	0.09	0.11	0.04	0.05	-0.03
mmu-miR-5104	7.33	7.39	7.47	7.38	7.46	7.19	7.15	7.25	7.12	7.09	-0.15	-0.24	-0.23	-0.26	-0.38
mmu-miR-5105	10.17	10.42	10.49	10.94	11.02	10.81	11.05	10.4	11.01	11.07	0.64	0.63	-0.08	0.06	0.05
mmu-miR-5106	7.82	8.03	7.98	7.9	8.15	8.51	8.58	8.71	8.23	8.49	0.69	0.55	0.74	0.33	0.34
mmu-miR-5107	12.93	12.93	12.56	12.56	13.39	13.1	12.88	12.48	12.73	12.88	0.17	-0.05	-0.08	0.17	-0.51
mmu-miR-5108	6.44	6.45	6.44	6.46	6.41	6.52	6.36	6.45	6.35	6.51	0.09	-0.09	0.01	-0.11	0.09
mmu-miR-511-3p	6.14	6.13	6.14	6.3	6.16	6.42	6.88	6.4	6.37	6.32	0.28	0.75	0.25	0.06	0.16
mmu-miR-511-5p	6.54	6.64	6.62	6.61	6.59	6.44	6.37	6.37	6.31	6.32	-0.1	-0.28	-0.26	-0.29	-0.28
mmu-miR-5110	9.48	9.54	9.64	9.82	10.15	9.56	9.17	9.43	9.17	9.68	0.08	-0.37	-0.2	-0.65	-0.48
mmu-miR-5111	8.41	8.3	8.34	8.19	8.61	8.21	8.34	8.44	8.06	8.43	-0.2	0.04	0.11	-0.13	-0.18
mmu-miR-5112	10.82	11.38	10.73	11.08	11.16	11.2	10.94	11.26	10.94	11.24	0.38	-0.43	0.53	-0.13	0.08
mmu-miR-5113	9.77	9.62	9.54	9.54	9.95	9.31	9.31	9.48	9.38	9.59	-0.45	-0.31	-0.06	-0.16	-0.36
mmu-miR-5114	6.97	7.19	6.94	6.85	7.19	6.97	7	6.99	6.94	7.05	0	-0.2	0.04	0.09	-0.14
mmu-miR-5118	7.78	7.76	7.92	7.66	8.22	7.47	7.55	7.47	7.56	7.58	-0.3	-0.21	-0.44	-0.11	-0.64
mmu-miR-5119	7.05	6.99	7.53	7.15	7.44	7.19	7.16	7.47	7.26	7.7	0.14	0.17	-0.06	0.11	0.26
mmu-miR-5120	6.32	6.33	6.37	6.42	6.42	6.35	6.38	6.28	6.3	6.36	0.03	0.05	-0.09	-0.12	-0.06
mmu-miR-5121	9.85	9.77	9.84	10.19	9.59	10.15	10.04	10.13	9.89	10.04	0.31	0.27	0.3	-0.3	0.45
mmu-miR-5123	6.24	6.13	6.27	6.25	6.3	6.12	6.12	6.15	6.09	6.09	-0.12	0	-0.13	-0.16	-0.21
mmu-miR-5124	6.34	6.4	6.27	6.25	6.47	6.25	6.15	6.31	6.22	6.23	-0.09	-0.26	0.05	-0.04	-0.24
mmu-miR-5125	6.33	6.3	6.28	6.41	6.27	6.33	6.31	6.25	6.3	6.38	0	0.02	-0.03	-0.11	0.11
mmu-miR-5128	14.06	13.54	13.9	13.72	13.62	13.9	14.06	14.06	13.9	13.88	-0.16	0.53	0.16	0.18	0.26
mmu-miR-5129	7.21	7.52	7.2	7.19	7.48	7.22	7.52	7.13	7.23	7.23	0.01	0	-0.07	0.04	-0.25
mmu-miR-5131	6.52	6.52	6.52	6.52	6.62	6.64	6.55	6.53	6.51	6.57	0.12	0.02	0.01	-0.01	-0.04
mmu-miR-5132	7.35	7.96	7.56	7.56	8.13	7.63	7.75	7.68	7.66	7.64	0.28	-0.21	0.12	0.11	-0.49
mmu-miR-5134	7.58	7.68	7.6	7.68	7.58	7.2	6.99	7.11	7.13	7.15	-0.37	-0.7	-0.49	-0.55	-0.43
mmu-miR-5135	7.29	7.35	7.16	7.4	7.53	7.2	7.35	7.13	7	7.07	-0.1	-0.01	-0.03	-0.4	-0.46
mmu-miR-5136	7.01	6.96	7.09	6.99	6.9	6.94	6.82	6.89	6.82	6.73	-0.08	-0.14	-0.2	-0.17	-0.17
mmu-miR-532-3p	10.9	10.71	10.39	9.85	10.22	10.13	10.13	10.02	9.95	9.64	-0.77	-0.58	-0.38	0.11	-0.59
mmu-miR-532-5p	6.57	6.44	6.57	6.73	6.46	6.73	6.68	6.77	6.51	6.52	0.16	0.24	0.2	-0.22	0.06
mmu-miR-539-3p	6.18	6.17	6.13	6.27	6.25	6.24	6.3	6.18	6.25	6.17	0.07	0.13	0.05	-0.02	-0.09
mmu-miR-539-5p	6.18	6.19	6.31	6.22	6.2	6.1	6.1	6.1	6.17	6.11	-0.08	-0.09	-0.21	-0.05	-0.09
mmu-miR-540-3p	6.82	6.88	6.85	6.91	6.93	6.51	6.77	6.75	6.57	6.54	-0.31	-0.11	-0.09	-0.34	-0.39
mmu-miR-541	6.39	6.46	6.46	6.44	6.32	6.66	6.61	6.69	6.4	6.52	0.27	0.14	0.23	-0.03	0.2
mmu-miR-541*	6.07	6.1	6.11	6.2	6.09	6.18	6.21	6.01	6.09	6.12	0.11	0.11	-0.1	-0.1	0.03
mmu-miR-542-3p	6.61	6.4	6.47	6.55	6.38	6.44	6.43	6.5	6.36	6.42	-0.16	0.03	0.03	-0.19	0.05
mmu-miR-542-5p	6.32	6.25	6.25	6.23	6.32	6.21	6.23	6.25	6.37	6.23	-0.11	-0.02	0.01	0.14	-0.09
mmu-miR-543	6.15	6.29	6.27	6.18	6.27	6.3	6.29	6.35	6.37	6.37	0.16	0	0.08	0.19	0.1
mmu-miR-544-3p	6.35	6.39	6.36	6.31	6.37	6.61	6.67	6.66	6.75	6.67	0.26	0.27	0.3	0.44	0.3
mmu-miR-544-5p	6.04	6.15	6.17	6.14	6.17	6.18	6.28	6.17	6.17	6.25	0.14	0.13	0	0.03	0.09
mmu-miR-546	6.64	6.68	6.61	6.76	6.8	6.5	6.47	6.54	6.44	6.65	-0.14	-0.21	-0.07	-0.32	-0.15
mmu-miR-547	6.47	6.7	6.45	6.64	6.47	6.38	6.32	6.3	6.39	6.55	-0.09	-0.38	-0.14	-0.25	0.08
mmu-miR-547*	6.13	6.12	6.14	6.12	6.12	6.14	6.11	6.07	6.14	6.1	0.01	-0.01	-0.07	0.02	-0.02
mmu-miR-551b*	6.4	6.3	6.31	6.41	6.39	6.31	6.27	6.4	6.24	6.37	-0.09	-0.04	0.09	-0.17	-0.02
mmu-miR-574-3p	9.77	9.56	9.31	9.11	9.15	9.01	8.79	8.91	9.15	8.74	-0.76	-0.77	-0.4	0.04	-0.42
mmu-miR-582-3p	6.25	6.18	6.17	6.3	6.17	6.18	6.17	6.19	6.18	6.19	-0.08	-0.01	0.02	-0.12	0.02
mmu-miR-590-5p	6.12	6.17	6.18	6.13	6.18	6.24	6.18	6.25	6.24	6.18	0.12	0.01	0.08	0.11	0.01
mmu-miR-598	6.14	6.09	6.1	6.21	6.23	6.05	6.08	6.03	6.06	6.03	-0.09	-0.01	-0.08	-0.15	-0.2
mmu-miR-598*	6.59	6.64	6.6	6.59	6.56	6.37	6.26	6.35	6.38	6.46	-0.21	-0.38	-0.25	-0.21	-0.11
mmu-miR-615-3p	6.55	6.73	6.54	6.8	6.58	6.64	6.69	6.76	6.73	6.67	0.1	-0.04	0.22	-0.06	0.09
mmu-miR-652	7.22	7.18	7.14	7.74	7.13	7.79	8.06	7.75	7.78	8.03	0.58	0.89	0.61	0.03	0.9
mmu-miR-652*	8.51	8.79	8.46	8.7	8.85	9.09	9.11	9.17	8.7	9.04	0.58	0.32	0.71	-0.01	0.19
mmu-miR-664*	8.71	8.58	8.74	8.66	8.46	8.36	8.39	8.26	8.22	8.33	-0.35	-0.19	-0.47	-0.44	-0.13
mmu-miR-665	10.44	10.44	10.64	10.31	10.67	10.4	10.47	10.1	10.17	10.34	-0.04	0.03	-0.54	-0.15	-0.32
mmu-miR-665*	6.93	6.89	6.77	6.75	6.78	6.95	6.85	6.89	6.78	6.75	0.02	-0.04	0.12	0.03	-0.03
mmu-miR-666-5p	6.25	6.25	6.3	6.25	6.33	6.37	6.33	6.35	6.4	6.36	0.11	0.08	0.05	0.15	0.03
mmu-miR-667	11.24	10.96	10.86	10.64	10.81	10.38	10.43	10.8	10.44	10.28	-0.85	-0.53	-0.06	-0.2	-0.53
mmu-miR-668*	6.84	6.88	6.95	6.96	6.8	6.49	6.47	6.42	6.47	6.69	-0.36	-0.41	-0.53	-0.49	-0.11
mmu-miR-669a-3-3p	7.46	7.07	6.97	6.69	7.12	6.9	6.79	6.82	6.99	6.91	-0.56	-0.28	-0.15	0.3	-0.2
mmu-miR-669a-3p,mmu-miR-669o-3p	8.33	8.07	7.95	7.41	7.9	7.83	7.5	7.45	7.69	7.33	-0.5	-0.56	-0.49	0.27	-0.58
mmu-miR-669b*	6.9	6.61	6.58	6.45	6.65	6.43	6.55	6.37	6.54	6.4	-0.47	-0.06	-0.21	0.09	-0.25
mmu-miR-669c*	9.58	9.25	9.11	8.67	9.09	8.83	9.25	8.97	8.99	8.53	-0.75	-0.01	-0.14	0.31	-0.55
mmu-miR-669d*,mmu-miR-669d-2*	6.96	6.94	6.66	6.47	6.67	6.78	6.63	6.38	6.59	6.56	-0.18	-0.32	-0.28	0.13	-0.11
mmu-miR-669e*	7.57	6.97	6.87	6.56	6.99	6.75	6.87	6.74	6.78	6.55	-0.82	-0.1	-0.13	0.22	-0.43
mmu-miR-669f-3p	8.43	8.04	7.94	7.57	8.08	7.64	7.85	7.77	7.72	7.41	-0.79	-0.19	-0.17	0.15	-0.67
mmu-miR-669g	6.3	6.3	6.27	6.17	6.29	6.17	6.18	6.18	6.17	6.21	-0.13	-0.11	-0.09	0	-0.07
mmu-miR-669h-3p	6.52	6.36	6.42	6.27	6.47	6.19	6.24	6.2	6.2	6.25	-0.32	-0.12	-0.21	-0.06	-0.22
mmu-miR-669h-5p	7.62	7.59	7.62	7.81	7.81	8.09	7.9	8.18	7.84	8.56	0.47	0.31	0.56	0.02	0.74
mmu-miR-669i	6.73	6.83	6.64	6.5	6.64	6.55	6.67	6.65	6.7	6.48	-0.18	-0.16	0.01	0.2	-0.16
mmu-miR-669j	6.12	6.06	6.07	6.11	6.11	6.07	6.05	6.09	6.12	6.06	-0.05	-0.01	0.02	0.01	-0.05
mmu-miR-669l*	6.47	6.36	6.3	6.18	6.44	6.27	6.28	6.33	6.31	6.25	-0.2	-0.08	0.02	0.14	-0.19
mmu-miR-669m-3p	6.71	6.76	6.49	6.31	6.54	6.6	6.42	6.48	6.43	6.35	-0.11	-0.34	-0.01	0.11	-0.19
mmu-miR-670*	6.06	6.09	6.06	6.1	6.11	6.12	6.19	6.17	6.12	6.17	0.07	0.11	0.11	0.02	0.05
mmu-miR-671-3p	6.62	6.63	6.55	6.73	6.56	6.48	6.66	6.54	6.52	6.45	-0.14	0.03	-0.02	-0.22	-0.11
mmu-miR-671-5p	6.41	6.35	6.4	6.34	6.5	6.57	6.64	6.69	6.41	6.52	0.16	0.29	0.29	0.07	0.01
mmu-miR-672*	6.39	6.4	6.33	6.27	6.37	6.36	6.35	6.35	6.3	6.26	-0.03	-0.05	0.02	0.03	-0.11
mmu-miR-673-3p	7.52	7.7	7.48	7.48	7.56	7.13	7.1	7.05	7.01	7.1	-0.39	-0.61	-0.43	-0.47	-0.46
mmu-miR-673-5p	6.43	6.47	6.42	6.59	6.38	6.26	6.37	6.38	6.32	6.3	-0.16	-0.1	-0.04	-0.27	-0.08
mmu-miR-674	8.03	7.82	8.17	8.65	8.07	8.39	8.44	8.34	8.1	8.29	0.36	0.62	0.17	-0.55	0.22
mmu-miR-674*	7.4	7.58	7.28	6.99	7.05	7.08	6.68	7.03	6.94	7.11	-0.32	-0.9	-0.25	-0.05	0.06
mmu-miR-675-3p	6.64	6.44	6.61	6.51	6.72	6.38	6.3	6.35	6.55	6.41	-0.26	-0.13	-0.26	0.04	-0.31
mmu-miR-675-5p	6.61	6.64	6.68	6.7	6.82	6.7	6.76	6.67	6.61	6.64	0.09	0.12	-0.01	-0.09	-0.18
mmu-miR-676	6.93	6.88	6.99	7.17	6.93	7.01	6.97	7.01	7.23	7.25	0.09	0.09	0.03	0.06	0.32
mmu-miR-677	7.01	6.94	7.12	6.94	6.97	7.13	7.26	7.2	7.17	7.17	0.12	0.32	0.09	0.23	0.2
mmu-miR-678	7.36	7.55	7.45	7.32	7.66	7.04	6.78	6.99	6.98	7.01	-0.32	-0.77	-0.46	-0.35	-0.66
mmu-miR-679-3p	6.36	6.31	6.37	6.37	6.27	6.33	6.32	6.37	6.25	6.37	-0.03	0.01	0	-0.11	0.1
mmu-miR-679-5p	6.56	6.84	6.75	6.63	6.69	6.59	6.27	6.58	6.43	6.37	0.03	-0.56	-0.18	-0.2	-0.32
mmu-miR-680	7.07	7.11	7.11	7.19	7.28	6.85	6.92	7.02	6.84	6.94	-0.22	-0.19	-0.1	-0.35	-0.34
mmu-miR-681	6.55	6.51	6.64	6.64	6.7	6.7	6.61	6.59	6.6	6.6	0.15	0.1	-0.05	-0.04	-0.1
mmu-miR-682	6.1	6.2	6.18	6.1	6.11	6.14	6.11	6.09	6.12	6.14	0.04	-0.09	-0.1	0.02	0.03
mmu-miR-683	6.76	6.47	6.7	6.53	6.68	6.4	6.4	6.56	6.66	6.4	-0.36	-0.07	-0.13	0.13	-0.28
mmu-miR-687	6.29	6.32	6.28	6.3	6.35	6.25	6.41	6.23	6.25	6.1	-0.04	0.09	-0.05	-0.05	-0.25
mmu-miR-688	6.28	6.27	6.32	6.31	6.41	6.46	6.64	6.45	6.6	6.62	0.18	0.36	0.13	0.29	0.21
mmu-miR-690	15.56	15.87	15.87	15.78	15.87	15.87	15.87	15.87	15.87	15.87	0.31	0	0	0.1	0
mmu-miR-691	8.92	9.09	8.33	8.81	9.77	8.95	9.05	8.5	8.72	8.93	0.03	-0.04	0.18	-0.09	-0.83
mmu-miR-692	6.34	6.29	6.31	6.34	6.35	6.47	6.72	6.49	6.51	6.46	0.13	0.43	0.17	0.17	0.11
mmu-miR-693-3p	6.43	6.52	6.48	6.41	6.37	6.3	6.34	6.34	6.23	6.29	-0.13	-0.19	-0.14	-0.18	-0.08
mmu-miR-693-5p	6.55	6.38	6.45	6.43	6.43	6.41	6.43	6.54	6.49	6.36	-0.14	0.05	0.08	0.06	-0.07
mmu-miR-694	6.89	6.82	6.78	7.13	6.64	6.36	6.4	6.43	6.5	6.56	-0.53	-0.42	-0.35	-0.63	-0.07
mmu-miR-695	6.44	6.54	6.41	6.42	6.41	6.29	6.26	6.28	6.27	6.29	-0.14	-0.28	-0.13	-0.15	-0.12
mmu-miR-696	8.38	8.53	8.38	8.01	8.34	8.06	7.64	7.62	8.03	7.6	-0.32	-0.89	-0.77	0.02	-0.74
mmu-miR-697	6.41	6.47	6.46	6.37	6.44	6.24	6.25	6.3	6.26	6.27	-0.17	-0.22	-0.16	-0.11	-0.17
mmu-miR-698	8.08	8.14	8.14	7.61	7.95	7.69	7.58	7.57	8.21	7.41	-0.39	-0.56	-0.58	0.6	-0.53
mmu-miR-700	7.48	7.83	7.33	7.81	7.68	7.6	7.59	7.74	7.51	7.72	0.12	-0.23	0.41	-0.3	0.04
mmu-miR-700*	6.65	6.62	6.63	6.68	6.64	6.37	6.57	6.51	6.69	6.44	-0.28	-0.05	-0.12	0.01	-0.2
mmu-miR-701	6.49	6.44	6.48	6.64	6.52	6.41	6.29	6.38	6.23	6.31	-0.09	-0.14	-0.09	-0.41	-0.21
mmu-miR-702	8.04	7.81	8.07	7.52	8.04	7.59	7.99	7.6	7.52	7.45	-0.45	0.18	-0.47	0.01	-0.59
mmu-miR-703	6.22	6.18	6.25	6.14	6.24	6.2	6.17	6.21	6.19	6.24	-0.02	-0.01	-0.04	0.05	-0.01
mmu-miR-704	7.75	7.75	7.57	7.59	7.73	7.67	7.7	7.73	7.77	8.04	-0.08	-0.04	0.16	0.18	0.31
mmu-miR-705	9.98	10.8	10.34	10.02	10.94	10.21	10.21	10.44	10.34	10.42	0.23	-0.59	0.1	0.32	-0.52
mmu-miR-707	6.27	6.31	6.23	6.31	6.36	6.41	6.41	6.4	6.33	6.4	0.14	0.1	0.18	0.03	0.04
mmu-miR-708	6.12	6.16	6.11	6.3	6.13	6.12	6.13	6.12	6.11	6.17	0	-0.03	0.01	-0.19	0.04
mmu-miR-708*	6.18	6.15	6.11	6.29	6.18	6.29	6.21	6.22	6.1	6.17	0.11	0.06	0.11	-0.19	-0.01
mmu-miR-709	15.38	15.38	15.38	15.56	15.78	15.38	15.38	15.01	15.38	15.38	0	0	-0.37	-0.18	-0.4
mmu-miR-710	6.68	6.64	6.64	6.65	6.74	6.59	6.52	6.56	6.6	6.64	-0.08	-0.11	-0.07	-0.05	-0.1
mmu-miR-711	8.7	9.48	9.14	9.89	9.43	9.38	10.02	9.25	9.94	9.46	0.68	0.54	0.11	0.05	0.02
mmu-miR-712	6.94	6.93	6.94	6.82	7.11	6.93	7.12	7.01	6.76	6.91	-0.01	0.19	0.07	-0.05	-0.2
mmu-miR-712*	6.52	6.54	6.55	6.62	6.59	6.82	6.81	6.68	6.49	6.6	0.3	0.27	0.14	-0.13	0.01
mmu-miR-713	6.77	6.59	6.68	6.66	6.56	6.6	6.37	6.56	6.49	6.43	-0.17	-0.21	-0.12	-0.18	-0.14
mmu-miR-714	7.09	7.13	6.78	7.05	7.38	7.35	7.61	7.24	7.08	7.19	0.26	0.48	0.46	0.02	-0.19
mmu-miR-717	6.64	6.46	6.5	6.32	6.54	6.41	6.42	6.38	6.37	6.42	-0.23	-0.04	-0.12	0.05	-0.12
mmu-miR-719	6.23	6.23	6.21	6.07	6.2	6.09	6.19	6.11	6.19	6.12	-0.14	-0.04	-0.1	0.13	-0.09
mmu-miR-720	15.78	15.78	15.56	15.38	15.56	15.56	15.78	15.56	15.56	15.56	-0.22	0	0	0.18	0
mmu-miR-721	7.41	7.19	7.21	6.98	7.36	7.16	7.04	7.32	7.05	7.21	-0.25	-0.14	0.11	0.07	-0.15
mmu-miR-741	6.22	6.33	6.19	6.3	6.25	6.27	6.19	6.17	6.34	6.27	0.05	-0.14	-0.03	0.04	0.01
mmu-miR-742	6.31	6.29	6.3	6.33	6.18	6.24	6.2	6.21	6.18	6.31	-0.08	-0.08	-0.09	-0.15	0.13
mmu-miR-742*	6.22	6.24	6.18	6.27	6.21	6.2	6.25	6.19	6.2	6.25	-0.02	0.01	0.01	-0.07	0.04
mmu-miR-743a	6.14	6.18	6.06	6.25	6.17	6.12	6.1	6.16	6.13	6.09	-0.03	-0.08	0.09	-0.12	-0.07
mmu-miR-743a*	6.19	6.09	6.12	6.18	6.18	6.09	6.03	6.07	6.14	6.13	-0.1	-0.06	-0.05	-0.05	-0.05
mmu-miR-743b-3p	6.45	6.5	6.44	6.33	6.55	6.75	6.54	6.7	6.43	6.48	0.31	0.04	0.27	0.09	-0.08
mmu-miR-744*	6.29	6.18	6.28	6.24	6.27	6.15	6.08	6.11	6.24	6.2	-0.14	-0.11	-0.17	0	-0.07
mmu-miR-758*	6.42	6.42	6.43	6.54	6.41	6.25	6.31	6.35	6.26	6.27	-0.18	-0.11	-0.08	-0.28	-0.14
mmu-miR-760-3p	8.41	8.78	8.59	8.57	8.81	8.3	8.04	8.06	8.03	8.14	-0.12	-0.74	-0.53	-0.54	-0.67
mmu-miR-760-5p	9.81	9.68	9.62	9.64	9.64	9.68	9.59	9.5	9.36	9.31	-0.13	-0.09	-0.12	-0.27	-0.33
mmu-miR-761	6.14	6.19	6.14	6.44	6.18	6.03	6.1	6.09	6.05	6.03	-0.1	-0.09	-0.05	-0.39	-0.15
mmu-miR-762	11.84	11.97	11.67	11.58	12.73	12.33	12.64	12	12.12	11.91	0.49	0.67	0.33	0.54	-0.82
mmu-miR-763	6.37	6.35	6.38	6.48	6.52	6.4	6.35	6.43	6.54	6.36	0.04	0	0.05	0.07	-0.16
mmu-miR-764-3p	6.75	6.77	6.63	6.79	7.01	6.64	6.44	6.61	6.45	6.56	-0.12	-0.33	-0.03	-0.34	-0.45
mmu-miR-764-5p	8.39	8.5	8.23	8.03	8.18	8.09	8.23	8.15	8.34	7.94	-0.3	-0.27	-0.08	0.31	-0.24
mmu-miR-770-3p	6.88	6.95	6.89	6.97	6.94	6.91	6.75	6.7	6.78	6.85	0.03	-0.2	-0.18	-0.19	-0.09
mmu-miR-770-5p	7.44	7.57	7.3	7.39	7.57	7.26	7.29	7.3	7.13	7.31	-0.18	-0.27	0	-0.26	-0.26
mmu-miR-7a	6.89	6.71	6.91	7.05	6.78	6.85	7.19	6.84	6.64	6.64	-0.04	0.47	-0.06	-0.41	-0.14
mmu-miR-7a-1*	6.19	6.3	6.22	6.36	6.24	6.18	6.19	6.16	6.24	6.28	-0.01	-0.11	-0.06	-0.12	0.04
mmu-miR-802*	6.11	6.12	6.11	6.16	6.09	6.14	6.12	6.17	6.1	6.18	0.03	0	0.06	-0.06	0.1
mmu-miR-804	6.6	6.48	6.46	6.55	6.57	6.64	6.66	6.64	6.53	6.62	0.04	0.18	0.18	-0.03	0.05
mmu-miR-872	6.5	6.39	6.56	6.41	6.37	6.28	6.35	6.31	6.39	6.4	-0.22	-0.04	-0.25	-0.02	0.03
mmu-miR-872*	6.18	6.2	6.17	6.17	6.2	6.19	6.19	6.26	6.28	6.27	0.01	0	0.09	0.11	0.08
mmu-miR-873	6.98	7.1	6.99	7.16	6.94	7.35	7.05	7.35	7.09	7.54	0.38	-0.05	0.36	-0.07	0.61
mmu-miR-874	6.39	6.19	6.36	6.33	6.31	6.23	6.27	6.26	6.23	6.3	-0.16	0.07	-0.1	-0.1	-0.01
mmu-miR-874*	10.87	10.64	10.78	10.86	10.73	10.78	10.8	11.05	10.82	10.8	-0.09	0.16	0.27	-0.04	0.06
mmu-miR-875-3p	6.3	6.26	6.3	6.31	6.3	6.43	6.31	6.25	6.3	6.35	0.13	0.05	-0.05	-0.01	0.04
mmu-miR-876-3p	6.11	6.13	6.09	6.17	6.12	6.19	6.16	6.13	6.14	6.18	0.08	0.03	0.04	-0.02	0.06
mmu-miR-877	8.36	8.44	8.43	8.61	8.62	7.93	8.17	7.81	8.09	8.15	-0.44	-0.27	-0.62	-0.53	-0.47
mmu-miR-877*	9.84	9.66	9.89	9.15	9.36	9.19	9.46	9.77	9.33	8.97	-0.64	-0.2	-0.12	0.18	-0.4
mmu-miR-878-3p	6.64	6.45	6.49	6.44	6.51	6.18	6.28	6.31	6.27	6.18	-0.46	-0.16	-0.18	-0.17	-0.33
mmu-miR-882	6.59	6.43	6.62	6.34	6.69	6.35	6.31	6.3	6.29	6.31	-0.24	-0.12	-0.32	-0.05	-0.37
mmu-miR-883a-3p	7.16	7.15	7.1	7.29	7.35	7.35	7.29	7.48	6.88	7.22	0.19	0.14	0.39	-0.41	-0.13
mmu-miR-883a-5p	6.25	6.31	6.25	6.27	6.25	6.17	6.14	6.13	6.15	6.21	-0.09	-0.17	-0.12	-0.11	-0.04
mmu-miR-883b-5p	6.23	6.49	6.31	6.32	6.39	6.39	6.17	6.23	6.19	6.3	0.16	-0.33	-0.08	-0.13	-0.09
mmu-miR-9	6.37	6.67	6.46	6.47	6.43	6.43	6.41	6.44	6.47	6.44	0.06	-0.26	-0.03	0	0.01
mmu-miR-92a	7.93	7.97	7.77	8.18	7.77	8.66	8.41	8.38	8.17	8.47	0.73	0.44	0.61	0	0.7
mmu-miR-92a-1*	6.2	6.17	6.11	6.26	6.19	6.11	6.19	6.21	6.13	6.13	-0.09	0.03	0.1	-0.13	-0.07
mmu-miR-92a-2*	10.47	11.15	10.64	11.02	11.32	10.64	10.71	10.47	10.67	10.67	0.17	-0.44	-0.17	-0.35	-0.65
mmu-miR-92b	7.05	6.97	6.89	7.16	7.01	7.52	7.76	7.38	7.29	7.34	0.47	0.79	0.48	0.14	0.34
mmu-miR-92b*	10.51	10.31	10.19	9.66	10.49	10.17	10.39	10.2	9.84	9.95	-0.34	0.08	0.01	0.18	-0.54
mmu-miR-93	8.3	8.19	8.21	8.68	8.14	8.68	8.93	8.62	8.78	8.76	0.38	0.74	0.42	0.1	0.62
mmu-miR-96	6.09	6.01	6.01	6.03	5.98	6.03	5.98	6.08	5.98	6.08	-0.06	-0.03	0.07	-0.06	0.1
mmu-miR-96*	6.24	6.24	6.34	6.11	6.22	6.13	6.18	6.25	6.18	6.3	-0.11	-0.06	-0.09	0.07	0.09
mmu-miR-98*	6.3	6.13	6.19	6.14	6.08	6.15	6.09	6.18	6.07	6.17	-0.15	-0.04	-0.02	-0.07	0.09
mmu-miR-99a*	6.34	6.23	6.26	6.41	6.27	6.36	6.38	6.31	6.3	6.4	0.02	0.15	0.05	-0.1	0.13
mmu-miR-99b	7.35	7.51	7.35	7.67	7.2	8.04	7.59	7.95	7.9	8.12	0.69	0.09	0.6	0.23	0.93
mmu-miR-99b*	7.31	7.26	7.5	7.24	7.37	6.88	6.96	7	7.19	6.98	-0.43	-0.3	-0.51	-0.05	-0.4
mmu-let-7a	12.28	12.04	12.04	12.64	12.12	12.88	13.54	13.18	13.46	13.46	0.6	1.49	1.14	0.82	1.34
mmu-let-7b	11.97	11.33	11.84	12.54	11.58	12.48	12.56	12.54	12.82	12.82	0.51	1.23	0.69	0.29	1.24
mmu-let-7c	12.54	11.51	12.12	12.88	11.97	12.93	13.18	12.73	12.93	12.98	0.39	1.68	0.61	0.05	1.01
mmu-let-7d	11.51	10.73	11.45	11.91	11.07	11.91	12.18	11.79	12.48	12.12	0.4	1.45	0.34	0.57	1.05
mmu-let-7d*	7.37	7.19	7.15	7.77	7.74	8	8.14	7.32	7.59	7.76	0.63	0.94	0.17	-0.17	0.02
mmu-let-7e	10.21	9.74	10.21	10.71	10.02	10.82	10.9	10.82	11.24	11.12	0.61	1.16	0.61	0.53	1.1
mmu-let-7f	11.48	11.45	11.26	11.97	11.48	12.56	12.48	12.64	12.64	12.73	1.08	1.03	1.37	0.67	1.25
mmu-let-7g	9.62	9.15	9.94	10.44	9.19	10.51	10.64	10.64	10.9	10.9	0.89	1.49	0.7	0.46	1.71
mmu-let-7i	9.89	9.85	9.79	10.49	9.54	11.08	10.53	10.94	10.81	11.01	1.19	0.69	1.16	0.32	1.46
mmu-miR-100	9.19	9.25	9.48	9.87	9.11	9.98	9.91	10.21	10.2	10.31	0.78	0.66	0.73	0.33	1.21
mmu-miR-103	8.04	7.8	8	8.71	7.83	8.72	9.36	8.95	9.04	9.18	0.68	1.55	0.94	0.33	1.35
mmu-miR-106a	7.19	7.05	7.07	7.58	7.19	7.95	8.64	8.06	8.08	8.18	0.76	1.59	0.99	0.5	0.99
mmu-miR-107	8.03	8.08	7.99	8.66	8.03	9.25	8.76	9.12	9.25	9.26	1.22	0.69	1.13	0.59	1.24
mmu-miR-1187	12	11.74	12.48	11.81	11.81	10.87	11.08	10.87	11.43	10.71	-1.13	-0.66	-1.61	-0.39	-1.1
mmu-miR-1188	8.52	8.74	8.66	9.01	8.66	7.7	7.74	7.99	7.92	7.74	-0.81	-0.99	-0.68	-1.1	-0.92
mmu-miR-1192	8.67	8.49	8.26	8.24	8	7.37	7.47	7.59	7.61	7.32	-1.3	-1.02	-0.67	-0.63	-0.68
mmu-miR-1198-5p	9.94	9.84	9.52	9.18	9.66	8.75	8.75	9.33	8.74	8.72	-1.19	-1.08	-0.2	-0.44	-0.94
mmu-miR-122	6.91	6.62	6.97	8.85	6.7	6.85	6.34	6.29	6.34	6.3	-0.06	-0.28	-0.68	-2.52	-0.39
mmu-miR-1224	12.04	12.28	12.18	11.67	12.56	11.55	11.67	11.15	11.97	11.55	-0.5	-0.61	-1.03	0.3	-1.02
mmu-miR-1247*	11.32	10.82	11.38	10.04	11.24	10.9	11.07	10.64	11.16	10.94	-0.42	0.25	-0.74	1.12	-0.29
mmu-miR-125a-5p	10.31	10.3	9.98	10.43	9.95	11.16	10.64	11.07	11.07	11.16	0.85	0.34	1.09	0.64	1.2
mmu-miR-125b-5p	11.07	11.16	11.12	11.55	10.53	11.43	10.81	11.45	11.32	11.62	0.36	-0.35	0.32	-0.23	1.08
mmu-miR-126-3p	11.79	12.18	12.08	12.48	11.51	12.54	12.28	12.93	12.56	12.93	0.75	0.1	0.85	0.08	1.42
mmu-miR-126-5p	6.7	6.82	6.68	6.68	6.91	7.24	7.34	7.48	7.53	8.11	0.54	0.53	0.8	0.85	1.2
mmu-miR-130a	8.68	8.13	8.52	9.41	8.33	9.13	9.4	9.3	9.77	9.77	0.45	1.27	0.78	0.36	1.44
mmu-miR-130b	6.98	7.34	7.1	6.94	7.2	7.4	7.48	7.51	7.83	7.99	0.41	0.14	0.4	0.88	0.78
mmu-miR-133a*	9.41	9.12	9.36	10.13	9.3	9.25	9.89	9.26	9.31	9.79	-0.16	0.77	-0.1	-0.82	0.49
mmu-miR-140	6.88	6.77	6.81	7.26	6.88	7.31	7.63	7.44	7.8	7.98	0.43	0.85	0.62	0.54	1.1
mmu-miR-140*	7.9	7.84	7.82	8.38	7.78	8.7	8.29	8.55	8.81	8.85	0.79	0.45	0.73	0.43	1.08
mmu-miR-142-3p	6.69	6.54	6.51	6.64	6.55	7.77	8.26	8.04	7.33	7.35	1.07	1.72	1.53	0.69	0.8
mmu-miR-146a	7.97	7.3	7.78	8.27	7.58	8.3	8.57	8.22	8.39	8.91	0.33	1.27	0.45	0.11	1.33
mmu-miR-146b	7.2	6.72	7.03	7.19	6.94	7.51	7.78	7.59	7.6	8.06	0.31	1.06	0.56	0.41	1.12
mmu-miR-151-5p	7.61	7.27	7.51	8.03	7.45	8	8.49	7.93	8.04	8.39	0.39	1.22	0.42	0.01	0.94
mmu-miR-152	7.51	7.48	7.73	7.94	7.32	8.14	8.14	8.33	8.27	8.51	0.64	0.66	0.6	0.34	1.19
mmu-miR-15a	8.62	8.36	8.79	9.4	8.36	9.33	9.79	9.59	9.82	9.91	0.71	1.42	0.8	0.42	1.54
mmu-miR-16	9.46	9.05	9.38	10.38	9.13	10.39	10.87	10.59	10.71	10.86	0.94	1.82	1.21	0.33	1.73
mmu-miR-17	7.53	7.53	7.53	7.82	7.52	8.97	8.66	8.72	8.57	8.5	1.43	1.13	1.2	0.75	0.99
mmu-miR-1843-5p	8.21	8.15	8.53	8.48	7.99	7.7	7.48	7.84	7.57	7.85	-0.51	-0.67	-0.7	-0.91	-0.14
mmu-miR-1843b-5p	8.26	8.03	8.47	8.5	7.99	7.75	7.49	7.76	7.59	7.77	-0.51	-0.54	-0.7	-0.91	-0.22
mmu-miR-1894-3p	11.33	11.62	11.55	11.38	11.79	11.02	11.58	10.86	12.33	11.05	-0.31	-0.04	-0.69	0.95	-0.74
mmu-miR-1894-5p	12.18	12.08	12.33	11.33	11.67	10.96	10.86	11.24	11.05	10.81	-1.22	-1.21	-1.09	-0.29	-0.86
mmu-miR-1896	12.82	12.64	12.98	12.28	12.88	11.24	11.16	11.02	11.02	11.33	-1.59	-1.48	-1.96	-1.26	-1.55
mmu-miR-1930*	7.68	8.09	7.96	7.59	7.6	7.32	6.8	7.07	7.35	7.1	-0.36	-1.29	-0.89	-0.24	-0.5
mmu-miR-1949	7.21	7.35	7.41	7.62	7.1	7.96	8	8.13	8.06	8.3	0.75	0.66	0.72	0.45	1.2
mmu-miR-195	8.15	8.17	8.03	8.44	8.01	9.48	9.15	9.28	9.5	9.89	1.32	0.98	1.24	1.06	1.88
mmu-miR-1952	12.12	12.12	12	11.24	11.55	11.12	11.02	11.16	10.87	10.59	-0.99	-1.1	-0.84	-0.36	-0.96
mmu-miR-199a-5p	7.92	7.95	7.97	8.33	7.93	9.52	9.28	9.82	9.98	9.94	1.61	1.33	1.85	1.65	2.01
mmu-miR-199b*	7.73	7.41	7.6	8.07	7.54	8.62	9.25	9.05	9.58	9.4	0.89	1.84	1.45	1.51	1.86
mmu-miR-19b	8.14	8.04	7.99	8.34	7.94	9.05	8.86	8.83	8.7	8.88	0.92	0.82	0.84	0.36	0.95
mmu-miR-204*	7.59	7.67	7.79	8.09	8.06	7.34	7.47	7.35	7.32	7.38	-0.25	-0.2	-0.44	-0.76	-0.68
mmu-miR-208b	6.68	6.57	6.79	6.99	6.68	7.58	7.52	7.72	8.3	8.71	0.9	0.94	0.93	1.3	2.03
mmu-miR-20a	7.34	7.32	7.29	7.72	7.23	8.52	8.53	8.41	8.41	8.34	1.17	1.21	1.12	0.69	1.11
mmu-miR-20b	6.74	6.7	6.76	7.1	6.71	7.33	8.1	7.39	7.38	7.4	0.59	1.4	0.64	0.27	0.68
mmu-miR-21	8.53	8.33	8.27	8.99	8.23	11.26	11.84	11.84	11.15	10.49	2.73	3.52	3.57	2.16	2.25
mmu-miR-22	13.62	13.62	13.62	14.06	12.93	13.62	13.1	13.54	13.18	13.62	0	-0.52	-0.08	-0.88	0.69
mmu-miR-221	7.95	7.99	7.85	8.58	7.97	9.03	9	9.01	8.92	9.36	1.08	1.01	1.16	0.34	1.39
mmu-miR-222	6.76	6.59	6.79	6.97	6.66	7.41	7.58	7.78	7.55	7.74	0.65	0.99	0.99	0.58	1.09
mmu-miR-223	6.92	6.73	6.78	7.35	6.76	8.43	8.04	7.61	7.28	7.35	1.51	1.31	0.83	-0.07	0.59
mmu-miR-23a	10.38	10.17	10.17	11.32	10.13	11.24	12.08	11.62	11.74	11.84	0.85	1.91	1.45	0.42	1.71
mmu-miR-23b	10.39	10.43	10.1	11.05	10.17	11.81	11.55	11.67	12	12.04	1.42	1.12	1.57	0.95	1.88
mmu-miR-24	11.15	10.9	10.87	12.04	10.8	11.97	12.54	12.12	12.18	12.33	0.82	1.63	1.25	0.14	1.53
mmu-miR-24-2*	7.81	7.74	7.93	8.09	7.7	8.41	8.44	8.7	8.51	8.81	0.6	0.7	0.77	0.42	1.11
mmu-miR-26b	8.66	8.27	8.85	9.33	8.47	9.59	9.66	9.74	9.97	10.19	0.93	1.39	0.89	0.64	1.72
mmu-miR-27a	9.97	10.94	10.28	11.01	10.31	11.79	11.51	11.97	11.79	12.08	1.82	0.56	1.69	0.78	1.76
mmu-miR-27b	9.31	9.28	9.25	10.2	9.33	10.67	11.32	10.9	11.08	11.26	1.35	2.04	1.65	0.88	1.93
mmu-miR-2861	8.27	8.75	8.3	8.46	8.86	9.24	9.48	9	9.01	9.06	0.96	0.73	0.7	0.55	0.2
mmu-miR-297a	9.43	9.18	9.91	9.31	9.25	8.43	8.48	8.59	8.87	8.48	-1.01	-0.7	-1.31	-0.44	-0.78
mmu-miR-297b-5p	7.94	7.81	8.06	7.35	7.78	6.94	6.98	6.98	7.31	6.99	-0.99	-0.82	-1.08	-0.04	-0.78
mmu-miR-29b	9.56	9.82	9.95	10.78	9.91	10.8	10.4	10.96	10.8	11.08	1.24	0.58	1.01	0.02	1.17
mmu-miR-3072	6.66	6.67	6.75	6.88	6.7	7.58	7.35	8.09	7.61	7.59	0.92	0.69	1.33	0.73	0.89
mmu-miR-3082-5p	11.02	11.24	11.74	11.07	11.01	10.3	10.31	10.42	10.42	10.13	-0.72	-0.92	-1.32	-0.65	-0.87
mmu-miR-3096-5p	6.99	6.75	7.13	7.27	6.9	7.59	8	7.98	7.57	7.35	0.6	1.25	0.84	0.3	0.45
mmu-miR-3096b-5p	7.45	6.96	7.38	7.72	7.24	8.15	8.5	8.53	8.04	8	0.7	1.54	1.15	0.33	0.76
mmu-miR-3098-5p	8.11	8.14	8.04	8.36	8.43	7.9	7.53	7.88	7.52	7.82	-0.21	-0.6	-0.16	-0.85	-0.61
mmu-miR-30b	9.24	9.17	8.88	9.48	9.06	10.31	10.3	10.28	10.19	10.39	1.08	1.13	1.4	0.71	1.33
mmu-miR-30c	9.33	9.91	9.43	9.98	9.36	10.71	10.19	10.73	10.3	10.64	1.38	0.28	1.3	0.32	1.29
mmu-miR-3100-5p	8.64	8.95	8.86	8.34	9.04	8.67	9.24	8.81	9.11	9.01	0.03	0.29	-0.05	0.77	-0.03
mmu-miR-3102-5p.2	11.08	11.24	10.82	11.16	12.08	10.94	10.82	10.53	10.47	10.51	-0.13	-0.42	-0.29	-0.69	-1.57
mmu-miR-32*	9.09	9.06	9.3	8.7	9.03	8.07	8.19	7.94	8.48	8.09	-1.02	-0.87	-1.36	-0.22	-0.93
mmu-miR-322	7.26	7.61	7.41	7.6	7.35	8.23	7.83	8.09	8.18	8.62	0.98	0.22	0.68	0.58	1.28
mmu-miR-335-3p	7.03	7.99	7.23	7.05	6.97	6.78	6.54	6.76	7.03	6.84	-0.24	-1.45	-0.47	-0.02	-0.13
mmu-miR-3472	8.93	8.62	9.12	8.95	8.58	8.13	8.06	8.68	8.01	8.01	-0.8	-0.56	-0.44	-0.94	-0.57
mmu-miR-3474	11.05	11.32	11.07	10.96	11.15	10.19	10.15	10.26	9.74	10.2	-0.86	-1.17	-0.81	-1.22	-0.95
mmu-miR-34a	8.43	8.67	8.51	9.25	8.56	9.41	8.88	9.24	9.4	9.52	0.98	0.21	0.72	0.15	0.97
mmu-miR-351*	8.29	8.46	8.43	8.22	8.52	7.61	7.69	8.07	7.47	7.63	-0.68	-0.77	-0.36	-0.75	-0.89
mmu-miR-378	12.98	12.98	13.1	13.39	12.64	12.64	12.04	12.82	12.08	12.64	-0.34	-0.93	-0.27	-1.31	0
mmu-miR-378b	12.56	12.48	12.73	12.93	12.33	12.08	12	12.18	12.04	12.18	-0.49	-0.48	-0.55	-0.89	-0.15
mmu-miR-3962	6.49	6.6	6.58	6.36	6.66	7.17	7.23	7.36	7.53	7.66	0.68	0.63	0.78	1.17	1.01
mmu-miR-3963	10.81	11.2	10.4	10.64	10.59	11.33	11.26	12.28	11.24	11.38	0.53	0.06	1.88	0.59	0.79
mmu-miR-3968	13.72	13.88	13.46	13.18	13.72	14.39	14.39	14.43	14.39	14.39	0.67	0.51	0.98	1.21	0.67
mmu-miR-451	6.99	6.82	6.93	7.54	7.27	7.73	8.21	8.64	8.29	8.27	0.74	1.39	1.71	0.74	1
mmu-miR-466c-5p	10.53	10.4	11.05	10.42	10.38	9.58	9.54	9.77	10.1	9.56	-0.95	-0.86	-1.28	-0.32	-0.82
mmu-miR-466d-5p	8.87	8.34	8.83	8.26	8.51	7.47	7.61	7.53	8.07	7.46	-1.4	-0.74	-1.3	-0.19	-1.05
mmu-miR-466f	10.94	10.67	11.15	10.8	10.64	9.94	9.98	9.95	10.04	9.84	-1.01	-0.69	-1.19	-0.76	-0.8
mmu-miR-466f-3p	9.64	9.03	9.17	8.83	9.17	8.56	8.95	8.7	8.83	8.43	-1.08	-0.08	-0.47	0	-0.74
mmu-miR-466f-5p	10.67	10.78	11.24	10.73	10.64	9.77	9.95	9.95	10.22	9.77	-0.9	-0.83	-1.29	-0.51	-0.88
mmu-miR-466h-5p	10.73	10.51	10.94	10.28	10.39	9.79	9.3	9.58	9.54	9.3	-0.95	-1.21	-1.36	-0.74	-1.09
mmu-miR-466i-5p	12.48	12.88	12.54	12.12	12.48	11.62	11.97	11.58	11.67	11.43	-0.86	-0.92	-0.96	-0.45	-1.05
mmu-miR-466j	10.78	10.53	11.43	10.59	10.47	9.54	9.82	9.64	10.21	9.54	-1.24	-0.71	-1.79	-0.38	-0.93
mmu-miR-466k	8.66	8.55	8.97	7.99	8.53	7.38	7.33	7.52	7.79	7.49	-1.28	-1.22	-1.45	-0.2	-1.05
mmu-miR-466m-3p	8.88	8.86	8.44	7.92	8.11	8.34	7.77	8.03	8.46	7.83	-0.54	-1.09	-0.42	0.55	-0.29
mmu-miR-466n-5p	7.58	7.28	7.54	6.79	7.19	6.55	6.65	6.64	6.88	6.66	-1.04	-0.63	-0.9	0.1	-0.53
mmu-miR-467c	8.47	8.51	8.41	7.88	8.44	7.59	7.51	7.61	7.93	7.39	-0.88	-1.01	-0.8	0.05	-1.05
mmu-miR-467f	9.14	8.56	8.67	8.08	8.64	8.22	8.59	8.43	8.44	8.09	-0.92	0.04	-0.25	0.37	-0.56
mmu-miR-467h	9.03	8.72	9.19	8.29	8.78	7.81	7.67	8.03	8.15	7.76	-1.21	-1.05	-1.17	-0.13	-1.02
mmu-miR-468	9.87	9.98	9.74	9.24	9.74	8.87	8.55	8.79	9.14	8.67	-1	-1.43	-0.96	-0.09	-1.07
mmu-miR-491*	7.67	7.85	7.35	7.98	7.84	8.29	7.98	8.92	7.95	8.34	0.62	0.12	1.57	-0.03	0.5
mmu-miR-494	9.95	10.26	9.95	9.81	10.51	10.64	10.73	10.38	11.2	10.43	0.69	0.48	0.43	1.39	-0.08
mmu-miR-497	7.98	7.92	8.12	8.44	7.69	8.65	8.74	8.87	8.97	9.33	0.68	0.82	0.74	0.52	1.64
mmu-miR-499	9.25	9.04	9.5	9.94	9.31	9.84	9.62	9.89	9.91	10.4	0.58	0.58	0.39	-0.03	1.09
mmu-miR-505-5p	8.19	8.39	8.01	8.97	8.67	8.26	7.78	8.49	7.81	8.57	0.07	-0.61	0.48	-1.15	-0.1
mmu-miR-5097	14.39	14.78	14.2	13.9	14.39	14.43	14.78	15.38	15.01	14.78	0.05	0	1.18	1.1	0.39
mmu-miR-5099	10.49	10.39	10.96	11.2	10.26	11.45	11.81	11.08	10.53	11.2	0.96	1.42	0.11	-0.67	0.95
mmu-miR-5109	12.64	12.56	12.64	12.18	12.82	12.98	12.82	12.98	13.54	12.48	0.34	0.26	0.34	1.35	-0.35
mmu-miR-5115	14.2	14.2	14.06	13.62	14.43	13.18	12.98	13.62	13.1	13.18	-1.02	-1.22	-0.44	-0.52	-1.25
mmu-miR-5116	11.43	11.05	11.51	10.51	12.04	10.49	10.59	11.01	10.86	11.02	-0.94	-0.46	-0.5	0.35	-1.02
mmu-miR-5117	8.49	8.29	8.61	9.19	8.48	9.87	10.28	10.3	10.28	10.17	1.38	1.99	1.69	1.09	1.69
mmu-miR-5122	10.1	10.22	10.15	9.94	10.43	9.4	9.43	9.52	9.13	9.48	-0.7	-0.79	-0.63	-0.81	-0.95
mmu-miR-5126	10.71	11.07	10.44	10.81	11.24	11.32	12.12	11.24	11.12	11.15	0.61	1.05	0.79	0.32	-0.09
mmu-miR-5127	10.86	10.87	10.9	9.97	10.2	10.2	9.68	9.91	9.85	9.48	-0.66	-1.2	-1	-0.12	-0.72
mmu-miR-574-5p	12.33	12.54	12.82	12.08	12.28	12.04	11.2	11.43	11.45	11.24	-0.29	-1.33	-1.4	-0.63	-1.05
mmu-miR-664	11.2	11.08	10.81	9.95	10.44	10.22	10.1	9.98	10.13	9.85	-0.98	-0.98	-0.83	0.18	-0.6
mmu-miR-667*	8.09	8.41	8.3	8.52	8.95	7.52	7.38	7.52	7.54	7.61	-0.56	-1.02	-0.78	-0.97	-1.34
mmu-miR-668	8.72	9.43	9.24	9.13	9.41	9.91	9.64	9.84	9.87	9.82	1.18	0.2	0.6	0.73	0.41
mmu-miR-669b	8.76	8.57	9.06	8.49	8.75	7.62	7.79	7.99	8.5	7.81	-1.15	-0.78	-1.07	0.01	-0.94
mmu-miR-669c	9.79	9.52	9.97	9.77	9.46	8.86	9.06	8.67	9.05	8.66	-0.93	-0.46	-1.29	-0.72	-0.8
mmu-miR-669d	9.11	9.24	9	8.3	9.01	8.11	8.03	8	8.43	8.06	-0.99	-1.21	-0.99	0.13	-0.95
mmu-miR-669e	9.48	9.41	9.48	9.06	9.48	8.48	8.85	8.56	8.93	8.46	-1	-0.56	-0.92	-0.13	-1.02
mmu-miR-669f-5p	10.64	10.47	10.8	10.34	10.4	9.81	9.36	9.56	9.64	9.43	-0.84	-1.11	-1.24	-0.71	-0.97
mmu-miR-669k*	10.02	10.13	10.31	9.59	9.98	9.12	8.7	9.04	9.31	8.78	-0.9	-1.43	-1.27	-0.28	-1.2
mmu-miR-669l	11.12	11.43	11.24	10.9	10.96	10.26	10.22	10.22	10.4	10.15	-0.87	-1.2	-1.01	-0.5	-0.81
mmu-miR-669n	10.42	10.2	10.42	10.17	10.04	9.46	9.85	9.31	9.77	9.19	-0.96	-0.35	-1.11	-0.4	-0.85
mmu-miR-669o-5p	9.82	10.15	10.22	9.36	9.87	9.11	8.51	8.76	9.25	8.7	-0.71	-1.64	-1.46	-0.11	-1.17
mmu-miR-669p*	9	8.61	8.48	8.06	8.49	8.08	8.65	8.3	8.34	7.92	-0.92	0.04	-0.18	0.28	-0.57
mmu-miR-670	7.76	7.62	8.04	7.21	7.59	6.81	6.79	6.87	7.21	6.93	-0.96	-0.83	-1.17	0	-0.67
mmu-miR-672	10.15	9.97	10.3	9.62	9.82	8.99	8.72	9.03	9.19	8.75	-1.17	-1.24	-1.27	-0.43	-1.07
mmu-miR-677*	9.06	8.7	8.93	9.25	8.83	9.66	9.58	9.94	9.18	9.36	0.6	0.88	1	-0.07	0.54
mmu-miR-706	9.26	9.4	9.26	9.17	8.97	8.59	8.24	8.93	8.14	8.13	-0.67	-1.16	-0.33	-1.03	-0.84
mmu-miR-744	10.19	10.02	9.77	10.26	10.78	10.86	11.33	10.39	10.78	10.47	0.67	1.32	0.63	0.52	-0.31
mmu-miR-7a-2*	7.39	7.53	7.26	7.7	7.32	6.89	7.05	6.99	6.9	6.79	-0.51	-0.47	-0.27	-0.8	-0.53
mmu-miR-7b*	8.34	8.12	8.14	8.62	8.03	7.61	8.03	7.77	7.75	7.48	-0.73	-0.1	-0.36	-0.88	-0.54
mmu-miR-98	8.7	9.26	8.99	9.17	9.26	10.28	10.38	10.19	10.64	10.96	1.59	1.12	1.2	1.48	1.7
mmu-miR-99a	9.59	9.58	10.02	10.47	9.38	10.44	10.26	10.67	10.43	10.64	0.86	0.68	0.65	-0.04	1.26
mmu-miR-199a-3p,mmu-miR-199b	7.77	7.66	7.63	8.12	7.61	9.64	9.87	9.68	10.15	9.97	1.86	2.2	2.05	2.03	2.36
mmu-miR-3096-3p,mmu-miR-3096b-3p	7.55	7.13	7.58	7.8	7.38	8.1	8.47	8.41	8.26	7.96	0.55	1.34	0.83	0.46	0.57
mmu-miR-466a-5p,mmu-miR-466p-5p	7.25	6.96	7.35	6.64	7.03	6.23	6.28	6.27	6.64	6.33	-1.02	-0.68	-1.08	0.01	-0.7
mmu-miR-466b-5p,mmu-miR-466o-5p	8.12	7.7	8.55	7.6	7.92	6.81	6.97	6.92	7.58	7.05	-1.31	-0.74	-1.63	-0.02	-0.86
mmu-miR-466m-5p,mmu-miR-669m-5p	10.2	9.94	10.71	9.95	9.94	8.91	9.09	9.19	9.68	9.12	-1.29	-0.86	-1.52	-0.28	-0.82
mmu-miR-669a-5p,mmu-miR-669p	9.18	8.92	9.36	8.75	8.99	7.98	8.07	8.11	8.55	8.07	-1.2	-0.85	-1.24	-0.21	-0.92

## Sheet: DE TF genes
TF Symbol	Day3	Day5	Day7	Day14	Day28
Kdm2a	1	1	1	1	1
Meox1	1	1	1	1	1
Sox9	1	1	1	1	1
Tpx2	1	1	1	1	1
E2f7	1	1	1	1	0
Prrx2	1	1	1	1	0
Runx1	1	1	1	1	0
Egr2	1	1	1	0	1
Il6	1	1	1	0	1
Csrp2	1	1	1	0	0
Pyhin1	1	1	1	0	0
Trip13	1	1	0	1	0
Prkcb	1	1	0	0	0
Sebox	1	1	0	0	0
Ccne1	1	0	1	1	0
Zfp296	1	0	1	0	0
Foxa3	1	0	0	1	0
Maz	1	0	0	0	1
Nhlh2	1	0	0	0	1
Grhl1	1	0	0	0	0
Rbl1	1	0	0	0	0
Rsl1	1	0	0	0	0
Smarca1	1	0	0	0	0
Zfp146	1	0	0	0	0
Zfp369	1	0	0	0	0
Zfp697	1	0	0	0	0
Zfp882	1	0	0	0	0
Creb3l4	1	0	0	-1	0
Nanog	1	0	-1	0	-1
Zfp352	1	-1	0	1	0
Bnc2	0	1	1	1	1
Batf	0	1	1	1	0
Cenpn	0	1	1	1	0
Ciita	0	1	1	1	0
Kcnn4	0	1	1	1	0
Pou2f2	0	1	1	1	0
Ifi204	0	1	1	0	1
Ripk3	0	1	1	0	0
Tgif1	0	1	1	0	0
Baz1a	0	1	0	1	0
Bcl11b	0	1	0	0	0
En2	0	1	0	0	0
Foxs1	0	1	0	0	0
Ikzf1	0	1	0	0	0
Il1b	0	1	0	0	0
Mkl1	0	1	0	0	0
Mlf1ip	0	1	0	0	0
Sox10	0	1	0	0	0
Zfp444	0	1	0	0	0
Zfp526	0	1	0	0	0
Zmym3	0	1	0	0	0
Tgif2	0	1	0	0	0
Zbtb42	0	1	0	0	0
Mxd3	0	1	0	-1	0
Zfp516	0	1	-1	0	0
Hoxa5	0	1	-1	-1	0
Batf2	0	0	1	0	0
Crebzf	0	0	1	0	0
Crem	0	0	1	0	0
Crym	0	0	1	0	0
Gli3	0	0	1	0	0
Gm14391	0	0	1	0	0
Hmgn2	0	0	1	0	0
Irf7	0	0	1	0	0
Nfe2	0	0	1	0	0
Nfkbie	0	0	1	0	0
Pou2af1	0	0	1	0	0
Tlr2	0	0	1	0	0
Vdr	0	0	1	0	0
Zfp429	0	0	1	0	0
Dmrta2	0	0	1	0	0
Zfp688	0	0	1	0	0
Dnmt3b	0	0	1	0	-1
Msgn1	0	0	1	0	-1
Tbx15	0	0	0	1	1
Tcfl5	0	0	0	1	1
1700049G17Rik	0	0	0	1	0
Arid3c	0	0	0	1	0
Arnt2	0	0	0	1	0
Ascl2	0	0	0	1	0
Dbp	0	0	0	1	0
E2f1	0	0	0	1	0
Elk4	0	0	0	1	0
Foxr1	0	0	0	1	0
Mxd1	0	0	0	1	0
Osr2	0	0	0	1	0
Sall2	0	0	0	1	0
Zbtb16	0	0	0	1	0
Zfp236	0	0	0	1	0
Zfp467	0	0	0	1	0
Zfp760	0	0	0	1	0
Zfp953	0	0	0	1	0
Jdp2	0	0	0	1	0
Mms19	0	0	0	1	-1
Zfp113	0	0	0	1	-1
Barhl2	0	0	0	0	1
Bmpr1b	0	0	0	0	1
Egr3	0	0	0	0	1
Gh	0	0	0	0	1
Gli1	0	0	0	0	1
Glis3	0	0	0	0	1
Gm98	0	0	0	0	1
Gmeb1	0	0	0	0	1
Hsf2bp	0	0	0	0	1
Lhx8	0	0	0	0	1
Lmo1	0	0	0	0	1
Nkx2-6	0	0	0	0	1
Prdm1	0	0	0	0	1
Rcor3	0	0	0	0	1
Scx	0	0	0	0	1
Setd4	0	0	0	0	1
Smarca4	0	0	0	0	1
Tead4	0	0	0	0	1
Tmf1	0	0	0	0	1
Trip11	0	0	0	0	1
Zfp111	0	0	0	0	1
Zfp354c	0	0	0	0	1
Zfp541	0	0	0	0	1
Zfp809	0	0	0	0	1
Arid5a	0	0	0	0	-1
Bcl6b	0	0	0	0	-1
Cenpk	0	0	0	0	-1
Gata1	0	0	0	0	-1
Hoxa2	0	0	0	0	-1
Neurog1	0	0	0	0	-1
Neurog3	0	0	0	0	-1
Npas2	0	0	0	0	-1
Prdm16	0	0	0	0	-1
Zbtb49	0	0	0	0	-1
Zfp11	0	0	0	0	-1
Zfp2	0	0	0	0	-1
Zfp668	0	0	0	0	-1
Zkscan2	0	0	0	0	-1
Hoxc13	0	0	0	-1	1
Jmjd4	0	0	0	-1	1
Rbfox2	0	0	0	-1	1
Sufu	0	0	0	-1	1
Arntl	0	0	0	-1	0
Crxos1	0	0	0	-1	0
Egr1	0	0	0	-1	0
Elf4	0	0	0	-1	0
Fos	0	0	0	-1	0
Gbx1	0	0	0	-1	0
Hic2	0	0	0	-1	0
Ppargc1a	0	0	0	-1	0
Prdm13	0	0	0	-1	0
Sall4	0	0	0	-1	0
Sp140	0	0	0	-1	0
Zfp60	0	0	0	-1	0
Zfp955a	0	0	0	-1	0
Dlx2	0	0	0	-1	-1
Nr4a1	0	0	0	-1	-1
Otp	0	0	0	-1	-1
Rel	0	0	0	-1	-1
Rfx4	0	0	0	-1	-1
Btg1	0	0	-1	0	0
Carm1	0	0	-1	0	0
Elk1	0	0	-1	0	0
Ferd3l	0	0	-1	0	0
Foxp3	0	0	-1	0	0
Grhl2	0	0	-1	0	0
Isl2	0	0	-1	0	0
Rest	0	0	-1	0	0
Scand1	0	0	-1	0	0
Sox30	0	0	-1	0	0
Tbx2	0	0	-1	0	0
Tfap2a	0	0	-1	0	0
Zfp473	0	0	-1	0	0
Zfp169	0	0	-1	0	-1
Prox2	0	-1	0	1	0
Aes	0	-1	0	0	0
Baz2b	0	-1	0	0	0
Bhlhe22	0	-1	0	0	0
Dcc	0	-1	0	0	0
Evx1	0	-1	0	0	0
Hoxd4	0	-1	0	0	0
Klf15	0	-1	0	0	0
Mxi1	0	-1	0	0	0
Pou6f2	0	-1	0	0	0
Rbbp4	0	-1	0	0	0
Rhox1	0	-1	0	0	0
Snai3	0	-1	0	0	0
Tal2	0	-1	0	0	0
Tcf23	0	-1	0	0	0
Zfp82	0	-1	0	0	0
Zfp963	0	-1	0	0	0
Nkx3-1	0	-1	0	0	-1
Rfx8	0	-1	0	0	-1
Emx1	0	-1	0	-1	0
Lhx5	0	-1	-1	0	1
Calcoco1	0	-1	-1	0	0
Klf17	0	-1	-1	0	0
Zfp612	0	-1	-1	0	0
Cdkn2a	-1	0	0	1	0
Tmem37	-1	0	0	0	1
Zfp112	-1	0	0	0	1
Lcorl	-1	0	0	0	0
Eif2c2	-1	0	0	0	0
Foxo3	-1	0	0	0	0
Nr1d1	-1	0	0	0	0
Smarcd1	-1	0	0	0	0
Stat4	-1	0	0	0	0
Trim58	-1	0	0	0	0
Wdr77	-1	0	0	0	0
Zfp354b	-1	0	0	0	0
Zfp687	-1	0	0	0	0
Zfp84	-1	0	0	0	0
Zfp949	-1	0	0	0	0
Zfp956	-1	0	0	0	0
Zhx3	-1	0	0	0	0
Hoxb9	-1	0	0	0	-1
Irx2	-1	0	0	-1	0
Hoxc6	-1	0	0	-1	0
Tox4	-1	0	0	-1	0
Tlx1	-1	0	-1	0	0
Gtf2a2	-1	-1	0	-1	0
Zfp286	-1	-1	0	-1	-1

## Sheet: DE non-TF genes
Gene_symbol	Day3	Day5	Day7	Day14	Day28
Kdm2a	1	1	1	1	1
C1qtnf6	1	1	1	1	1
Col1a2	1	1	1	1	1
Col3a1	1	1	1	1	1
Col5a2	1	1	1	1	1
Col8a1	1	1	1	1	1
Fstl1	1	1	1	1	1
Lox	1	1	1	1	1
Mfap5	1	1	1	1	1
Mpeg1	1	1	1	1	1
Postn	1	1	1	1	1
Spp1	1	1	1	1	1
Timp1	1	1	1	1	1
Lrp8	1	1	1	1	1
Raph1	1	1	1	1	1
Star	1	1	1	1	1
Adamts8	1	1	1	1	1
Bst1	1	1	1	1	1
Bub1b	1	1	1	1	1
Cdk5r1	1	1	1	1	1
Cercam	1	1	1	1	1
Cilp	1	1	1	1	1
Clec4d	1	1	1	1	1
Col12a1	1	1	1	1	1
Crlf1	1	1	1	1	1
Cxcr6	1	1	1	1	1
Dfna5	1	1	1	1	1
Dpep2	1	1	1	1	1
Fam38b	1	1	1	1	1
Frzb	1	1	1	1	1
Gas2l3	1	1	1	1	1
Gdf15	1	1	1	1	1
Gmps	1	1	1	1	1
Gpr176	1	1	1	1	1
Hmmr	1	1	1	1	1
Itgb1bp3	1	1	1	1	1
Kcnj15	1	1	1	1	1
Lman1l	1	1	1	1	1
Lmnb1	1	1	1	1	1
Loxl1	1	1	1	1	1
Loxl3	1	1	1	1	1
Ptgs2	1	1	1	1	1
Serpinb1c	1	1	1	1	1
Slc27a3	1	1	1	1	1
Thbs4	1	1	1	1	1
Tnfrsf11b	1	1	1	1	1
Trem2	1	1	1	1	1
Uck2	1	1	1	1	1
Wisp1	1	1	1	1	1
Ctgf	1	1	1	1	0
Bgn	1	1	1	1	0
Capg	1	1	1	1	0
Col5a1	1	1	1	1	0
Emp1	1	1	1	1	0
Fn1	1	1	1	1	0
Tnc	1	1	1	1	0
Serpina3n	1	1	1	1	0
Serpine1	1	1	1	1	0
2610002D18Rik	1	1	1	1	0
2700099C18Rik	1	1	1	1	0
2810417H13Rik	1	1	1	1	0
9130206I24Rik	1	1	1	1	0
Abcc3	1	1	1	1	0
Adam12	1	1	1	1	0
Aldh1a3	1	1	1	1	0
Aurka	1	1	1	1	0
C1qtnf3	1	1	1	1	0
Ccl12	1	1	1	1	0
Ccl4	1	1	1	1	0
Ccl8	1	1	1	1	0
Ccnb2	1	1	1	1	0
Cd52	1	1	1	1	0
Cd72	1	1	1	1	0
Cdca3	1	1	1	1	0
Cdkn3	1	1	1	1	0
Clec4n	1	1	1	1	0
Col14a1	1	1	1	1	0
Ddah1	1	1	1	1	0
Dio3	1	1	1	1	0
Enpp1	1	1	1	1	0
Fam64a	1	1	1	1	0
Fcrls	1	1	1	1	0
Fignl1	1	1	1	1	0
Fndc1	1	1	1	1	0
Gm13749	1	1	1	1	0
Gpr39	1	1	1	1	0
Havcr2	1	1	1	1	0
Hist1h2ao	1	1	1	1	0
Kdelr3	1	1	1	1	0
Kif23	1	1	1	1	0
Lck	1	1	1	1	0
Lor	1	1	1	1	0
Loxl2	1	1	1	1	0
Ltbp2	1	1	1	1	0
Ms4a6d	1	1	1	1	0
Ms4a7	1	1	1	1	0
Ncaph	1	1	1	1	0
Padi4	1	1	1	1	0
Pak3	1	1	1	1	0
Panx1	1	1	1	1	0
Rad51	1	1	1	1	0
Ropn1l	1	1	1	1	0
Rrm2	1	1	1	1	0
Sfrp1	1	1	1	1	0
Tlr13	1	1	1	1	0
Tnfrsf11a	1	1	1	1	0
Top2a	1	1	1	1	0
Traf3ip3	1	1	1	1	0
Trim30d	1	1	1	1	0
Slc9a7	1	1	1	1	-1
Cd44	1	1	1	0	1
Hmox1	1	1	1	0	1
Tagln	1	1	1	0	1
Myh7	1	1	1	0	1
Ccl3	1	1	1	0	1
Cd300lb	1	1	1	0	1
Cdc7	1	1	1	0	1
Cdca7l	1	1	1	0	1
Cdkn2b	1	1	1	0	1
Ch25h	1	1	1	0	1
Cx3cr1	1	1	1	0	1
Cyp26a1	1	1	1	0	1
Il6	1	1	1	0	1
P4ha3	1	1	1	0	1
Pacsin1	1	1	1	0	1
Tnfrsf12a	1	1	1	0	1
Col6a3	1	1	1	0	0
Fxyd5	1	1	1	0	0
Itgb2	1	1	1	0	0
Thy1	1	1	1	0	0
Dpysl3	1	1	1	0	0
Fstl3	1	1	1	0	0
Ifi30	1	1	1	0	0
Sprr1a	1	1	1	0	0
1810011H11Rik	1	1	1	0	0
1810062G17Rik	1	1	1	0	0
4930431A04Rik	1	1	1	0	0
4930547N16Rik	1	1	1	0	0
4930583H14Rik	1	1	1	0	0
AA467197	1	1	1	0	0
AB124611	1	1	1	0	0
Actn1	1	1	1	0	0
Adam8	1	1	1	0	0
AF251705	1	1	1	0	0
Akr1b8	1	1	1	0	0
Aldh1a2	1	1	1	0	0
Arhgdig	1	1	1	0	0
Baalc	1	1	1	0	0
Basp1	1	1	1	0	0
C3ar1	1	1	1	0	0
Camk2n2	1	1	1	0	0
Ccdc109b	1	1	1	0	0
Ccdc112	1	1	1	0	0
Ccl7	1	1	1	0	0
Ccr2	1	1	1	0	0
Cd68	1	1	1	0	0
Cfb	1	1	1	0	0
Clec11a	1	1	1	0	0
Cotl1	1	1	1	0	0
Crct1	1	1	1	0	0
Cxcl10	1	1	1	0	0
Ereg	1	1	1	0	0
Fam105a	1	1	1	0	0
Fam26f	1	1	1	0	0
Fbxo17	1	1	1	0	0
Gale	1	1	1	0	0
Gins2	1	1	1	0	0
Glipr2	1	1	1	0	0
Gm11428	1	1	1	0	0
Gm1631	1	1	1	0	0
Hpse	1	1	1	0	0
Itgax	1	1	1	0	0
Lat2	1	1	1	0	0
Lilrb4	1	1	1	0	0
Lpxn	1	1	1	0	0
Mki67	1	1	1	0	0
Mmp24	1	1	1	0	0
Myo1f	1	1	1	0	0
N6amt1	1	1	1	0	0
Olfml3	1	1	1	0	0
Pik3r5	1	1	1	0	0
Pilra	1	1	1	0	0
Ptpro	1	1	1	0	0
Sec16b	1	1	1	0	0
Serpinb1a	1	1	1	0	0
Sfn	1	1	1	0	0
Sh3pxd2b	1	1	1	0	0
Slc15a3	1	1	1	0	0
Slc25a43	1	1	1	0	0
Socs3	1	1	1	0	0
Susd3	1	1	1	0	0
Tas2r136	1	1	1	0	0
Thbs1	1	1	1	0	0
Tmem173	1	1	1	0	0
Tmem202	1	1	1	0	0
Tubb2b	1	1	1	0	0
Tubb3	1	1	1	0	0
Tubb6	1	1	1	0	0
Uhrf1	1	1	1	0	0
Zbp1	1	1	1	0	0
Zc3h12d	1	1	1	0	0
Ccdc19	1	1	1	0	-1
Ankrd27	1	1	1	-1	0
Adcy2	1	1	0	1	1
Btk	1	1	0	1	1
Ccdc136	1	1	0	1	1
Dio2	1	1	0	1	1
Ror2	1	1	0	1	1
Scml4	1	1	0	1	1
Best2	1	1	0	1	0
Ccna2	1	1	0	1	0
Clspn	1	1	0	1	0
Fbxo5	1	1	0	1	0
Iqgap3	1	1	0	1	0
Itga11	1	1	0	1	0
Kcnj14	1	1	0	1	0
Kif20b	1	1	0	1	0
Kif22	1	1	0	1	0
Mest	1	1	0	1	0
Ncapg2	1	1	0	1	0
Prnd	1	1	0	1	0
Steap1	1	1	0	1	0
Tacc3	1	1	0	1	0
Ftl1	1	1	0	0	0
S100a4	1	1	0	0	0
Fhl1	1	1	0	0	0
Adamts16	1	1	0	0	0
Adcy7	1	1	0	0	0
Anln	1	1	0	0	0
Atp10a	1	1	0	0	0
Birc5	1	1	0	0	0
Cdc25b	1	1	0	0	0
Cdca8	1	1	0	0	0
Cdk1	1	1	0	0	0
Ces1c	1	1	0	0	0
Csf2rb2	1	1	0	0	0
Dbf4	1	1	0	0	0
Dyrk3	1	1	0	0	0
Emb	1	1	0	0	0
Gxylt2	1	1	0	0	0
H2-Eb2	1	1	0	0	0
Kif11	1	1	0	0	0
Kif18b	1	1	0	0	0
Lrr1	1	1	0	0	0
Mcm6	1	1	0	0	0
Mis18bp1	1	1	0	0	0
Oca2	1	1	0	0	0
Pbk	1	1	0	0	0
Pla2g4a	1	1	0	0	0
Plk4	1	1	0	0	0
Prc1	1	1	0	0	0
Ptx3	1	1	0	0	0
Racgap1	1	1	0	0	0
Shcbp1	1	1	0	0	0
Ska1	1	1	0	0	0
Slc39a6	1	1	0	0	0
Spag5	1	1	0	0	0
Spc25	1	1	0	0	0
Tnfrsf1b	1	1	0	0	0
Ttc9	1	1	0	0	0
Ttk	1	1	0	0	0
Wnt7a	1	1	0	0	0
Cdh15	1	1	0	-1	0
Zwilch	1	1	0	-1	0
Mfap2	1	0	1	1	1
Mmp23	1	0	1	1	0
Amica1	1	0	1	1	0
Erc2	1	0	1	1	0
Gprc5b	1	0	1	1	0
Il10ra	1	0	1	1	0
Layn	1	0	1	1	0
Ms4a4a	1	0	1	1	0
Ms4a6c	1	0	1	1	0
S100a8	1	0	1	1	0
Sh3rf3	1	0	1	1	0
D18Ertd653e	1	0	1	1	-1
Nppa	1	0	1	0	1
Smox	1	0	1	0	1
Fkbp11	1	0	1	0	0
Rpl24	1	0	1	0	0
Enah	1	0	1	0	0
1700001L05Rik	1	0	1	0	0
Ada	1	0	1	0	0
Aldh3b1	1	0	1	0	0
Efhd2	1	0	1	0	0
Fam83d	1	0	1	0	0
Gpnmb	1	0	1	0	0
Gpx7	1	0	1	0	0
Hpgds	1	0	1	0	0
Kcnk13	1	0	1	0	0
Pdgfc	1	0	1	0	0
Plaur	1	0	1	0	0
Praf2	1	0	1	0	0
Prss30	1	0	1	0	0
Pstpip1	1	0	1	0	0
Sla	1	0	1	0	0
Sprr2g	1	0	1	0	0
Txk	1	0	1	0	0
Vsig4	1	0	1	0	0
Arxes2	1	0	1	0	-1
Mir17hg	1	0	1	-1	-1
Acta1	1	0	0	1	1
Aspm	1	0	0	1	1
Cpxm2	1	0	0	1	1
Cyb561d2	1	0	0	1	1
Ptgis	1	0	0	1	0
1700016C15Rik	1	0	0	1	0
Adamts20	1	0	0	1	0
Atad5	1	0	0	1	0
Cenpl	1	0	0	1	0
Cnr2	1	0	0	1	0
Gm3086	1	0	0	1	0
Il17ra	1	0	0	1	0
Il33	1	0	0	1	0
Mob3c	1	0	0	1	0
Odz3	1	0	0	1	0
Plekha7	1	0	0	1	0
Pou5f2	1	0	0	1	0
Tes	1	0	0	1	0
Trim9	1	0	0	1	0
Sec61g	1	0	0	0	1
1700019B21Rik	1	0	0	0	1
A330076H08Rik	1	0	0	0	1
Actl7b	1	0	0	0	1
Arhgap27	1	0	0	0	1
Dbn1	1	0	0	0	1
Gja10	1	0	0	0	1
Krtap9-3	1	0	0	0	1
Prr3	1	0	0	0	1
Robo1	1	0	0	0	1
Mt2	1	0	0	0	0
Rpl37	1	0	0	0	0
Mybpc2	1	0	0	0	0
Prune2	1	0	0	0	0
Synpo2l	1	0	0	0	0
1700008O03Rik	1	0	0	0	0
1700054N08Rik	1	0	0	0	0
1700086O06Rik	1	0	0	0	0
1700093K21Rik	1	0	0	0	0
4930544O15Rik	1	0	0	0	0
4930570E03Rik	1	0	0	0	0
4931429P17Rik	1	0	0	0	0
4933415F23Rik	1	0	0	0	0
9630033F20Rik	1	0	0	0	0
Adora3	1	0	0	0	0
Aldh18a1	1	0	0	0	0
Alg13	1	0	0	0	0
Arsi	1	0	0	0	0
Bard1	1	0	0	0	0
Bbc3	1	0	0	0	0
BC066135	1	0	0	0	0
Begain	1	0	0	0	0
Brpf3	1	0	0	0	0
Bud13	1	0	0	0	0
Capn8	1	0	0	0	0
Ccdc137	1	0	0	0	0
Ccdc46	1	0	0	0	0
Cd180	1	0	0	0	0
Cd33	1	0	0	0	0
Chga	1	0	0	0	0
Clcn6	1	0	0	0	0
Col27a1	1	0	0	0	0
Cst10	1	0	0	0	0
Cyb5r1	1	0	0	0	0
D030047H15Rik	1	0	0	0	0
Dedd	1	0	0	0	0
E530011L22Rik	1	0	0	0	0
Fam55c	1	0	0	0	0
Figf	1	0	0	0	0
Fxyd3	1	0	0	0	0
Gdf7	1	0	0	0	0
Gm10838	1	0	0	0	0
Gm10864	1	0	0	0	0
Gm11570	1	0	0	0	0
Gm5113	1	0	0	0	0
Gm6653	1	0	0	0	0
Gpr153	1	0	0	0	0
Gpr88	1	0	0	0	0
H60c	1	0	0	0	0
Hjurp	1	0	0	0	0
Hps1	1	0	0	0	0
Hrh2	1	0	0	0	0
Igfl3	1	0	0	0	0
Kcne3	1	0	0	0	0
Kif18a	1	0	0	0	0
Klhl18	1	0	0	0	0
Lag3	1	0	0	0	0
Lhfpl2	1	0	0	0	0
Lhfpl5	1	0	0	0	0
Lipe	1	0	0	0	0
Lrfn1	1	0	0	0	0
Lsr	1	0	0	0	0
Lss	1	0	0	0	0
Ly6k	1	0	0	0	0
Lypd6	1	0	0	0	0
Mael	1	0	0	0	0
Mast4	1	0	0	0	0
Mcg1038069	1	0	0	0	0
Mctp2	1	0	0	0	0
Miat	1	0	0	0	0
Mmd2	1	0	0	0	0
Mup9	1	0	0	0	0
Myo5a	1	0	0	0	0
Naip6	1	0	0	0	0
Nkg7	1	0	0	0	0
Nnmt	1	0	0	0	0
Nrcam	1	0	0	0	0
Nudt18	1	0	0	0	0
Olfr1020	1	0	0	0	0
Olfr1090	1	0	0	0	0
Olfr1419	1	0	0	0	0
Olfr202	1	0	0	0	0
Olfr324	1	0	0	0	0
Olfr670	1	0	0	0	0
P2rx2	1	0	0	0	0
Pcdhb9	1	0	0	0	0
Prkg1	1	0	0	0	0
Prss56	1	0	0	0	0
Rai14	1	0	0	0	0
Ranbp17	1	0	0	0	0
Rpl13	1	0	0	0	0
Rtp3	1	0	0	0	0
Sct	1	0	0	0	0
Slc22a15	1	0	0	0	0
Slc24a5	1	0	0	0	0
Slc38a10	1	0	0	0	0
Slc41a2	1	0	0	0	0
Spcs3	1	0	0	0	0
Specc1	1	0	0	0	0
Sult4a1	1	0	0	0	0
Susd5	1	0	0	0	0
Tcf19	1	0	0	0	0
Tgm6	1	0	0	0	0
Thsd4	1	0	0	0	0
Tmem45b	1	0	0	0	0
Tmem95	1	0	0	0	0
Ttll3	1	0	0	0	0
Umps	1	0	0	0	0
Vamp3	1	0	0	0	0
Vwa3a	1	0	0	0	0
Vwc2l	1	0	0	0	0
Xpo4	1	0	0	0	0
Gm10538	1	0	0	0	0
Olfr633	1	0	0	0	0
4933427E11Rik	1	0	0	0	-1
Btbd11	1	0	0	0	-1
Cdk9	1	0	0	0	-1
E030030I06Rik	1	0	0	0	-1
Fam124b	1	0	0	0	-1
Gm9804	1	0	0	0	-1
Ldlrad1	1	0	0	0	-1
Lmo3	1	0	0	0	-1
Piwil1	1	0	0	0	-1
Rmrp	1	0	0	0	-1
Tceal3	1	0	0	0	-1
6030408B16Rik	1	0	0	-1	0
Klhdc7b	1	0	0	-1	-1
6430550D23Rik	1	0	-1	1	-1
Fbxw17	1	0	-1	0	0
Vwa5a	1	-1	1	0	0
1700003M07Rik	1	-1	0	1	0
Pck1	1	-1	0	1	0
Gpr150	1	-1	0	0	0
Mir132	1	-1	0	0	0
Rxfp4	1	-1	0	-1	-1
Fbn1	0	1	1	1	1
Rbp1	0	1	1	1	1
Dok1	0	1	1	1	1
Mfap4	0	1	1	1	1
Naip2	0	1	1	1	1
Serpinf1	0	1	1	1	1
C1qb	0	1	1	1	0
Eln	0	1	1	1	0
9230110C19Rik	0	1	1	1	0
A430084P05Rik	0	1	1	1	0
Adamts2	0	1	1	1	0
B4galnt1	0	1	1	1	0
BC013712	0	1	1	1	0
Cd69	0	1	1	1	0
Cybb	0	1	1	1	0
Dtl	0	1	1	1	0
Fcgr4	0	1	1	1	0
Gria3	0	1	1	1	0
Mrc2	0	1	1	1	0
Rnase6	0	1	1	1	0
Rsph1	0	1	1	1	0
Samsn1	0	1	1	1	0
Tesk2	0	1	1	1	0
Tmem119	0	1	1	1	0
Wbscr17	0	1	1	1	0
B4galt5	0	1	1	1	-1
Nppb	0	1	1	0	1
Ccl5	0	1	1	0	1
Ccr5	0	1	1	0	1
Cd3d	0	1	1	0	1
Ltb	0	1	1	0	1
Mcoln2	0	1	1	0	1
Nkd2	0	1	1	0	1
Reep2	0	1	1	0	1
Dnmt1	0	1	1	0	0
Anxa2	0	1	1	0	0
Ccl2	0	1	1	0	0
Col18a1	0	1	1	0	0
Ctss	0	1	1	0	0
Fyb	0	1	1	0	0
Glipr1	0	1	1	0	0
Sept6	0	1	1	0	0
Aif1	0	1	1	0	0
Alox5ap	0	1	1	0	0
Apoc2	0	1	1	0	0
C230052I12Rik	0	1	1	0	0
Cd200r1	0	1	1	0	0
Cdca7	0	1	1	0	0
Ckap2l	0	1	1	0	0
Coro1a	0	1	1	0	0
Cxcl2	0	1	1	0	0
Cxcl9	0	1	1	0	0
Cyth4	0	1	1	0	0
Elovl6	0	1	1	0	0
Emr1	0	1	1	0	0
Fanci	0	1	1	0	0
Fcer1g	0	1	1	0	0
Fermt3	0	1	1	0	0
Fgfr2	0	1	1	0	0
Gcnt4	0	1	1	0	0
Gm4951	0	1	1	0	0
Gmfg	0	1	1	0	0
Gzma	0	1	1	0	0
Hck	0	1	1	0	0
Herc6	0	1	1	0	0
Hk3	0	1	1	0	0
Hs6st2	0	1	1	0	0
Ifit1	0	1	1	0	0
Il27ra	0	1	1	0	0
Isg15	0	1	1	0	0
Laptm5	0	1	1	0	0
Lrrc25	0	1	1	0	0
Lst1	0	1	1	0	0
Ly86	0	1	1	0	0
Marcksl1	0	1	1	0	0
Mast3	0	1	1	0	0
Mefv	0	1	1	0	0
Mx2	0	1	1	0	0
Myo1g	0	1	1	0	0
Nfam1	0	1	1	0	0
Npl	0	1	1	0	0
Pdpn	0	1	1	0	0
Phf11	0	1	1	0	0
Pik3ap1	0	1	1	0	0
Pld4	0	1	1	0	0
Pphln1	0	1	1	0	0
Ptpn7	0	1	1	0	0
Qsox1	0	1	1	0	0
Rab32	0	1	1	0	0
Rbm47	0	1	1	0	0
Rgs1	0	1	1	0	0
Selplg	0	1	1	0	0
Serpina3g	0	1	1	0	0
Sh3bp2	0	1	1	0	0
Slamf8	0	1	1	0	0
Slc24a2	0	1	1	0	0
Spn	0	1	1	0	0
Sstr5	0	1	1	0	0
Stap1	0	1	1	0	0
Syce2	0	1	1	0	0
Tap1	0	1	1	0	0
Tbxas1	0	1	1	0	0
Tmem200a	0	1	1	0	0
Tnfaip6	0	1	1	0	0
Trim2	0	1	1	0	0
Tro	0	1	1	0	0
Unc93b1	0	1	1	0	0
Vmp1	0	1	1	0	0
Abi3	0	1	1	0	-1
Bsn	0	1	1	0	-1
Gm12250	0	1	1	0	-1
Igtp	0	1	1	0	-1
Igfbp7	0	1	1	-1	1
Mblac1	0	1	1	-1	1
Emid2	0	1	0	1	1
F2rl3	0	1	0	1	1
Sfrp2	0	1	0	1	1
Wisp2	0	1	0	1	1
Col15a1	0	1	0	1	0
2210407C18Rik	0	1	0	1	0
Cd109	0	1	0	1	0
Cenpm	0	1	0	1	0
Cobl	0	1	0	1	0
Col9a2	0	1	0	1	0
Ddx11	0	1	0	1	0
Espl1	0	1	0	1	0
Fbn2	0	1	0	1	0
Gm5086	0	1	0	1	0
Kif26b	0	1	0	1	0
Nlrc5	0	1	0	1	0
Prkg2	0	1	0	1	0
Prss46	0	1	0	1	0
Rab31	0	1	0	1	0
Sertad4	0	1	0	1	0
Tnfaip8l2	0	1	0	1	0
Vash2	0	1	0	1	0
Col4a1	0	1	0	0	1
Ccdc125	0	1	0	0	1
Esm1	0	1	0	0	1
H2-DMa	0	1	0	0	1
Klc3	0	1	0	0	1
Loxl4	0	1	0	0	1
Nrp	0	1	0	0	1
Olfr139	0	1	0	0	1
Pydc3	0	1	0	0	1
Sit1	0	1	0	0	1
Srp54b	0	1	0	0	1
Tmem90b	0	1	0	0	1
Tnfrsf26	0	1	0	0	1
Tom1l2	0	1	0	0	1
Wibg	0	1	0	0	1
Zfp395	0	1	0	0	1
Col4a2	0	1	0	0	0
C1qc	0	1	0	0	0
Col6a2	0	1	0	0	0
Emp3	0	1	0	0	0
Fcgr2b	0	1	0	0	0
H2-Ab1	0	1	0	0	0
Mmp14	0	1	0	0	0
Nid1	0	1	0	0	0
Pcolce	0	1	0	0	0
S100a11	0	1	0	0	0
Stmn1	0	1	0	0	0
Tspan6	0	1	0	0	0
Tyrobp	0	1	0	0	0
Flnc	0	1	0	0	0
Hbegf	0	1	0	0	0
Nes	0	1	0	0	0
Rgs12	0	1	0	0	0
Tgfb2	0	1	0	0	0
1810024B03Rik	0	1	0	0	0
1810055G02Rik	0	1	0	0	0
2310015D24Rik	0	1	0	0	0
4930507D05Rik	0	1	0	0	0
4932414J04Rik	0	1	0	0	0
6720463M24Rik	0	1	0	0	0
9530053A07Rik	0	1	0	0	0
A030009H04Rik	0	1	0	0	0
Actb	0	1	0	0	0
Agbl5	0	1	0	0	0
AI316807	0	1	0	0	0
Amz1	0	1	0	0	0
Asf1b	0	1	0	0	0
Asns	0	1	0	0	0
Aurkb	0	1	0	0	0
BC055111	0	1	0	0	0
Blm	0	1	0	0	0
C130073F10Rik	0	1	0	0	0
Casp3	0	1	0	0	0
Ccdc142	0	1	0	0	0
Ccdc88b	0	1	0	0	0
Cdk5r2	0	1	0	0	0
Cdt1	0	1	0	0	0
Celf4	0	1	0	0	0
Ces2a	0	1	0	0	0
Ckap4	0	1	0	0	0
Clca5	0	1	0	0	0
Clrn1	0	1	0	0	0
Cnn2	0	1	0	0	0
Col4a4	0	1	0	0	0
Csf3r	0	1	0	0	0
Ctsz	0	1	0	0	0
Cx3cl1	0	1	0	0	0
Cxcl5	0	1	0	0	0
Dact1	0	1	0	0	0
Depdc1b	0	1	0	0	0
Depdc7	0	1	0	0	0
Evi2a	0	1	0	0	0
Fam69c	0	1	0	0	0
Fasl	0	1	0	0	0
Fgf2	0	1	0	0	0
Fjx1	0	1	0	0	0
Foxl2os	0	1	0	0	0
Fxr1	0	1	0	0	0
Gja3	0	1	0	0	0
Gm10552	0	1	0	0	0
Gm5431	0	1	0	0	0
Gpr158	0	1	0	0	0
Gpr18	0	1	0	0	0
Gsg2	0	1	0	0	0
Hcst	0	1	0	0	0
Hdhd2	0	1	0	0	0
Hps5	0	1	0	0	0
Hvcn1	0	1	0	0	0
I830127L07Rik	0	1	0	0	0
Impg2	0	1	0	0	0
Incenp	0	1	0	0	0
Ing2	0	1	0	0	0
Iqgap1	0	1	0	0	0
Itga4	0	1	0	0	0
Kif4	0	1	0	0	0
Klhl14	0	1	0	0	0
Kmo	0	1	0	0	0
Lair1	0	1	0	0	0
Lig1	0	1	0	0	0
Lrfn2	0	1	0	0	0
Lrrc15	0	1	0	0	0
Lrrc50	0	1	0	0	0
Lrrn2	0	1	0	0	0
Lxn	0	1	0	0	0
Mbnl3	0	1	0	0	0
Mcm10	0	1	0	0	0
Mcm9	0	1	0	0	0
Megf10	0	1	0	0	0
Mfsd9	0	1	0	0	0
Mir487b	0	1	0	0	0
Mum1l1	0	1	0	0	0
Myef2	0	1	0	0	0
Naip1	0	1	0	0	0
Neurl3	0	1	0	0	0
Nradd	0	1	0	0	0
Olfml2b	0	1	0	0	0
Olfr701	0	1	0	0	0
Olfr974	0	1	0	0	0
Pdia3	0	1	0	0	0
Pdia5	0	1	0	0	0
Pi15	0	1	0	0	0
Pi4k2b	0	1	0	0	0
Pla2g2a	0	1	0	0	0
Plk1	0	1	0	0	0
Pmaip1	0	1	0	0	0
Pnpla3	0	1	0	0	0
Ppbp	0	1	0	0	0
Prg2	0	1	0	0	0
Prkag3	0	1	0	0	0
Ptplad2	0	1	0	0	0
Ptprc	0	1	0	0	0
Ptprt	0	1	0	0	0
Pvt1	0	1	0	0	0
Pydc4	0	1	0	0	0
Rab44	0	1	0	0	0
Rad54b	0	1	0	0	0
Rassf8	0	1	0	0	0
Retnlg	0	1	0	0	0
Rhoc	0	1	0	0	0
Rltpr	0	1	0	0	0
Ror1	0	1	0	0	0
S100a9	0	1	0	0	0
Sash3	0	1	0	0	0
Sdk1	0	1	0	0	0
Sele	0	1	0	0	0
Sema4d	0	1	0	0	0
Serpina5	0	1	0	0	0
Serpinb2	0	1	0	0	0
Serpind1	0	1	0	0	0
Serpinh1	0	1	0	0	0
Skap2	0	1	0	0	0
Slc27a6	0	1	0	0	0
Slc38a4	0	1	0	0	0
Slc44a3	0	1	0	0	0
Slc4a5	0	1	0	0	0
Slc7a7	0	1	0	0	0
Slco6d1	0	1	0	0	0
Snap91	0	1	0	0	0
Snora75	0	1	0	0	0
Spon2	0	1	0	0	0
Stx11	0	1	0	0	0
Synpo	0	1	0	0	0
Taok3	0	1	0	0	0
Tecta	0	1	0	0	0
Tfpi2	0	1	0	0	0
Tirap	0	1	0	0	0
Tmem45a	0	1	0	0	0
Tmem55b	0	1	0	0	0
Tnfrsf4	0	1	0	0	0
Tnfsf18	0	1	0	0	0
Traf5	0	1	0	0	0
Trdmt1	0	1	0	0	0
Tubb2a	0	1	0	0	0
Vgll3	0	1	0	0	0
Vmn1r65	0	1	0	0	0
Wdr54	0	1	0	0	0
Wfdc9	0	1	0	0	0
Wnt2	0	1	0	0	0
Xkr5	0	1	0	0	0
Cep76	0	1	0	0	0
Fcrl1	0	1	0	0	0
Il7r	0	1	0	0	0
Lipg	0	1	0	0	0
Pik3cg	0	1	0	0	0
Slc12a8	0	1	0	0	0
Dnm3	0	1	0	0	-1
Pdia6	0	1	0	0	-1
Rnf133	0	1	0	0	-1
Sycp2	0	1	0	0	-1
Wfdc8	0	1	0	0	-1
2900052N01Rik	0	1	0	-1	1
A530064D06Rik	0	1	0	-1	1
Cxcl1	0	1	0	-1	1
Fam113b	0	1	0	-1	1
1700096J18Rik	0	1	0	-1	0
2700060E02Rik	0	1	0	-1	0
4932415M13Rik	0	1	0	-1	0
Lgals7	0	1	0	-1	0
Fsip2	0	1	-1	0	0
Gip	0	1	-1	0	0
Ralgps2	0	1	-1	0	0
Tmem29	0	1	-1	0	0
E030019B13Rik	0	1	-1	0	-1
Lrrcc1	0	1	-1	0	-1
Rit2	0	1	-1	0	-1
Aqp8	0	1	-1	-1	1
Adamtsl2	0	0	1	1	1
Apbb1ip	0	0	1	1	1
Apod	0	0	1	1	1
Aspn	0	0	1	1	1
Col8a2	0	0	1	1	1
Fam167b	0	0	1	1	1
Hemt1	0	0	1	1	1
Itgbl1	0	0	1	1	1
Pamr1	0	0	1	1	1
Slc13a3	0	0	1	1	1
Svep1	0	0	1	1	1
Thbs3	0	0	1	1	1
Trim62	0	0	1	1	1
Wdr19	0	0	1	1	1
Abcg1	0	0	1	1	0
Angptl4	0	0	1	1	0
Ccl17	0	0	1	1	0
Cdk6	0	0	1	1	0
Cgref1	0	0	1	1	0
Cnpy4	0	0	1	1	0
Dsn1	0	0	1	1	0
Gas7	0	0	1	1	0
Gm10536	0	0	1	1	0
Gpr141	0	0	1	1	0
Gprc5c	0	0	1	1	0
Ikbke	0	0	1	1	0
Lrrc16a	0	0	1	1	0
Olfr90	0	0	1	1	0
Pdgfrl	0	0	1	1	0
Rad9b	0	0	1	1	0
Raver2	0	0	1	1	0
Rprml	0	0	1	1	0
Slc2a3	0	0	1	1	0
Tlr12	0	0	1	1	0
Uchl1	0	0	1	1	0
Expi	0	0	1	1	-1
Glb1l	0	0	1	1	-1
Mettl2	0	0	1	1	-1
Samd10	0	0	1	1	-1
Sema7a	0	0	1	0	1
4930515G01Rik	0	0	1	0	1
Ccdc92	0	0	1	0	1
Cd4	0	0	1	0	1
Cd5l	0	0	1	0	1
Dennd2d	0	0	1	0	1
Krt42	0	0	1	0	1
Olfr215	0	0	1	0	1
Slc25a2	0	0	1	0	1
Slc2a2	0	0	1	0	1
Srpx2	0	0	1	0	1
Wipf2	0	0	1	0	1
BC049715	0	0	1	0	0
Efemp2	0	0	1	0	0
Fcgr3	0	0	1	0	0
Hemk1	0	0	1	0	0
Vcan	0	0	1	0	0
Hspa1b	0	0	1	0	0
Lcn2	0	0	1	0	0
1700030C10Rik	0	0	1	0	0
1700084C01Rik	0	0	1	0	0
2310005G13Rik	0	0	1	0	0
2310008H04Rik	0	0	1	0	0
2610204G22Rik	0	0	1	0	0
4632415L05Rik	0	0	1	0	0
4930526I15Rik	0	0	1	0	0
4930539E08Rik	0	0	1	0	0
5730577I03Rik	0	0	1	0	0
A930005I04Rik	0	0	1	0	0
Acsm4	0	0	1	0	0
Adcyap1	0	0	1	0	0
Amigo3	0	0	1	0	0
Ammecr1	0	0	1	0	0
Apcdd1	0	0	1	0	0
Arhgap30	0	0	1	0	0
Arrdc1	0	0	1	0	0
Ascc2	0	0	1	0	0
B430306N03Rik	0	0	1	0	0
Bbs1	0	0	1	0	0
Brsk1	0	0	1	0	0
Btn1a1	0	0	1	0	0
Cabp4	0	0	1	0	0
Camk1d	0	0	1	0	0
Capn9	0	0	1	0	0
Ccdc106	0	0	1	0	0
Cd164l2	0	0	1	0	0
Cpne2	0	0	1	0	0
Csf2rb	0	0	1	0	0
Cspg5	0	0	1	0	0
Cyp1b1	0	0	1	0	0
Cyp27b1	0	0	1	0	0
Dennd1c	0	0	1	0	0
Depdc5	0	0	1	0	0
Dnajb6	0	0	1	0	0
E130303B06Rik	0	0	1	0	0
Enkur	0	0	1	0	0
Fam3b	0	0	1	0	0
Fam49a	0	0	1	0	0
Fcer1a	0	0	1	0	0
Fcrl5	0	0	1	0	0
Fkbp5	0	0	1	0	0
Fut4	0	0	1	0	0
Gabrb3	0	0	1	0	0
Gabrd	0	0	1	0	0
Gadd45g	0	0	1	0	0
Gbp1	0	0	1	0	0
Gbp2	0	0	1	0	0
Gjb4	0	0	1	0	0
Gm10319	0	0	1	0	0
Gm10743	0	0	1	0	0
Gm11110	0	0	1	0	0
Gm11938	0	0	1	0	0
Gm12680	0	0	1	0	0
Gm2427	0	0	1	0	0
Gm266	0	0	1	0	0
Gm628	0	0	1	0	0
Gm694	0	0	1	0	0
Gpsm2	0	0	1	0	0
Hdc	0	0	1	0	0
Hist1h2aa	0	0	1	0	0
Hist1h2bg	0	0	1	0	0
Hnrnpa0	0	0	1	0	0
Hsd3b1	0	0	1	0	0
Hspa1a	0	0	1	0	0
Hspa5	0	0	1	0	0
I830012O16Rik	0	0	1	0	0
Ifi47	0	0	1	0	0
Igf2bp2	0	0	1	0	0
Il1r2	0	0	1	0	0
Il1rap	0	0	1	0	0
Irgm1	0	0	1	0	0
Kcna3	0	0	1	0	0
Kcnab2	0	0	1	0	0
Klhdc9	0	0	1	0	0
Kng1	0	0	1	0	0
Lat	0	0	1	0	0
Lrrc34	0	0	1	0	0
Map4k1	0	0	1	0	0
Mc5r	0	0	1	0	0
Mesdc1	0	0	1	0	0
Micall2	0	0	1	0	0
Mir136	0	0	1	0	0
Mir192	0	0	1	0	0
Mmp3	0	0	1	0	0
Ms4a6b	0	0	1	0	0
Mtap1b	0	0	1	0	0
Mtfp1	0	0	1	0	0
Ncoa7	0	0	1	0	0
Nhlrc3	0	0	1	0	0
Nkain1	0	0	1	0	0
Nlgn2	0	0	1	0	0
Nlrc4	0	0	1	0	0
Nthl1	0	0	1	0	0
Ocln	0	0	1	0	0
Olfr1262	0	0	1	0	0
Olfr628	0	0	1	0	0
Olfr893	0	0	1	0	0
Orc3	0	0	1	0	0
Pcdhb16	0	0	1	0	0
Pdilt	0	0	1	0	0
Pkd1l2	0	0	1	0	0
Pla2g7	0	0	1	0	0
Psmf1	0	0	1	0	0
Ptpn18	0	0	1	0	0
Rassf7	0	0	1	0	0
Rbms1	0	0	1	0	0
Rnasel	0	0	1	0	0
Rpgrip1l	0	0	1	0	0
Rwdd2a	0	0	1	0	0
Sh2d6	0	0	1	0	0
Shc4	0	0	1	0	0
Slc11a1	0	0	1	0	0
Slc26a11	0	0	1	0	0
Slc43a2	0	0	1	0	0
Slc4a8	0	0	1	0	0
Snx20	0	0	1	0	0
Sphk1	0	0	1	0	0
Srpk2	0	0	1	0	0
Stoml2	0	0	1	0	0
Stub1	0	0	1	0	0
Tbc1d9	0	0	1	0	0
Tmem125	0	0	1	0	0
Tmem217	0	0	1	0	0
Tmem8	0	0	1	0	0
Trim16	0	0	1	0	0
Ttc26	0	0	1	0	0
Ubd	0	0	1	0	0
Uevld	0	0	1	0	0
Vwa5b2	0	0	1	0	0
Wdpcp	0	0	1	0	0
Wisp3	0	0	1	0	0
Xkr9	0	0	1	0	0
Zdhhc2	0	0	1	0	0
Zmynd15	0	0	1	0	0
Zufsp	0	0	1	0	0
Gm5428	0	0	1	0	0
Inhbb	0	0	1	0	0
Olfm1	0	0	1	0	0
Plcxd2	0	0	1	0	0
Pqlc3	0	0	1	0	0
Ptprf	0	0	1	0	0
Pvrl1	0	0	1	0	0
Tex19.2	0	0	1	0	0
Wnt10a	0	0	1	0	0
Xrcc6bp1	0	0	1	0	0
Chsy3	0	0	1	0	0
Kctd11	0	0	1	0	0
Hp	0	0	1	0	-1
6720401G13Rik	0	0	1	0	-1
BC068281	0	0	1	0	-1
Best1	0	0	1	0	-1
Elane	0	0	1	0	-1
Fdxacb1	0	0	1	0	-1
Irgm2	0	0	1	0	-1
Ptk6	0	0	1	0	-1
Rbm46	0	0	1	0	-1
Scgb3a1	0	0	1	0	-1
Snca	0	0	1	-1	1
Procr	0	0	1	-1	0
Esd	0	0	1	-1	0
Fcgbp	0	0	1	-1	0
Gtpbp8	0	0	1	-1	0
Klk7	0	0	1	-1	0
Snord16a	0	0	1	-1	0
Ubl4b	0	0	1	-1	0
Krt6a	0	0	1	-1	-1
Olfr1510	0	0	1	-1	-1
Upk1b	0	0	1	-1	-1
Mmp2	0	0	0	1	1
Fam124a	0	0	0	1	1
5033411D12Rik	0	0	0	1	1
Arhgef4	0	0	0	1	1
Chst10	0	0	0	1	1
Cldn11	0	0	0	1	1
Clec2d	0	0	0	1	1
Col4a3	0	0	0	1	1
Comp	0	0	0	1	1
Crispld1	0	0	0	1	1
Cxcr4	0	0	0	1	1
Fam180a	0	0	0	1	1
Fibin	0	0	0	1	1
Fmod	0	0	0	1	1
Glrx3	0	0	0	1	1
Il3ra	0	0	0	1	1
LOC100504965	0	0	0	1	1
Lrrn4cl	0	0	0	1	1
Mir141	0	0	0	1	1
Nox4	0	0	0	1	1
Pcdh9	0	0	0	1	1
Sparc	0	0	0	1	1
Tekt1	0	0	0	1	1
Tgfb3	0	0	0	1	1
Zbed6	0	0	0	1	1
Zfp365	0	0	0	1	1
Zfyve9	0	0	0	1	1
Cd200	0	0	0	1	0
Lbp	0	0	0	1	0
Serpine2	0	0	0	1	0
Tspan4	0	0	0	1	0
Mbd5	0	0	0	1	0
March1	0	0	0	1	0
1500015O10Rik	0	0	0	1	0
1700019D03Rik	0	0	0	1	0
1700020N01Rik	0	0	0	1	0
1700042G15Rik	0	0	0	1	0
2200002K05Rik	0	0	0	1	0
2900041M22Rik	0	0	0	1	0
3110079O15Rik	0	0	0	1	0
4833422F24Rik	0	0	0	1	0
4930458L03Rik	0	0	0	1	0
4930579G22Rik	0	0	0	1	0
4932425I24Rik	0	0	0	1	0
4933425O20Rik	0	0	0	1	0
5430407P10Rik	0	0	0	1	0
6430598A04Rik	0	0	0	1	0
9030619P08Rik	0	0	0	1	0
9130209A04Rik	0	0	0	1	0
A1cf	0	0	0	1	0
A530013C23Rik	0	0	0	1	0
A630095N17Rik	0	0	0	1	0
Abi3bp	0	0	0	1	0
Acer2	0	0	0	1	0
Acsbg1	0	0	0	1	0
Afmid	0	0	0	1	0
Alk	0	0	0	1	0
Angptl7	0	0	0	1	0
Ankrd37	0	0	0	1	0
Apom	0	0	0	1	0
Arhgap22	0	0	0	1	0
Bcas1	0	0	0	1	0
Bri3	0	0	0	1	0
C130026I21Rik	0	0	0	1	0
C330027C09Rik	0	0	0	1	0
Cacng8	0	0	0	1	0
Ccrl1	0	0	0	1	0
Cdh17	0	0	0	1	0
Chka	0	0	0	1	0
Chst5	0	0	0	1	0
Cldn13	0	0	0	1	0
Cnksr2	0	0	0	1	0
Cntn4	0	0	0	1	0
Col11a1	0	0	0	1	0
Col28a1	0	0	0	1	0
Col6a4	0	0	0	1	0
Cox8c	0	0	0	1	0
Crygb	0	0	0	1	0
Ctsk	0	0	0	1	0
Cyb561	0	0	0	1	0
Cyp2ab1	0	0	0	1	0
Cys1	0	0	0	1	0
D630033O11Rik	0	0	0	1	0
Dnm1	0	0	0	1	0
Dpp7	0	0	0	1	0
Dsel	0	0	0	1	0
Elavl1	0	0	0	1	0
Evc	0	0	0	1	0
Exoc3l2	0	0	0	1	0
Fam101a	0	0	0	1	0
Fancc	0	0	0	1	0
Fap	0	0	0	1	0
Gabra3	0	0	0	1	0
Gipr	0	0	0	1	0
Gjb5	0	0	0	1	0
Gm10408	0	0	0	1	0
Gm10804	0	0	0	1	0
Gm10846	0	0	0	1	0
Gm5533	0	0	0	1	0
Gm9956	0	0	0	1	0
Gng3	0	0	0	1	0
Gpr151	0	0	0	1	0
Gpx6	0	0	0	1	0
Hacl1	0	0	0	1	0
Igfbp2	0	0	0	1	0
Igsf9b	0	0	0	1	0
Il12b	0	0	0	1	0
Il13	0	0	0	1	0
Il20	0	0	0	1	0
Ism1	0	0	0	1	0
Itih5	0	0	0	1	0
Itpr3	0	0	0	1	0
Kank4	0	0	0	1	0
Kcnrg	0	0	0	1	0
Klhl29	0	0	0	1	0
Krt34	0	0	0	1	0
Krtap5-4	0	0	0	1	0
Lce3b	0	0	0	1	0
LOC100861634	0	0	0	1	0
Lrrtm1	0	0	0	1	0
Ltbp3	0	0	0	1	0
Mcoln3	0	0	0	1	0
Mex3b	0	0	0	1	0
Mical2	0	0	0	1	0
Mir146b	0	0	0	1	0
Mir196a-1	0	0	0	1	0
Mir7-2	0	0	0	1	0
Mlkl	0	0	0	1	0
Mllt1	0	0	0	1	0
Mos	0	0	0	1	0
Msmp	0	0	0	1	0
Mthfd1l	0	0	0	1	0
Mtmr12	0	0	0	1	0
Muc13	0	0	0	1	0
Naip5	0	0	0	1	0
Ngef	0	0	0	1	0
Nosip	0	0	0	1	0
Nsdhl	0	0	0	1	0
Nupr1	0	0	0	1	0
Ocm	0	0	0	1	0
Odf4	0	0	0	1	0
Olfr2	0	0	0	1	0
Olfr560	0	0	0	1	0
Orai2	0	0	0	1	0
P2rx7	0	0	0	1	0
Paqr8	0	0	0	1	0
Pcdhb11	0	0	0	1	0
Pebp4	0	0	0	1	0
Per2	0	0	0	1	0
Per3	0	0	0	1	0
Phf16	0	0	0	1	0
Phf21b	0	0	0	1	0
Phlda3	0	0	0	1	0
Pion	0	0	0	1	0
Piwil2	0	0	0	1	0
Pkn2	0	0	0	1	0
Plekhn1	0	0	0	1	0
Ppic	0	0	0	1	0
Prodh2	0	0	0	1	0
Prrg3	0	0	0	1	0
Ptgfrn	0	0	0	1	0
Pyroxd2	0	0	0	1	0
Qpctl	0	0	0	1	0
Rab11fip4	0	0	0	1	0
Rab39	0	0	0	1	0
Rcn1	0	0	0	1	0
Rd3	0	0	0	1	0
Ric8	0	0	0	1	0
Rnf165	0	0	0	1	0
Rrm1	0	0	0	1	0
S100a14	0	0	0	1	0
Sh3tc2	0	0	0	1	0
Siah3	0	0	0	1	0
Slc16a12	0	0	0	1	0
Slc35c2	0	0	0	1	0
Slc5a11	0	0	0	1	0
Snord35b	0	0	0	1	0
Snord95	0	0	0	1	0
Spp2	0	0	0	1	0
Srd5a1	0	0	0	1	0
Srgap1	0	0	0	1	0
Stc1	0	0	0	1	0
Ston2	0	0	0	1	0
Sv2b	0	0	0	1	0
Tas2r134	0	0	0	1	0
Tle3	0	0	0	1	0
Tmc1	0	0	0	1	0
Tmem174	0	0	0	1	0
Tmem98	0	0	0	1	0
Treml2	0	0	0	1	0
Tsga10	0	0	0	1	0
Ugt8a	0	0	0	1	0
Unc5a	0	0	0	1	0
Upf3a	0	0	0	1	0
Vat1	0	0	0	1	0
Wars2	0	0	0	1	0
Wdr86	0	0	0	1	0
Zfp385c	0	0	0	1	0
Znrf2	0	0	0	1	0
2310002D06Rik	0	0	0	1	0
Skp2	0	0	0	1	0
Cpxm1	0	0	0	1	0
1700069L16Rik	0	0	0	1	-1
D830031N03Rik	0	0	0	1	-1
D930020B18Rik	0	0	0	1	-1
Hyal4	0	0	0	1	-1
Lce1m	0	0	0	1	-1
Ooep	0	0	0	1	-1
Peg3as	0	0	0	1	-1
Rpl21	0	0	0	1	-1
Sntg2	0	0	0	1	-1
Tbrg3	0	0	0	1	-1
Teddm1	0	0	0	1	-1
Tmem14a	0	0	0	1	-1
Trim10	0	0	0	1	-1
Ankrd23	0	0	0	0	1
Atp2b4	0	0	0	0	1
Ndufa4l2	0	0	0	0	1
Sema3g	0	0	0	0	1
Sumf2	0	0	0	0	1
Rnf25	0	0	0	0	1
Spsb4	0	0	0	0	1
1700011E24Rik	0	0	0	0	1
1700011H14Rik	0	0	0	0	1
1700019L03Rik	0	0	0	0	1
1700021A07Rik	0	0	0	0	1
1700045I19Rik	0	0	0	0	1
1700101G07Rik	0	0	0	0	1
1810033B17Rik	0	0	0	0	1
1810058I24Rik	0	0	0	0	1
2310014L17Rik	0	0	0	0	1
2410066E13Rik	0	0	0	0	1
2610018G03Rik	0	0	0	0	1
3110007F17Rik	0	0	0	0	1
3110062M04Rik	0	0	0	0	1
4921522P10Rik	0	0	0	0	1
4921530D09Rik	0	0	0	0	1
4930412F15Rik	0	0	0	0	1
4930426L09Rik	0	0	0	0	1
4930546C10Rik	0	0	0	0	1
4930564C03Rik	0	0	0	0	1
4930567H12Rik	0	0	0	0	1
4930579D07Rik	0	0	0	0	1
4933405O20Rik	0	0	0	0	1
4933411G06Rik	0	0	0	0	1
5031425F14Rik	0	0	0	0	1
5730409E04Rik	0	0	0	0	1
6430562O15Rik	0	0	0	0	1
8430429K09Rik	0	0	0	0	1
A630072M18Rik	0	0	0	0	1
Abcg3	0	0	0	0	1
Abhd15	0	0	0	0	1
Abo	0	0	0	0	1
Abpz	0	0	0	0	1
Adap1	0	0	0	0	1
Adrb2	0	0	0	0	1
Akt1s1	0	0	0	0	1
Ap2b1	0	0	0	0	1
Aqp7	0	0	0	0	1
Aqp9	0	0	0	0	1
Arl2bp	0	0	0	0	1
Arl5c	0	0	0	0	1
BB031773	0	0	0	0	1
Bcmo1	0	0	0	0	1
Bfsp2	0	0	0	0	1
Bin3	0	0	0	0	1
C130071C03Rik	0	0	0	0	1
C7	0	0	0	0	1
C87499	0	0	0	0	1
Cacna1d	0	0	0	0	1
Car10	0	0	0	0	1
Cbl	0	0	0	0	1
Ccdc39	0	0	0	0	1
Ccdc85c	0	0	0	0	1
Ccl1	0	0	0	0	1
Ccnb1	0	0	0	0	1
Ccno	0	0	0	0	1
Cd55	0	0	0	0	1
Cela2a	0	0	0	0	1
Cenpt	0	0	0	0	1
Chpf2	0	0	0	0	1
Clcn5	0	0	0	0	1
Clec2l	0	0	0	0	1
Cmklr1	0	0	0	0	1
Col23a1	0	0	0	0	1
Col24a1	0	0	0	0	1
Col6a6	0	0	0	0	1
Commd2	0	0	0	0	1
Cpa5	0	0	0	0	1
Cpeb4	0	0	0	0	1
Crmp1	0	0	0	0	1
Csf3	0	0	0	0	1
Cstad	0	0	0	0	1
Cyp2f2	0	0	0	0	1
D1Bwg0212e	0	0	0	0	1
D2Ertd750e	0	0	0	0	1
D830044I16Rik	0	0	0	0	1
Dct	0	0	0	0	1
Ddr2	0	0	0	0	1
Dffa	0	0	0	0	1
Dirc2	0	0	0	0	1
Dnajb14	0	0	0	0	1
Dpy30	0	0	0	0	1
Dsc3	0	0	0	0	1
Eaf1	0	0	0	0	1
Elfn2	0	0	0	0	1
Eno4	0	0	0	0	1
Epha1	0	0	0	0	1
Epsti1	0	0	0	0	1
F11	0	0	0	0	1
F630042J09Rik	0	0	0	0	1
Fam123a	0	0	0	0	1
Fam82a2	0	0	0	0	1
Fat2	0	0	0	0	1
Fcer2a	0	0	0	0	1
Fgf8	0	0	0	0	1
Fgfbp1	0	0	0	0	1
Flt3	0	0	0	0	1
Ftsj1	0	0	0	0	1
Fus	0	0	0	0	1
G6b	0	0	0	0	1
Gad2	0	0	0	0	1
Gas2l1	0	0	0	0	1
Gen1	0	0	0	0	1
Gfod2	0	0	0	0	1
Gif	0	0	0	0	1
Gipc3	0	0	0	0	1
Gm10344	0	0	0	0	1
Gm10548	0	0	0	0	1
Gm10643	0	0	0	0	1
Gm12569	0	0	0	0	1
Gm12863	0	0	0	0	1
Gm13011	0	0	0	0	1
Gm13547	0	0	0	0	1
Gm15706	0	0	0	0	1
Gm2804	0	0	0	0	1
Gm46	0	0	0	0	1
Gm4787	0	0	0	0	1
Gm5468	0	0	0	0	1
Gm5563	0	0	0	0	1
Gm5959	0	0	0	0	1
Gm6377	0	0	0	0	1
Gm7040	0	0	0	0	1
Gm853	0	0	0	0	1
Gm8550	0	0	0	0	1
Gm949	0	0	0	0	1
Gm9883	0	0	0	0	1
Gpr34	0	0	0	0	1
Gpr50	0	0	0	0	1
Gprasp2	0	0	0	0	1
Grid2ip	0	0	0	0	1
Gtsf1l	0	0	0	0	1
Hapln2	0	0	0	0	1
Hyi	0	0	0	0	1
Ins1	0	0	0	0	1
Iqcd	0	0	0	0	1
Iqub	0	0	0	0	1
Itgb7	0	0	0	0	1
Itsn1	0	0	0	0	1
Kcne1l	0	0	0	0	1
Kcnk9	0	0	0	0	1
Kcnn1	0	0	0	0	1
Kcnt2	0	0	0	0	1
Kctd19	0	0	0	0	1
Kif20a	0	0	0	0	1
Klrg2	0	0	0	0	1
Krt79	0	0	0	0	1
Lcn6	0	0	0	0	1
Lepr	0	0	0	0	1
LOC100862337	0	0	0	0	1
LOC639910	0	0	0	0	1
Lrch2	0	0	0	0	1
Lrriq1	0	0	0	0	1
Ltb4r2	0	0	0	0	1
Mctp1	0	0	0	0	1
Metrn	0	0	0	0	1
Mir155	0	0	0	0	1
Mir193b	0	0	0	0	1
Mir665	0	0	0	0	1
Mir92-2	0	0	0	0	1
Mir98	0	0	0	0	1
Mogat1	0	0	0	0	1
Mpp2	0	0	0	0	1
Ms4a13	0	0	0	0	1
Mthfd2	0	0	0	0	1
Mtmr7	0	0	0	0	1
Muc19	0	0	0	0	1
Nacc1	0	0	0	0	1
Narf	0	0	0	0	1
Neurl4	0	0	0	0	1
Nfkbiz	0	0	0	0	1
Ninl	0	0	0	0	1
Nlrp6	0	0	0	0	1
Nog	0	0	0	0	1
Npr1	0	0	0	0	1
Nsun2	0	0	0	0	1
Nxnl2	0	0	0	0	1
Oaf	0	0	0	0	1
Oas1c	0	0	0	0	1
Olfr1009	0	0	0	0	1
Olfr1339	0	0	0	0	1
Olfr1428	0	0	0	0	1
Olfr281	0	0	0	0	1
Olfr282	0	0	0	0	1
Olfr418-ps1	0	0	0	0	1
Olfr575	0	0	0	0	1
Olfr645	0	0	0	0	1
Olfr654	0	0	0	0	1
Olfr661	0	0	0	0	1
Olfr677	0	0	0	0	1
Olfr738	0	0	0	0	1
Olfr788	0	0	0	0	1
Olfr853	0	0	0	0	1
Opn5	0	0	0	0	1
Otof	0	0	0	0	1
Ovol3	0	0	0	0	1
Pcbp3	0	0	0	0	1
Pcdhb21	0	0	0	0	1
Pcdhb4	0	0	0	0	1
Pdxp	0	0	0	0	1
Phgr1	0	0	0	0	1
Pikfyve	0	0	0	0	1
Pitpnm3	0	0	0	0	1
Pla2r1	0	0	0	0	1
Plac1	0	0	0	0	1
Plce1	0	0	0	0	1
Pom121l12	0	0	0	0	1
Ppil3	0	0	0	0	1
Ppp1r27	0	0	0	0	1
Prmt1	0	0	0	0	1
Prr15	0	0	0	0	1
Prss8	0	0	0	0	1
Psors1c2	0	0	0	0	1
Rbbp8	0	0	0	0	1
Rdh7	0	0	0	0	1
Retn	0	0	0	0	1
Rgnef	0	0	0	0	1
Rims4	0	0	0	0	1
Rprd2	0	0	0	0	1
Rsad2	0	0	0	0	1
Saa3	0	0	0	0	1
Scfd2	0	0	0	0	1
Scn2a1	0	0	0	0	1
Scyl3	0	0	0	0	1
Serinc4	0	0	0	0	1
Sft2d3	0	0	0	0	1
Sftpc	0	0	0	0	1
Sgms2	0	0	0	0	1
Sgsm1	0	0	0	0	1
Shisa7	0	0	0	0	1
Shkbp1	0	0	0	0	1
Sipa1l3	0	0	0	0	1
Sirt6	0	0	0	0	1
Sis	0	0	0	0	1
Slc13a4	0	0	0	0	1
Slc26a1	0	0	0	0	1
Slc38a6	0	0	0	0	1
Slc39a2	0	0	0	0	1
Slitrk2	0	0	0	0	1
Slitrk4	0	0	0	0	1
Snord17	0	0	0	0	1
Snord8	0	0	0	0	1
Soat1	0	0	0	0	1
Sost	0	0	0	0	1
Stim2	0	0	0	0	1
Stk32b	0	0	0	0	1
Susd4	0	0	0	0	1
Svs4	0	0	0	0	1
Syt6	0	0	0	0	1
Taar5	0	0	0	0	1
Tas2r104	0	0	0	0	1
Tas2r124	0	0	0	0	1
Tceanc	0	0	0	0	1
Tcl1b1	0	0	0	0	1
Tctn1	0	0	0	0	1
Tex16	0	0	0	0	1
Tlr11	0	0	0	0	1
Tlr5	0	0	0	0	1
Tmco1	0	0	0	0	1
Tmem211	0	0	0	0	1
Tnmd	0	0	0	0	1
Trat1	0	0	0	0	1
Trim6	0	0	0	0	1
Tspan15	0	0	0	0	1
Ube1y1	0	0	0	0	1
Ube2j2	0	0	0	0	1
Unc50	0	0	0	0	1
Ush2a	0	0	0	0	1
Usp31	0	0	0	0	1
Wee1	0	0	0	0	1
Wfdc3	0	0	0	0	1
Xylb	0	0	0	0	1
Ythdf2	0	0	0	0	1
Zc3hav1l	0	0	0	0	1
Zfand5	0	0	0	0	1
Aldh7a1	0	0	0	0	1
Cdk12	0	0	0	0	1
Cnih4	0	0	0	0	1
Drd4	0	0	0	0	1
Islr	0	0	0	0	1
Itga1	0	0	0	0	1
Scgb1a1	0	0	0	0	1
B230118H07Rik	0	0	0	0	-1
Upk3b	0	0	0	0	-1
Gsk3b	0	0	0	0	-1
1700003H04Rik	0	0	0	0	-1
1700010B08Rik	0	0	0	0	-1
1700026J04Rik	0	0	0	0	-1
1700030J22Rik	0	0	0	0	-1
1700111E14Rik	0	0	0	0	-1
2410091C18Rik	0	0	0	0	-1
4922505E12Rik	0	0	0	0	-1
4930404H21Rik	0	0	0	0	-1
4930441O14Rik	0	0	0	0	-1
4930455C21Rik	0	0	0	0	-1
4930529M08Rik	0	0	0	0	-1
4930550L24Rik	0	0	0	0	-1
4933413J09Rik	0	0	0	0	-1
4933433C11Rik	0	0	0	0	-1
5930422O12Rik	0	0	0	0	-1
6530409C15Rik	0	0	0	0	-1
A230056P14Rik	0	0	0	0	-1
A430090L17Rik	0	0	0	0	-1
Abcc6	0	0	0	0	-1
Abp1	0	0	0	0	-1
Accn2	0	0	0	0	-1
Acrbp	0	0	0	0	-1
Actl6b	0	0	0	0	-1
Adcy1	0	0	0	0	-1
Aifm3	0	0	0	0	-1
Amacr	0	0	0	0	-1
Ankle1	0	0	0	0	-1
Ano8	0	0	0	0	-1
Anxa13	0	0	0	0	-1
Ap3s1	0	0	0	0	-1
Apol11b	0	0	0	0	-1
Aqp5	0	0	0	0	-1
Areg	0	0	0	0	-1
B230206F22Rik	0	0	0	0	-1
BC060267	0	0	0	0	-1
BC089491	0	0	0	0	-1
BC106175	0	0	0	0	-1
Bpifb2	0	0	0	0	-1
Btaf1	0	0	0	0	-1
Btg2	0	0	0	0	-1
Ccr1	0	0	0	0	-1
Chrna1	0	0	0	0	-1
Clrn2	0	0	0	0	-1
Cnga2	0	0	0	0	-1
Cnih2	0	0	0	0	-1
Cntnap5b	0	0	0	0	-1
Cpa1	0	0	0	0	-1
Cryaa	0	0	0	0	-1
Ctnna2	0	0	0	0	-1
Cyp2c44	0	0	0	0	-1
D230030E09Rik	0	0	0	0	-1
Degs2	0	0	0	0	-1
Erc1	0	0	0	0	-1
Fam108c	0	0	0	0	-1
Fam163b	0	0	0	0	-1
Gabrr3	0	0	0	0	-1
Gal3st3	0	0	0	0	-1
Galntl6	0	0	0	0	-1
Gcg	0	0	0	0	-1
Gdnf	0	0	0	0	-1
Ghrhr	0	0	0	0	-1
Glb1l2	0	0	0	0	-1
Gm10244	0	0	0	0	-1
Gm10505	0	0	0	0	-1
Gm10532	0	0	0	0	-1
Gm10723	0	0	0	0	-1
Gm11565	0	0	0	0	-1
Gm1337	0	0	0	0	-1
Gm13476	0	0	0	0	-1
Gm1661	0	0	0	0	-1
Gm6327	0	0	0	0	-1
Gm6517	0	0	0	0	-1
Gm9799	0	0	0	0	-1
Gm9991	0	0	0	0	-1
Gpc2	0	0	0	0	-1
Gpha2	0	0	0	0	-1
Gpr12	0	0	0	0	-1
Gpr25	0	0	0	0	-1
Gpr82	0	0	0	0	-1
Gpr87	0	0	0	0	-1
Grm5	0	0	0	0	-1
H13	0	0	0	0	-1
Hsd17b13	0	0	0	0	-1
Ift88	0	0	0	0	-1
Iigp1	0	0	0	0	-1
Il5ra	0	0	0	0	-1
Irs4	0	0	0	0	-1
Ivl	0	0	0	0	-1
Jph3	0	0	0	0	-1
Kcnk12	0	0	0	0	-1
Kif2b	0	0	0	0	-1
Krt6b	0	0	0	0	-1
Krtap26-1	0	0	0	0	-1
Krtap4-7	0	0	0	0	-1
Lats2	0	0	0	0	-1
Lemd1	0	0	0	0	-1
Limd2	0	0	0	0	-1
Mab21l3	0	0	0	0	-1
Mbp	0	0	0	0	-1
Mcc	0	0	0	0	-1
Mia3	0	0	0	0	-1
Mir134	0	0	0	0	-1
Mir208a	0	0	0	0	-1
Mir330	0	0	0	0	-1
Mir449c	0	0	0	0	-1
Mir709	0	0	0	0	-1
Mir744	0	0	0	0	-1
Mll2	0	0	0	0	-1
Mmp12	0	0	0	0	-1
Mrpl38	0	0	0	0	-1
Msh6	0	0	0	0	-1
Myoz3	0	0	0	0	-1
Naa16	0	0	0	0	-1
Nav2	0	0	0	0	-1
Neil2	0	0	0	0	-1
Nek2	0	0	0	0	-1
Nnt	0	0	0	0	-1
Nphs1as	0	0	0	0	-1
Npnt	0	0	0	0	-1
Npy2r	0	0	0	0	-1
Nrip2	0	0	0	0	-1
Nsun6	0	0	0	0	-1
Olfr1	0	0	0	0	-1
Olfr1056	0	0	0	0	-1
Olfr11	0	0	0	0	-1
Olfr1413	0	0	0	0	-1
Olfr288	0	0	0	0	-1
Olfr3	0	0	0	0	-1
Olfr353	0	0	0	0	-1
Olfr356	0	0	0	0	-1
Olfr554	0	0	0	0	-1
Olfr616	0	0	0	0	-1
Olfr630	0	0	0	0	-1
Olfr76	0	0	0	0	-1
Papolb	0	0	0	0	-1
Paqr4	0	0	0	0	-1
Pcdh10	0	0	0	0	-1
Pcdhb18	0	0	0	0	-1
Phlda2	0	0	0	0	-1
Pnma5	0	0	0	0	-1
Ppfia2	0	0	0	0	-1
Ppfia4	0	0	0	0	-1
Ppip5k2	0	0	0	0	-1
Ppp1r10	0	0	0	0	-1
Ppp1r12a	0	0	0	0	-1
Prkaa2	0	0	0	0	-1
Prl8a1	0	0	0	0	-1
Prss28	0	0	0	0	-1
Prss40	0	0	0	0	-1
Prss54	0	0	0	0	-1
Psg25	0	0	0	0	-1
Pycard	0	0	0	0	-1
Raet1e	0	0	0	0	-1
Rbp4	0	0	0	0	-1
Rec8	0	0	0	0	-1
Rims1	0	0	0	0	-1
Riok1	0	0	0	0	-1
Rnu11	0	0	0	0	-1
Rnu73b	0	0	0	0	-1
Scarna6	0	0	0	0	-1
Serpinb7	0	0	0	0	-1
Serpinc1	0	0	0	0	-1
Sfrp5	0	0	0	0	-1
Sfxn5	0	0	0	0	-1
Sgip1	0	0	0	0	-1
Slc16a6	0	0	0	0	-1
Slc38a1	0	0	0	0	-1
Slfn4	0	0	0	0	-1
Snord55	0	0	0	0	-1
Snx22	0	0	0	0	-1
Sostdc1	0	0	0	0	-1
Speer8-ps1	0	0	0	0	-1
Srrm2	0	0	0	0	-1
St6galnac1	0	0	0	0	-1
Steap2	0	0	0	0	-1
Sval2	0	0	0	0	-1
Tas2r126	0	0	0	0	-1
Tex13a	0	0	0	0	-1
Theg	0	0	0	0	-1
Timd2	0	0	0	0	-1
Tmem150b	0	0	0	0	-1
Tmem207	0	0	0	0	-1
Tmprss11bnl	0	0	0	0	-1
Tnfrsf17	0	0	0	0	-1
Trpa1	0	0	0	0	-1
Trpm1	0	0	0	0	-1
Tshb	0	0	0	0	-1
Tssk5	0	0	0	0	-1
Ube2w	0	0	0	0	-1
Ubqln3	0	0	0	0	-1
Ucma	0	0	0	0	-1
Vezt	0	0	0	0	-1
Vmn2r54	0	0	0	0	-1
Wfdc12	0	0	0	0	-1
Zfp36l3	0	0	0	0	-1
1700031M16Rik	0	0	0	-1	1
2810429I04Rik	0	0	0	-1	1
Ap1g2	0	0	0	-1	1
Defb22	0	0	0	-1	1
Ehd3	0	0	0	-1	1
Fam32a	0	0	0	-1	1
Olfr15	0	0	0	-1	1
Ribc2	0	0	0	-1	1
Slc35a3	0	0	0	-1	1
Zan	0	0	0	-1	1
Cecr2	0	0	0	-1	0
Aplnr	0	0	0	-1	0
Efemp1	0	0	0	-1	0
Myl4	0	0	0	-1	0
Pfkfb2	0	0	0	-1	0
0610038B21Rik	0	0	0	-1	0
1110021J02Rik	0	0	0	-1	0
1600012F09Rik	0	0	0	-1	0
1700001P01Rik	0	0	0	-1	0
1700006A11Rik	0	0	0	-1	0
1700056E22Rik	0	0	0	-1	0
1700109H08Rik	0	0	0	-1	0
2010315B03Rik	0	0	0	-1	0
4921523A10Rik	0	0	0	-1	0
4930451C15Rik	0	0	0	-1	0
4930511I11Rik	0	0	0	-1	0
4930523C07Rik	0	0	0	-1	0
4930562C15Rik	0	0	0	-1	0
4931428F04Rik	0	0	0	-1	0
5133401N09Rik	0	0	0	-1	0
5830416P10Rik	0	0	0	-1	0
8030462N17Rik	0	0	0	-1	0
9930014A18Rik	0	0	0	-1	0
A330070K13Rik	0	0	0	-1	0
Abcb5	0	0	0	-1	0
Abcc2	0	0	0	-1	0
Acot6	0	0	0	-1	0
Actn3	0	0	0	-1	0
Adora2a	0	0	0	-1	0
Aen	0	0	0	-1	0
AI506816	0	0	0	-1	0
Aifm2	0	0	0	-1	0
Akr1c21	0	0	0	-1	0
Als2	0	0	0	-1	0
Amy1	0	0	0	-1	0
Apobec4	0	0	0	-1	0
Arl13a	0	0	0	-1	0
Atp4b	0	0	0	-1	0
BC024139	0	0	0	-1	0
BC030307	0	0	0	-1	0
Bcorl1	0	0	0	-1	0
Bik	0	0	0	-1	0
Bpifb1	0	0	0	-1	0
Btrc	0	0	0	-1	0
C730027H18Rik	0	0	0	-1	0
Cacng4	0	0	0	-1	0
Ccdc28a	0	0	0	-1	0
Cd247	0	0	0	-1	0
Cd300lf	0	0	0	-1	0
Cd7	0	0	0	-1	0
Chek2	0	0	0	-1	0
Chrm2	0	0	0	-1	0
Chrnd	0	0	0	-1	0
Cnga1	0	0	0	-1	0
Cox11	0	0	0	-1	0
Csmd2	0	0	0	-1	0
Cyp1a1	0	0	0	-1	0
Cyp2b10	0	0	0	-1	0
Cyp2b23	0	0	0	-1	0
Cypt12	0	0	0	-1	0
D130079A08Rik	0	0	0	-1	0
D6Ertd474e	0	0	0	-1	0
Dgkk	0	0	0	-1	0
Dnaic2	0	0	0	-1	0
Dnajc5g	0	0	0	-1	0
Dusp13	0	0	0	-1	0
Dyrk2	0	0	0	-1	0
E130309D14Rik	0	0	0	-1	0
Efhc2	0	0	0	-1	0
Eml6	0	0	0	-1	0
Evi2b	0	0	0	-1	0
Fam102a	0	0	0	-1	0
Fam150b	0	0	0	-1	0
Fam187a	0	0	0	-1	0
Fetub	0	0	0	-1	0
Fzd4	0	0	0	-1	0
Gjd4	0	0	0	-1	0
Glcci1	0	0	0	-1	0
Gm15760	0	0	0	-1	0
Gm17830	0	0	0	-1	0
Gm20408	0	0	0	-1	0
Gm4636	0	0	0	-1	0
Gm4802	0	0	0	-1	0
Gm4814	0	0	0	-1	0
Gm4925	0	0	0	-1	0
Gm5101	0	0	0	-1	0
Gm6042	0	0	0	-1	0
Gm6471	0	0	0	-1	0
Gm7157	0	0	0	-1	0
Gm7628	0	0	0	-1	0
Gsdma3	0	0	0	-1	0
Hcn4	0	0	0	-1	0
Hist1h1b	0	0	0	-1	0
Hist1h1t	0	0	0	-1	0
Hmgcr	0	0	0	-1	0
Hormad1	0	0	0	-1	0
Hsdl2	0	0	0	-1	0
Htr5b	0	0	0	-1	0
Ier2	0	0	0	-1	0
Ifltd1	0	0	0	-1	0
Igf2bp3	0	0	0	-1	0
Kcna10	0	0	0	-1	0
Kcna2	0	0	0	-1	0
Kcnk18	0	0	0	-1	0
Kcnq2	0	0	0	-1	0
Kctd7	0	0	0	-1	0
Krt72-ps	0	0	0	-1	0
L1td1	0	0	0	-1	0
LOC100046147	0	0	0	-1	0
LOC100048741	0	0	0	-1	0
LOC100503280	0	0	0	-1	0
LOC100862499	0	0	0	-1	0
Lpcat2	0	0	0	-1	0
Mdh1b	0	0	0	-1	0
Mir763	0	0	0	-1	0
Mmp8	0	0	0	-1	0
Mospd2	0	0	0	-1	0
Mpped1	0	0	0	-1	0
Mpv17l	0	0	0	-1	0
Mrpl11	0	0	0	-1	0
Mrps10	0	0	0	-1	0
Mrs2	0	0	0	-1	0
Mt3	0	0	0	-1	0
Mtap7	0	0	0	-1	0
Mybphl	0	0	0	-1	0
Myl7	0	0	0	-1	0
Myo19	0	0	0	-1	0
Myo7b	0	0	0	-1	0
N4bp2l2	0	0	0	-1	0
Nap1l3	0	0	0	-1	0
Ncam2	0	0	0	-1	0
Nolc1	0	0	0	-1	0
Nov	0	0	0	-1	0
Ntrk3	0	0	0	-1	0
Olfr1120	0	0	0	-1	0
Olfr1230	0	0	0	-1	0
Olfr1324	0	0	0	-1	0
Olfr1325	0	0	0	-1	0
Olfr1367	0	0	0	-1	0
Olfr198	0	0	0	-1	0
Olfr437	0	0	0	-1	0
Olfr481	0	0	0	-1	0
Olfr517	0	0	0	-1	0
Pabpc5	0	0	0	-1	0
Pappa2	0	0	0	-1	0
Pcnxl2	0	0	0	-1	0
Pde4d	0	0	0	-1	0
Pde6b	0	0	0	-1	0
Phyhip	0	0	0	-1	0
Prr11	0	0	0	-1	0
Prss34	0	0	0	-1	0
Prss55	0	0	0	-1	0
Qtrt1	0	0	0	-1	0
Rab37	0	0	0	-1	0
Rbm15	0	0	0	-1	0
Rgs7bp	0	0	0	-1	0
Rimbp3	0	0	0	-1	0
Rtl1	0	0	0	-1	0
Rxfp3	0	0	0	-1	0
Sds	0	0	0	-1	0
Seh1l	0	0	0	-1	0
Sgol2	0	0	0	-1	0
Siglech	0	0	0	-1	0
Slc26a5	0	0	0	-1	0
Slc5a12	0	0	0	-1	0
Slc6a13	0	0	0	-1	0
Sln	0	0	0	-1	0
Snhg8	0	0	0	-1	0
Sorcs1	0	0	0	-1	0
Sowaha	0	0	0	-1	0
Spata19	0	0	0	-1	0
Spns3	0	0	0	-1	0
Stk25	0	0	0	-1	0
Syt15	0	0	0	-1	0
Tas2r139	0	0	0	-1	0
Tectb	0	0	0	-1	0
Tex13	0	0	0	-1	0
Tmem30b	0	0	0	-1	0
Tmem74	0	0	0	-1	0
Trim66	0	0	0	-1	0
Triml2	0	0	0	-1	0
Trmt61b	0	0	0	-1	0
Trpm5	0	0	0	-1	0
Trpv5	0	0	0	-1	0
Tsr2	0	0	0	-1	0
Tyw3	0	0	0	-1	0
Uhrf1bp1l	0	0	0	-1	0
Unc5d	0	0	0	-1	0
Vmn1r224	0	0	0	-1	0
Vstm2a	0	0	0	-1	0
Wfdc13	0	0	0	-1	0
Wnt11	0	0	0	-1	0
Wnt6	0	0	0	-1	0
Zfml	0	0	0	-1	0
Zfp488	0	0	0	-1	0
Zfp622	0	0	0	-1	0
Zfp704	0	0	0	-1	0
Zmynd10	0	0	0	-1	0
Adra1b	0	0	0	-1	-1
9030404E10Rik	0	0	0	-1	-1
Acot5	0	0	0	-1	-1
AI593442	0	0	0	-1	-1
Cnga3	0	0	0	-1	-1
D430020J02Rik	0	0	0	-1	-1
E130308A19Rik	0	0	0	-1	-1
Fsd1	0	0	0	-1	-1
H2-K2	0	0	0	-1	-1
Lect1	0	0	0	-1	-1
Mcpt-ps1	0	0	0	-1	-1
Mir325	0	0	0	-1	-1
Olfr553	0	0	0	-1	-1
Olfr586	0	0	0	-1	-1
Opn4	0	0	0	-1	-1
Pdzrn4	0	0	0	-1	-1
Sdr9c7	0	0	0	-1	-1
Smyd3	0	0	0	-1	-1
Spa17	0	0	0	-1	-1
Spin2	0	0	0	-1	-1
5430437P03Rik	0	0	-1	1	0
Ccdc18	0	0	-1	1	0
Gm6792	0	0	-1	1	0
Lce6a	0	0	-1	1	0
Olfr1384	0	0	-1	1	0
Zp3	0	0	-1	1	0
Cyp2d37-ps	0	0	-1	1	-1
Ankrd53	0	0	-1	0	1
Cd226	0	0	-1	0	1
Gm5916	0	0	-1	0	1
Hif1an	0	0	-1	0	1
Olfr348	0	0	-1	0	1
Olfr905	0	0	-1	0	1
Rfpl4	0	0	-1	0	1
Upk1a	0	0	-1	0	1
Tmem160	0	0	-1	0	0
1700016K19Rik	0	0	-1	0	0
1700018A14Rik	0	0	-1	0	0
1700025G04Rik	0	0	-1	0	0
2410075B13Rik	0	0	-1	0	0
4930528A17Rik	0	0	-1	0	0
4933411K16Rik	0	0	-1	0	0
5031434O11Rik	0	0	-1	0	0
5730422E09Rik	0	0	-1	0	0
A230051N06Rik	0	0	-1	0	0
Abcc9	0	0	-1	0	0
Ankrd61	0	0	-1	0	0
Ap1m2	0	0	-1	0	0
Armc2	0	0	-1	0	0
Arpp21	0	0	-1	0	0
Atp7b	0	0	-1	0	0
BC048644	0	0	-1	0	0
Bmp3	0	0	-1	0	0
Bmp7	0	0	-1	0	0
Camsap3	0	0	-1	0	0
Car5b	0	0	-1	0	0
Ccdc54	0	0	-1	0	0
[truncated: 637 more rows]
