# Supplementary material for: Three TF Co-expression Modules Regulate Pressure-Overload Cardiac Hypertrophy in Male Mice
Source: Sci Rep. 2017 Aug 8;7:7560. doi: 10.1038/s41598-017-07981-4 (PMC5548763; doi:10.1038/s41598-017-07981-4)
Supplement: Supplementary file 3 — ’Supplementary Dataset File 2 [file 41598_2017_7981_MOESM3_ESM.xlsx]

## Sheet: Sheet1
	Differentially expressed						Differentially expressed						Suppressed by miRNA
Active miRNA	D3	D5	D7	D14	D28	Target TF	D3	D5	D7	D14	D28	TF Group	D3	D5	D7	D14	D28	CV TF	# miRNA Binding sites
mmu-miR-130b	0	0	0	1	0	ARID5A	0	0	0	0	-1	1	0	0	0	1	0	0	2
mmu-miR-140*	0	0	0	0	1	ARID5A	0	0	0	0	-1	1	0	0	0	0	1	0	1
mmu-miR-23b	1	1	1	1	1	ARID5A	0	0	0	0	-1	1	1	1	1	1	1	0	1
mmu-miR-3096-5p	0	1	0	0	0	ARID5A	0	0	0	0	-1	1	0	1	0	0	0	0	1
mmu-miR-3096b-5p	0	1	1	0	0	ARID5A	0	0	0	0	-1	1	0	1	1	0	0	0	1
mmu-miR-5097	0	0	1	1	0	ARID5A	0	0	0	0	-1	1	0	0	1	1	0	0	1
mmu-miR-142-3p	1	1	1	0	0	ARNTL	0	0	0	-1	0	1	1	1	1	0	0	1	6
mmu-miR-1894-3p	0	0	0	1	0	ARNTL	0	0	0	-1	0	1	0	0	0	1	0	1	1
mmu-miR-199a-3p	1	1	1	1	1	ASCL2	0	0	0	1	0	1	1	1	1	0	1	0	1
mmu-miR-26b	1	1	0	0	1	BATF	0	1	1	1	0	1	1	0	0	0	1	0	1
mmu-miR-2861	1	0	0	0	0	BATF	0	1	1	1	0	1	1	0	0	0	0	0	1
mmu-miR-3096b-5p	0	1	1	0	0	BATF2	0	0	1	0	0	1	0	1	0	0	0	0	1
mmu-miR-130b	0	0	0	1	0	BCL6B	0	0	0	0	-1	1	0	0	0	1	0	0	1
mmu-miR-221	1	0	1	0	1	BCL6B	0	0	0	0	-1	1	1	0	1	0	1	0	1
mmu-miR-222	0	0	1	0	1	BCL6B	0	0	0	0	-1	1	0	0	1	0	1	0	1
mmu-miR-3096-5p	0	1	0	0	0	BCL6B	0	0	0	0	-1	1	0	1	0	0	0	0	1
mmu-miR-3096b-5p	0	1	1	0	0	BCL6B	0	0	0	0	-1	1	0	1	1	0	0	0	1
mmu-miR-107	1	0	1	0	1	CCNE1	1	0	1	1	0	1	0	0	0	0	1	1	2
mmu-miR-26b	1	1	0	0	1	CCNE1	1	0	1	1	0	1	0	1	0	0	1	1	3
mmu-miR-15a	0	1	0	0	1	CENPN	0	1	1	1	0	1	0	0	0	0	1	0	1
mmu-miR-27b	1	1	1	1	1	CENPN	0	1	1	1	0	1	1	0	0	0	1	0	1
mmu-let-7e	0	1	0	0	1	CREB3L4	1	0	0	-1	0	1	0	1	0	0	1	0	1
mmu-miR-98	1	1	1	1	1	CREB3L4	1	0	0	-1	0	1	0	1	1	1	1	0	1
mmu-miR-98	1	1	1	1	1	CREM	0	0	1	0	0	1	1	1	0	1	1	0	1
mmu-miR-21	1	1	1	1	1	DLX2	0	0	0	-1	-1	1	1	1	1	1	1	0	1
mmu-let-7a	0	1	1	1	1	E2F1	0	0	0	1	0	1	0	1	1	0	1	0	1
mmu-miR-103	0	1	0	0	1	E2F1	0	0	0	1	0	1	0	1	0	0	1	0	1
mmu-miR-106a	0	1	1	0	0	E2F1	0	0	0	1	0	1	0	1	1	0	0	0	5
mmu-miR-107	1	0	1	0	1	E2F1	0	0	0	1	0	1	1	0	1	0	1	0	1
mmu-miR-17	1	1	1	1	0	E2F1	0	0	0	1	0	1	1	1	1	0	0	0	7
mmu-miR-20a	1	1	1	0	1	E2F1	0	0	0	1	0	1	1	1	1	0	1	0	1
mmu-miR-20b	0	1	0	0	0	E2F1	0	0	0	1	0	1	0	1	0	0	0	0	1
mmu-miR-21	1	1	1	1	1	E2F1	0	0	0	1	0	1	1	1	1	0	1	0	2
mmu-miR-223	1	1	0	0	0	E2F1	0	0	0	1	0	1	1	1	0	0	0	0	2
mmu-miR-23b	1	1	1	1	1	E2F1	0	0	0	1	0	1	1	1	1	0	1	0	1
mmu-miR-24	0	1	1	0	1	E2F1	0	0	0	1	0	1	0	1	1	0	1	0	1
mmu-miR-3072	1	0	1	1	0	E2F1	0	0	0	1	0	1	1	0	1	0	0	0	1
mmu-miR-34a	1	0	0	0	0	E2F1	0	0	0	1	0	1	1	0	0	0	0	0	2
mmu-let-7f	1	1	1	0	1	E2F7	1	1	1	1	0	1	0	0	0	0	1	0	1
mmu-miR-208b	0	0	0	1	1	E2F7	1	1	1	1	0	1	0	0	0	0	1	0	1
mmu-miR-199a-3p	1	1	1	1	1	EGR1	0	0	0	-1	0	1	1	1	1	1	1	1	1
mmu-miR-23a	0	1	1	0	1	EGR1	0	0	0	-1	0	1	0	1	1	0	1	1	1
mmu-miR-3096-5p	0	1	0	0	0	EGR1	0	0	0	-1	0	1	0	1	0	0	0	1	1
mmu-miR-5097	0	0	1	1	0	EGR1	0	0	0	-1	0	1	0	0	1	1	0	1	1
mmu-miR-130b	0	0	0	1	0	EGR2	1	1	1	0	1	1	0	0	0	1	0	0	1
mmu-let-7d	0	1	0	0	1	ELF4	0	0	0	-1	0	1	0	1	0	0	1	0	1
mmu-miR-146b	0	1	0	0	1	EN2	0	1	0	0	0	1	0	0	0	0	1	0	1
mmu-miR-27a	1	0	1	1	1	EN2	0	1	0	0	0	1	1	0	1	1	1	0	1
mmu-miR-322	1	0	0	0	1	EN2	0	1	0	0	0	1	1	0	0	0	1	0	1
mmu-miR-497	0	0	0	0	1	EN2	0	1	0	0	0	1	0	0	0	0	1	0	1
mmu-miR-221	1	0	1	0	1	FOS	0	0	0	-1	0	1	1	0	1	0	1	1	3
mmu-miR-222	0	0	1	0	1	FOS	0	0	0	-1	0	1	0	0	1	0	1	1	3
mmu-miR-5097	0	0	1	1	0	FOS	0	0	0	-1	0	1	0	0	1	1	0	1	1
mmu-miR-146a	0	1	0	0	1	FOXS1	0	1	0	0	0	1	0	0	0	0	1	0	1
mmu-miR-146b	0	1	0	0	1	FOXS1	0	1	0	0	0	1	0	0	0	0	1	0	1
mmu-miR-1894-3p	0	0	0	1	0	FOXS1	0	1	0	0	0	1	0	0	0	1	0	0	1
mmu-let-7g	0	1	0	0	1	GATA1	0	0	0	0	-1	1	0	1	0	0	1	1	2
mmu-miR-221	1	0	1	0	1	GATA1	0	0	0	0	-1	1	1	0	1	0	1	1	2
mmu-let-7f	1	1	1	0	1	HIC2	0	0	0	-1	0	1	1	1	1	0	1	1	1
mmu-miR-1894-3p	0	0	0	1	0	HIC2	0	0	0	-1	0	1	0	0	0	1	0	1	1
mmu-miR-30b	1	1	1	0	1	HIC2	0	0	0	-1	0	1	1	1	1	0	1	1	2
mmu-miR-494	0	0	0	1	0	HIC2	0	0	0	-1	0	1	0	0	0	1	0	1	1
mmu-miR-23b	1	1	1	1	1	HMGN2	0	0	1	0	0	1	1	1	0	1	1	0	1
mmu-miR-208b	0	0	0	1	1	HOXA2	0	0	0	0	-1	1	0	0	0	1	1	0	1
mmu-miR-107	1	0	1	0	1	HOXB9	-1	0	0	0	-1	1	1	0	1	0	1	0	1
mmu-miR-142-3p	1	1	1	0	0	HSF2BP	0	0	0	0	1	1	1	1	1	0	0	0	1
mmu-miR-2861	1	0	0	0	0	IKZF1	0	1	0	0	0	1	1	0	0	0	0	0	1
mmu-miR-142-3p	1	1	1	0	0	KCNN4	0	1	1	1	0	1	1	0	0	0	0	0	1
mmu-miR-497	0	0	0	0	1	KCNN4	0	1	1	1	0	1	0	0	0	0	1	0	2
mmu-miR-1894-3p	0	0	0	1	0	MAZ	1	0	0	0	1	1	0	0	0	1	0	0	1
mmu-miR-494	0	0	0	1	0	MAZ	1	0	0	0	1	1	0	0	0	1	0	0	1
mmu-miR-221	1	0	1	0	1	MMS19	0	0	0	1	-1	1	1	0	1	0	1	0	1
mmu-miR-103	0	1	0	0	1	NEUROG1	0	0	0	0	-1	1	0	1	0	0	1	0	1
mmu-miR-17	1	1	1	1	0	NEUROG1	0	0	0	0	-1	1	1	1	1	1	0	0	1
mmu-let-7g	0	1	0	0	1	NEUROG3	0	0	0	0	-1	1	0	1	0	0	1	0	1
mmu-miR-15a	0	1	0	0	1	NEUROG3	0	0	0	0	-1	1	0	1	0	0	1	0	1
mmu-miR-195	1	0	1	1	1	NEUROG3	0	0	0	0	-1	1	1	0	1	1	1	0	1
mmu-miR-322	1	0	0	0	1	NEUROG3	0	0	0	0	-1	1	1	0	0	0	1	0	1
mmu-miR-497	0	0	0	0	1	NEUROG3	0	0	0	0	-1	1	0	0	0	0	1	0	1
mmu-miR-98	1	1	1	1	1	NEUROG3	0	0	0	0	-1	1	1	1	1	1	1	0	2
mmu-miR-125a-5p	0	0	1	0	1	NFE2	0	0	1	0	0	1	0	0	0	0	1	1	1
mmu-miR-107	1	0	1	0	1	NFKBIE	0	0	1	0	0	1	1	0	0	0	1	0	1
mmu-miR-223	1	1	0	0	0	NFKBIE	0	0	1	0	0	1	1	1	0	0	0	0	2
mmu-miR-26b	1	1	0	0	1	NFKBIE	0	0	1	0	0	1	1	1	0	0	1	0	1
mmu-miR-3100-5p	0	0	0	1	0	NFKBIE	0	0	1	0	0	1	0	0	0	1	0	0	1
mmu-miR-5126	0	1	0	0	0	OTP	0	0	0	-1	-1	1	0	1	0	0	0	0	1
mmu-miR-668	1	0	0	1	0	POU2F2	0	1	1	1	0	1	1	0	0	0	0	0	2
mmu-miR-26b	1	1	0	0	1	PRDM13	0	0	0	-1	0	1	1	1	0	0	1	0	1
mmu-miR-3963	0	0	1	0	0	PRDM13	0	0	0	-1	0	1	0	0	1	0	0	0	1
mmu-miR-195	1	0	1	1	1	PRDM16	0	0	0	0	-1	1	1	0	1	1	1	0	1
mmu-miR-208b	0	0	0	1	1	PRDM16	0	0	0	0	-1	1	0	0	0	1	1	0	1
mmu-miR-221	1	0	1	0	1	PRDM16	0	0	0	0	-1	1	1	0	1	0	1	0	1
mmu-miR-499	0	0	0	0	1	PRDM16	0	0	0	0	-1	1	0	0	0	0	1	0	1
mmu-miR-130a	0	1	0	0	1	PRKCB	1	1	0	0	0	1	0	0	0	0	1	1	1
mmu-miR-130b	0	0	0	1	0	PRKCB	1	1	0	0	0	1	0	0	0	1	0	1	1
mmu-miR-26b	1	1	0	0	1	PRKCB	1	1	0	0	0	1	0	0	0	0	1	1	1
mmu-miR-140	0	0	0	0	1	PRRX2	1	1	1	1	0	1	0	0	0	0	1	1	1
mmu-miR-21	1	1	1	1	1	PRRX2	1	1	1	1	0	1	0	0	0	0	1	1	1
mmu-miR-199a-3p	1	1	1	1	1	PYHIN1	1	1	1	0	0	1	0	0	0	1	1	0	1
mmu-miR-23b	1	1	1	1	1	PYHIN1	1	1	1	0	0	1	0	0	0	1	1	0	1
mmu-miR-199a-3p	1	1	1	1	1	RBL1	1	0	0	0	0	1	0	1	1	1	1	0	1
mmu-miR-23b	1	1	1	1	1	REL	0	0	0	-1	-1	1	1	1	1	1	1	1	1
mmu-miR-98	1	1	1	1	1	REL	0	0	0	-1	-1	1	1	1	1	1	1	1	1
mmu-miR-451	0	1	1	1	0	RFX4	0	0	0	-1	-1	1	0	1	1	1	0	0	1
mmu-miR-27a	1	0	1	1	1	RIPK3	0	1	1	0	0	1	1	0	0	1	1	0	1
mmu-miR-126-5p	0	0	0	1	1	RUNX1	1	1	1	1	0	1	0	0	0	0	1	1	1
mmu-miR-195	1	0	1	1	1	RUNX1	1	1	1	1	0	1	0	0	0	0	1	1	1
mmu-miR-208b	0	0	0	1	1	RUNX1	1	1	1	1	0	1	0	0	0	0	1	1	1
mmu-miR-21	1	1	1	1	1	RUNX1	1	1	1	1	0	1	0	0	0	0	1	1	1
mmu-miR-23b	1	1	1	1	1	RUNX1	1	1	1	1	0	1	0	0	0	0	1	1	1
mmu-miR-322	1	0	0	0	1	RUNX1	1	1	1	1	0	1	0	0	0	0	1	1	1
mmu-miR-497	0	0	0	0	1	RUNX1	1	1	1	1	0	1	0	0	0	0	1	1	1
mmu-miR-499	0	0	0	0	1	RUNX1	1	1	1	1	0	1	0	0	0	0	1	1	1
mmu-miR-125a-5p	0	0	1	0	1	SEBOX	1	1	0	0	0	1	0	0	1	0	1	0	2
mmu-miR-3096b-5p	0	1	1	0	0	SOX10	0	1	0	0	0	1	0	0	1	0	0	0	1
mmu-miR-30b	1	1	1	0	1	TCFL5	0	0	0	1	1	1	1	1	1	0	0	0	2
mmu-miR-152	0	0	0	0	1	TGIF2	0	1	0	0	0	1	0	0	0	0	1	0	1
mmu-miR-15a	0	1	0	0	1	TGIF2	0	1	0	0	0	1	0	0	0	0	1	0	1
mmu-miR-1894-3p	0	0	0	1	0	TGIF2	0	1	0	0	0	1	0	0	0	1	0	0	1
mmu-miR-195	1	0	1	1	1	TGIF2	0	1	0	0	0	1	1	0	1	1	1	0	1
mmu-miR-208b	0	0	0	1	1	TGIF2	0	1	0	0	0	1	0	0	0	1	1	0	1
mmu-miR-21	1	1	1	1	1	TGIF2	0	1	0	0	0	1	1	0	1	1	1	0	1
mmu-miR-322	1	0	0	0	1	TGIF2	0	1	0	0	0	1	1	0	0	0	1	0	2
mmu-miR-497	0	0	0	0	1	TGIF2	0	1	0	0	0	1	0	0	0	0	1	0	2
mmu-miR-499	0	0	0	0	1	TGIF2	0	1	0	0	0	1	0	0	0	0	1	0	1
mmu-miR-208b	0	0	0	1	1	TLR2	0	0	1	0	0	1	0	0	0	1	1	1	1
mmu-miR-20a	1	1	1	0	1	TRIP11	0	0	0	0	1	1	1	1	1	0	0	0	1
mmu-let-7f	1	1	1	0	1	TRIP13	1	1	0	1	0	1	0	0	1	0	1	0	1
mmu-miR-125a-5p	0	0	1	0	1	VDR	0	0	1	0	0	1	0	0	0	0	1	1	1
mmu-miR-668	1	0	0	1	0	ZBTB42	0	1	0	0	0	1	1	0	0	1	0	0	1
mmu-let-7b	0	1	0	0	1	ZFP11	0	0	0	0	-1	1	0	1	0	0	1	0	1
mmu-let-7f	1	1	1	0	1	ZFP11	0	0	0	0	-1	1	1	1	1	0	1	0	1
mmu-let-7g	0	1	0	0	1	ZFP11	0	0	0	0	-1	1	0	1	0	0	1	0	1
mmu-miR-130b	0	0	0	1	0	ZFP11	0	0	0	0	-1	1	0	0	0	1	0	0	1
mmu-miR-20a	1	1	1	0	1	ZFP11	0	0	0	0	-1	1	1	1	1	0	1	0	1
mmu-miR-100	0	0	0	0	1	ZFP146	1	0	0	0	0	1	0	0	0	0	1	0	1
mmu-miR-130b	0	0	0	1	0	ZFP444	0	1	0	0	0	1	0	0	0	1	0	0	1
mmu-miR-146b	0	1	0	0	1	ZFP444	0	1	0	0	0	1	0	0	0	0	1	0	1
mmu-miR-152	0	0	0	0	1	ZFP444	0	1	0	0	0	1	0	0	0	0	1	0	1
mmu-miR-1949	0	0	0	0	1	ZFP444	0	1	0	0	0	1	0	0	0	0	1	0	1
mmu-miR-223	1	1	0	0	0	ZFP444	0	1	0	0	0	1	1	0	0	0	0	0	1
mmu-miR-497	0	0	0	0	1	ZFP444	0	1	0	0	0	1	0	0	0	0	1	0	1
mmu-miR-125a-5p	0	0	1	0	1	ZFP526	0	1	0	0	0	1	0	0	1	0	1	0	1
mmu-miR-125b-5p	0	0	0	0	1	ZFP526	0	1	0	0	0	1	0	0	0	0	1	0	1
mmu-miR-668	1	0	0	1	0	ZFP526	0	1	0	0	0	1	1	0	0	1	0	0	1
mmu-miR-221	1	0	1	0	1	ZFP668	0	0	0	0	-1	1	1	0	1	0	1	0	1
mmu-miR-140	0	0	0	0	1	ZFP697	1	0	0	0	0	1	0	0	0	0	1	0	1
mmu-miR-146a	0	1	0	0	1	ZFP697	1	0	0	0	0	1	0	1	0	0	1	0	1
mmu-miR-98	1	1	1	1	1	ZFP697	1	0	0	0	0	1	0	1	1	1	1	0	1
mmu-miR-494	0	0	0	1	0	ZFP955A	0	0	0	-1	0	1	0	0	0	1	0	0	1
mmu-miR-152	0	0	0	0	1	BAZ2B	0	-1	0	0	0	2	0	0	0	0	1	0	1
mmu-miR-103	0	1	0	0	1	BCL11B	0	1	0	0	0	2	0	0	0	0	1	0	1
mmu-miR-16	1	1	1	0	1	BCL11B	0	1	0	0	0	2	1	0	1	0	1	0	3
mmu-miR-23a	0	1	1	0	1	BCL11B	0	1	0	0	0	2	0	0	1	0	1	0	1
mmu-miR-24	0	1	1	0	1	BCL11B	0	1	0	0	0	2	0	0	1	0	1	0	1
mmu-miR-3963	0	0	1	0	0	BCL11B	0	1	0	0	0	2	0	0	1	0	0	0	1
mmu-miR-5117	1	1	1	1	1	BNC2	0	1	1	1	1	2	1	0	0	0	0	0	1
mmu-miR-16	1	1	1	0	1	CDKN2A	-1	0	0	1	0	2	1	1	1	0	1	1	1
mmu-miR-24	0	1	1	0	1	CDKN2A	-1	0	0	1	0	2	0	1	1	0	1	1	1
mmu-miR-34a	1	0	0	0	0	CDKN2A	-1	0	0	1	0	2	1	0	0	0	0	1	1
mmu-miR-17	1	1	1	1	0	DBP	0	0	0	1	0	2	1	1	1	0	0	1	1
mmu-miR-16	1	1	1	0	1	DCC	0	-1	0	0	0	2	1	1	1	0	1	0	1
mmu-miR-24	0	1	1	0	1	DCC	0	-1	0	0	0	2	0	1	1	0	1	0	1
mmu-miR-27b	1	1	1	1	1	DCC	0	-1	0	0	0	2	1	1	1	1	1	0	1
mmu-miR-5117	1	1	1	1	1	EIF2C2	-1	0	0	0	0	2	1	1	1	1	1	0	1
mmu-miR-17	1	1	1	1	0	ELK4	0	0	0	1	0	2	1	1	1	0	0	0	1
mmu-miR-19b	1	0	0	0	0	ELK4	0	0	0	1	0	2	1	0	0	0	0	0	1
mmu-miR-20a	1	1	1	0	1	ELK4	0	0	0	1	0	2	1	1	1	0	1	0	2
mmu-miR-20b	0	1	0	0	0	ELK4	0	0	0	1	0	2	0	1	0	0	0	0	2
mmu-miR-27b	1	1	1	1	1	ELK4	0	0	0	1	0	2	1	1	1	0	1	0	1
mmu-miR-34a	1	0	0	0	0	ELK4	0	0	0	1	0	2	1	0	0	0	0	0	1
mmu-miR-5117	1	1	1	1	1	ELK4	0	0	0	1	0	2	1	1	1	0	1	0	1
mmu-miR-322	1	0	0	0	1	EMX1	0	-1	0	-1	0	2	1	0	0	0	1	0	2
mmu-miR-103	0	1	0	0	1	FOXA3	1	0	0	1	0	2	0	1	0	0	1	0	1
mmu-miR-107	1	0	1	0	1	FOXA3	1	0	0	1	0	2	0	0	1	0	1	0	1
mmu-miR-140	0	0	0	0	1	FOXA3	1	0	0	1	0	2	0	0	0	0	1	0	1
mmu-miR-15a	0	1	0	0	1	FOXA3	1	0	0	1	0	2	0	1	0	0	1	0	1
mmu-miR-16	1	1	1	0	1	FOXA3	1	0	0	1	0	2	0	1	1	0	1	0	1
mmu-miR-195	1	0	1	1	1	FOXA3	1	0	0	1	0	2	0	0	1	0	1	0	1
mmu-miR-199a-3p	1	1	1	1	1	FOXA3	1	0	0	1	0	2	0	1	1	0	1	0	1
mmu-miR-27b	1	1	1	1	1	FOXA3	1	0	0	1	0	2	0	1	1	0	1	0	1
mmu-miR-221	1	0	1	0	1	FOXO3	-1	0	0	0	0	2	1	0	1	0	1	1	1
mmu-miR-223	1	1	0	0	0	FOXO3	-1	0	0	0	0	2	1	1	0	0	0	1	3
mmu-miR-34a	1	0	0	0	0	GH	0	0	0	0	1	2	1	0	0	0	0	0	1
mmu-miR-126-5p	0	0	0	1	1	GLI1	0	0	0	0	1	2	0	0	0	1	0	0	1
mmu-miR-1894-3p	0	0	0	1	0	GM98	0	0	0	0	1	2	0	0	0	1	0	0	1
mmu-miR-107	1	0	1	0	1	GMEB1	0	0	0	0	1	2	1	0	1	0	0	0	1
mmu-miR-125a-5p	0	0	1	0	1	GMEB1	0	0	0	0	1	2	0	0	1	0	0	0	1
mmu-miR-1894-3p	0	0	0	1	0	GMEB1	0	0	0	0	1	2	0	0	0	1	0	0	1
mmu-miR-34a	1	0	0	0	0	GMEB1	0	0	0	0	1	2	1	0	0	0	0	0	1
mmu-miR-494	0	0	0	1	0	GMEB1	0	0	0	0	1	2	0	0	0	1	0	0	1
mmu-miR-668	1	0	0	1	0	GMEB1	0	0	0	0	1	2	1	0	0	1	0	0	1
mmu-miR-23a	0	1	1	0	1	GRHL1	1	0	0	0	0	2	0	1	1	0	1	0	1
mmu-miR-24	0	1	1	0	1	GRHL1	1	0	0	0	0	2	0	1	1	0	1	0	1
mmu-miR-30c	1	0	1	0	1	GRHL1	1	0	0	0	0	2	0	0	1	0	1	0	1
mmu-miR-3100-5p	0	0	0	1	0	GRHL1	1	0	0	0	0	2	0	0	0	1	0	0	1
mmu-miR-668	1	0	0	1	0	GRHL1	1	0	0	0	0	2	0	0	0	1	0	0	1
mmu-miR-19b	1	0	0	0	0	HOXC13	0	0	0	-1	1	2	1	0	0	0	0	0	1
mmu-miR-3096-3p	0	1	0	0	0	HOXC13	0	0	0	-1	1	2	0	1	0	0	0	0	1
mmu-miR-130a	0	1	0	0	1	HOXD4	0	-1	0	0	0	2	0	1	0	0	1	0	1
mmu-miR-130b	0	0	0	1	0	HOXD4	0	-1	0	0	0	2	0	0	0	1	0	0	1
mmu-miR-199a-3p	1	1	1	1	1	HOXD4	0	-1	0	0	0	2	1	1	1	1	1	0	1
mmu-miR-24	0	1	1	0	1	HOXD4	0	-1	0	0	0	2	0	1	1	0	1	0	1
mmu-miR-3096b-5p	0	1	1	0	0	HOXD4	0	-1	0	0	0	2	0	1	1	0	0	0	1
mmu-let-7a	0	1	1	1	1	IRX2	-1	0	0	-1	0	2	0	1	1	1	1	0	1
mmu-let-7b	0	1	0	0	1	IRX2	-1	0	0	-1	0	2	0	1	0	0	1	0	1
mmu-let-7c	0	1	0	0	0	IRX2	-1	0	0	-1	0	2	0	1	0	0	0	0	1
mmu-let-7e	0	1	0	0	1	IRX2	-1	0	0	-1	0	2	0	1	0	0	1	0	1
mmu-let-7i	1	0	1	0	1	IRX2	-1	0	0	-1	0	2	1	0	1	0	1	0	1
mmu-miR-146a	0	1	0	0	1	IRX2	-1	0	0	-1	0	2	0	1	0	0	1	0	1
mmu-miR-3100-5p	0	0	0	1	0	IRX2	-1	0	0	-1	0	2	0	0	0	1	0	0	1
mmu-let-7a	0	1	1	1	1	KLF17	0	-1	-1	0	0	2	0	1	1	1	1	0	1
mmu-let-7f	1	1	1	0	1	KLF17	0	-1	-1	0	0	2	1	1	1	0	1	0	1
mmu-let-7i	1	0	1	0	1	KLF17	0	-1	-1	0	0	2	1	0	1	0	1	0	1
mmu-miR-199a-3p	1	1	1	1	1	KLF17	0	-1	-1	0	0	2	1	1	1	1	1	0	1
mmu-miR-20a	1	1	1	0	1	KLF17	0	-1	-1	0	0	2	1	1	1	0	1	0	1
mmu-miR-23a	0	1	1	0	1	KLF17	0	-1	-1	0	0	2	0	1	1	0	1	0	1
mmu-miR-23b	1	1	1	1	1	KLF17	0	-1	-1	0	0	2	1	1	1	1	1	0	1
mmu-miR-24	0	1	1	0	1	KLF17	0	-1	-1	0	0	2	0	1	1	0	1	0	1
mmu-miR-3096-3p	0	1	0	0	0	KLF17	0	-1	-1	0	0	2	0	1	0	0	0	0	1
mmu-miR-3096-5p	0	1	0	0	0	KLF17	0	-1	-1	0	0	2	0	1	0	0	0	0	1
mmu-miR-3100-5p	0	0	0	1	0	KLF17	0	-1	-1	0	0	2	0	0	0	1	0	0	1
mmu-let-7g	0	1	0	0	1	LCORL	-1	0	0	0	0	2	0	1	0	0	1	0	1
mmu-miR-15a	0	1	0	0	1	LCORL	-1	0	0	0	0	2	0	1	0	0	1	0	2
mmu-miR-17	1	1	1	1	0	LCORL	-1	0	0	0	0	2	1	1	1	1	0	0	1
mmu-miR-3096-3p	0	1	0	0	0	LCORL	-1	0	0	0	0	2	0	1	0	0	0	0	1
mmu-miR-497	0	0	0	0	1	LCORL	-1	0	0	0	0	2	0	0	0	0	1	0	1
mmu-miR-5097	0	0	1	1	0	LCORL	-1	0	0	0	0	2	0	0	1	1	0	0	1
mmu-miR-5117	1	1	1	1	1	LCORL	-1	0	0	0	0	2	1	1	1	1	1	0	1
mmu-miR-19b	1	0	0	0	0	LHX8	0	0	0	0	1	2	1	0	0	0	0	0	1
mmu-let-7a	0	1	1	1	1	MXD1	0	0	0	1	0	2	0	1	1	0	1	0	1
mmu-let-7b	0	1	0	0	1	MXD1	0	0	0	1	0	2	0	1	0	0	1	0	1
mmu-let-7c	0	1	0	0	0	MXD1	0	0	0	1	0	2	0	1	0	0	0	0	1
mmu-let-7d	0	1	0	0	1	MXD1	0	0	0	1	0	2	0	1	0	0	1	0	1
mmu-let-7e	0	1	0	0	1	MXD1	0	0	0	1	0	2	0	1	0	0	1	0	2
mmu-let-7g	0	1	0	0	1	MXD1	0	0	0	1	0	2	0	1	0	0	1	0	1
mmu-miR-15a	0	1	0	0	1	MXD1	0	0	0	1	0	2	0	1	0	0	1	0	1
mmu-miR-16	1	1	1	0	1	MXD1	0	0	0	1	0	2	1	1	1	0	1	0	1
mmu-miR-222	0	0	1	0	1	MXD1	0	0	0	1	0	2	0	0	1	0	1	0	1
mmu-miR-103	0	1	0	0	1	MXI1	0	-1	0	0	0	2	0	1	0	0	1	0	1
mmu-miR-106a	0	1	1	0	0	MXI1	0	-1	0	0	0	2	0	1	1	0	0	0	1
mmu-miR-130a	0	1	0	0	1	MXI1	0	-1	0	0	0	2	0	1	0	0	1	0	1
mmu-miR-130b	0	0	0	1	0	MXI1	0	-1	0	0	0	2	0	0	0	1	0	0	1
mmu-miR-146a	0	1	0	0	1	MXI1	0	-1	0	0	0	2	0	1	0	0	1	0	1
mmu-miR-15a	0	1	0	0	1	MXI1	0	-1	0	0	0	2	0	1	0	0	1	0	1
mmu-miR-16	1	1	1	0	1	MXI1	0	-1	0	0	0	2	1	1	1	0	1	0	1
mmu-miR-17	1	1	1	1	0	MXI1	0	-1	0	0	0	2	1	1	1	1	0	0	1
mmu-miR-20a	1	1	1	0	1	MXI1	0	-1	0	0	0	2	1	1	1	0	1	0	1
mmu-miR-20b	0	1	0	0	0	MXI1	0	-1	0	0	0	2	0	1	0	0	0	0	1
mmu-miR-24	0	1	1	0	1	MXI1	0	-1	0	0	0	2	0	1	1	0	1	0	1
mmu-miR-26b	1	1	0	0	1	MXI1	0	-1	0	0	0	2	1	1	0	0	1	0	2
mmu-miR-27b	1	1	1	1	1	MXI1	0	-1	0	0	0	2	1	1	1	1	1	0	1
mmu-miR-3096-5p	0	1	0	0	0	MXI1	0	-1	0	0	0	2	0	1	0	0	0	0	1
mmu-miR-3100-5p	0	0	0	1	0	MXI1	0	-1	0	0	0	2	0	0	0	1	0	0	1
mmu-miR-497	0	0	0	0	1	MXI1	0	-1	0	0	0	2	0	0	0	0	1	0	1
mmu-miR-5097	0	0	1	1	0	MXI1	0	-1	0	0	0	2	0	0	1	1	0	0	1
mmu-miR-106a	0	1	1	0	0	NKX3-1	0	-1	0	0	-1	2	0	1	1	0	0	0	1
mmu-miR-20b	0	1	0	0	0	NKX3-1	0	-1	0	0	-1	2	0	1	0	0	0	0	1
mmu-miR-27a	1	0	1	1	1	NKX3-1	0	-1	0	0	-1	2	1	0	1	1	1	0	1
mmu-miR-34a	1	0	0	0	0	NKX3-1	0	-1	0	0	-1	2	1	0	0	0	0	0	1
mmu-miR-146a	0	1	0	0	1	POU2AF1	0	0	1	0	0	2	0	1	0	0	1	1	1
mmu-miR-146b	0	1	0	0	1	POU2AF1	0	0	1	0	0	2	0	1	0	0	1	1	1
mmu-let-7f	1	1	1	0	1	PPARGC1A	0	0	0	-1	0	2	1	1	1	0	1	1	1
mmu-miR-100	0	0	0	0	1	PPARGC1A	0	0	0	-1	0	2	0	0	0	0	1	1	1
mmu-miR-126-5p	0	0	0	1	1	PPARGC1A	0	0	0	-1	0	2	0	0	0	1	1	1	1
mmu-miR-152	0	0	0	0	1	PPARGC1A	0	0	0	-1	0	2	0	0	0	0	1	1	1
mmu-miR-222	0	0	1	0	1	PPARGC1A	0	0	0	-1	0	2	0	0	1	0	1	1	1
mmu-miR-98	1	1	1	1	1	PPARGC1A	0	0	0	-1	0	2	1	1	1	1	1	1	2
mmu-let-7e	0	1	0	0	1	RBBP4	0	-1	0	0	0	2	0	1	0	0	1	0	1
mmu-miR-199a-3p	1	1	1	1	1	RBBP4	0	-1	0	0	0	2	1	1	1	1	1	0	1
mmu-miR-30c	1	0	1	0	1	RBBP4	0	-1	0	0	0	2	1	0	1	0	1	0	1
mmu-miR-27a	1	0	1	1	1	SALL4	0	0	0	-1	0	2	1	0	1	1	1	1	1
mmu-miR-322	1	0	0	0	1	SALL4	0	0	0	-1	0	2	1	0	0	0	1	1	2
mmu-miR-744	0	1	0	0	0	SMARCA4	0	0	0	0	1	2	0	1	0	0	0	0	1
mmu-miR-98	1	1	1	1	1	SMARCA4	0	0	0	0	1	2	1	1	1	1	0	0	1
mmu-let-7a	0	1	1	1	1	SMARCD1	-1	0	0	0	0	2	0	1	1	1	1	0	1
mmu-miR-199a-5p	1	1	1	1	1	SMARCD1	-1	0	0	0	0	2	1	1	1	1	1	0	1
mmu-miR-24	0	1	1	0	1	SMARCD1	-1	0	0	0	0	2	0	1	1	0	1	0	1
mmu-miR-23b	1	1	1	1	1	TBX15	0	0	0	1	1	2	1	1	1	0	0	0	1
mmu-miR-3096b-5p	0	1	1	0	0	TCF23	0	-1	0	0	0	2	0	1	1	0	0	0	1
mmu-miR-668	1	0	0	1	0	TCF23	0	-1	0	0	0	2	1	0	0	1	0	0	1
mmu-miR-126-5p	0	0	0	1	1	TLX1	-1	0	-1	0	0	2	0	0	0	1	1	0	1
mmu-miR-26b	1	1	0	0	1	TLX1	-1	0	-1	0	0	2	1	1	0	0	1	0	1
mmu-miR-3963	0	0	1	0	0	TLX1	-1	0	-1	0	0	2	0	0	1	0	0	0	1
mmu-miR-195	1	0	1	1	1	TMF1	0	0	0	0	1	2	1	0	1	1	0	0	1
mmu-miR-221	1	0	1	0	1	TMF1	0	0	0	0	1	2	1	0	1	0	0	0	1
mmu-miR-222	0	0	1	0	1	TMF1	0	0	0	0	1	2	0	0	1	0	0	0	1
mmu-miR-3096-5p	0	1	0	0	0	TMF1	0	0	0	0	1	2	0	1	0	0	0	0	1
mmu-miR-3096b-5p	0	1	1	0	0	TMF1	0	0	0	0	1	2	0	1	1	0	0	0	1
mmu-miR-322	1	0	0	0	1	TMF1	0	0	0	0	1	2	1	0	0	0	0	0	1
mmu-miR-16	1	1	1	0	1	TOX4	-1	0	0	-1	0	2	1	1	1	0	1	0	1
mmu-miR-27b	1	1	1	1	1	TOX4	-1	0	0	-1	0	2	1	1	1	1	1	0	1
mmu-miR-125b-5p	0	0	0	0	1	TRIM58	-1	0	0	0	0	2	0	0	0	0	1	0	1
mmu-let-7b	0	1	0	0	1	ZBTB16	0	0	0	1	0	2	0	1	0	0	1	0	1
mmu-let-7c	0	1	0	0	0	ZBTB16	0	0	0	1	0	2	0	1	0	0	0	0	1
mmu-let-7d	0	1	0	0	1	ZBTB16	0	0	0	1	0	2	0	1	0	0	1	0	1
mmu-let-7e	0	1	0	0	1	ZBTB16	0	0	0	1	0	2	0	1	0	0	1	0	1
mmu-let-7g	0	1	0	0	1	ZBTB16	0	0	0	1	0	2	0	1	0	0	1	0	1
mmu-miR-126-5p	0	0	0	1	1	ZBTB16	0	0	0	1	0	2	0	0	0	0	1	0	1
mmu-miR-140	0	0	0	0	1	ZBTB16	0	0	0	1	0	2	0	0	0	0	1	0	1
mmu-miR-26b	1	1	0	0	1	ZBTB16	0	0	0	1	0	2	1	1	0	0	1	0	1
mmu-miR-3096-5p	0	1	0	0	0	ZBTB16	0	0	0	1	0	2	0	1	0	0	0	0	1
mmu-miR-5097	0	0	1	1	0	ZBTB16	0	0	0	1	0	2	0	0	1	0	0	0	1
mmu-let-7a	0	1	1	1	1	ZFP111	0	0	0	0	1	2	0	1	1	1	0	0	1
mmu-let-7f	1	1	1	0	1	ZFP111	0	0	0	0	1	2	1	1	1	0	0	0	1
mmu-let-7i	1	0	1	0	1	ZFP111	0	0	0	0	1	2	1	0	1	0	0	0	1
mmu-miR-103	0	1	0	0	1	ZFP111	0	0	0	0	1	2	0	1	0	0	0	0	1
mmu-miR-107	1	0	1	0	1	ZFP111	0	0	0	0	1	2	1	0	1	0	0	0	1
mmu-miR-199a-3p	1	1	1	1	1	ZFP111	0	0	0	0	1	2	1	1	1	1	0	0	1
mmu-miR-19b	1	0	0	0	0	ZFP111	0	0	0	0	1	2	1	0	0	0	0	0	1
mmu-miR-24	0	1	1	0	1	ZFP111	0	0	0	0	1	2	0	1	1	0	0	0	1
mmu-miR-27b	1	1	1	1	1	ZFP111	0	0	0	0	1	2	1	1	1	1	0	0	1
mmu-miR-3100-5p	0	0	0	1	0	ZFP111	0	0	0	0	1	2	0	0	0	1	0	0	1
mmu-miR-34a	1	0	0	0	0	ZFP111	0	0	0	0	1	2	1	0	0	0	0	0	1
mmu-miR-15a	0	1	0	0	1	ZFP112	-1	0	0	0	1	2	0	1	0	0	0	0	1
mmu-miR-26b	1	1	0	0	1	ZFP112	-1	0	0	0	1	2	1	1	0	0	0	0	1
mmu-miR-146a	0	1	0	0	1	ZFP236	0	0	0	1	0	2	0	1	0	0	1	0	1
mmu-miR-152	0	0	0	0	1	ZFP236	0	0	0	1	0	2	0	0	0	0	1	0	1
mmu-miR-15a	0	1	0	0	1	ZFP236	0	0	0	1	0	2	0	1	0	0	1	0	1
mmu-miR-16	1	1	1	0	1	ZFP236	0	0	0	1	0	2	1	1	1	0	1	0	1
mmu-miR-199a-5p	1	1	1	1	1	ZFP236	0	0	0	1	0	2	1	1	1	0	1	0	1
mmu-miR-208b	0	0	0	1	1	ZFP236	0	0	0	1	0	2	0	0	0	0	1	0	1
mmu-miR-222	0	0	1	0	1	ZFP236	0	0	0	1	0	2	0	0	1	0	1	0	1
mmu-miR-26b	1	1	0	0	1	ZFP236	0	0	0	1	0	2	1	1	0	0	1	0	1
mmu-miR-3096-3p	0	1	0	0	0	ZFP236	0	0	0	1	0	2	0	1	0	0	0	0	1
mmu-miR-497	0	0	0	0	1	ZFP236	0	0	0	1	0	2	0	0	0	0	1	0	1
mmu-miR-499	0	0	0	0	1	ZFP236	0	0	0	1	0	2	0	0	0	0	1	0	1
mmu-miR-5117	1	1	1	1	1	ZFP236	0	0	0	1	0	2	1	1	1	0	1	0	1
mmu-miR-152	0	0	0	0	1	ZFP352	1	-1	0	1	0	2	0	0	0	0	1	0	1
mmu-miR-17	1	1	1	1	0	ZFP354C	0	0	0	0	1	2	1	1	1	1	0	0	1
mmu-miR-20a	1	1	1	0	1	ZFP354C	0	0	0	0	1	2	1	1	1	0	0	0	1
mmu-miR-20b	0	1	0	0	0	ZFP354C	0	0	0	0	1	2	0	1	0	0	0	0	1
mmu-miR-26b	1	1	0	0	1	ZFP354C	0	0	0	0	1	2	1	1	0	0	0	0	1
mmu-miR-34a	1	0	0	0	0	ZFP354C	0	0	0	0	1	2	1	0	0	0	0	0	1
mmu-miR-27b	1	1	1	1	1	ZFP467	0	0	0	1	0	2	1	1	1	0	1	0	1
mmu-miR-29b	1	0	1	0	1	ZFP467	0	0	0	1	0	2	1	0	1	0	1	0	1
mmu-miR-34a	1	0	0	0	0	ZFP467	0	0	0	1	0	2	1	0	0	0	0	0	1
mmu-miR-497	0	0	0	0	1	ZFP60	0	0	0	-1	0	2	0	0	0	0	1	0	1
mmu-miR-17	1	1	1	1	0	ZFP612	0	-1	-1	0	0	2	1	1	1	1	0	0	1
mmu-miR-195	1	0	1	1	1	ZFP612	0	-1	-1	0	0	2	1	0	1	1	1	0	1
mmu-miR-20a	1	1	1	0	1	ZFP612	0	-1	-1	0	0	2	1	1	1	0	1	0	1
mmu-miR-223	1	1	0	0	0	ZFP612	0	-1	-1	0	0	2	1	1	0	0	0	0	1
mmu-miR-3100-5p	0	0	0	1	0	ZFP612	0	-1	-1	0	0	2	0	0	0	1	0	0	1
mmu-miR-322	1	0	0	0	1	ZFP612	0	-1	-1	0	0	2	1	0	0	0	1	0	1
mmu-miR-15a	0	1	0	0	1	ZFP687	-1	0	0	0	0	2	0	1	0	0	1	0	1
mmu-miR-16	1	1	1	0	1	ZFP687	-1	0	0	0	0	2	1	1	1	0	1	0	2
mmu-miR-103	0	1	0	0	1	ZFP760	0	0	0	1	0	2	0	1	0	0	1	0	1
mmu-miR-106a	0	1	1	0	0	ZFP760	0	0	0	1	0	2	0	1	1	0	0	0	1
mmu-miR-107	1	0	1	0	1	ZFP760	0	0	0	1	0	2	1	0	1	0	1	0	1
mmu-miR-151-5p	0	1	0	0	0	ZFP760	0	0	0	1	0	2	0	1	0	0	0	0	1
mmu-miR-15a	0	1	0	0	1	ZFP760	0	0	0	1	0	2	0	1	0	0	1	0	1
mmu-miR-16	1	1	1	0	1	ZFP760	0	0	0	1	0	2	1	1	1	0	1	0	1
mmu-miR-17	1	1	1	1	0	ZFP760	0	0	0	1	0	2	1	1	1	0	0	0	1
mmu-miR-195	1	0	1	1	1	ZFP760	0	0	0	1	0	2	1	0	1	0	1	0	1
mmu-miR-20a	1	1	1	0	1	ZFP760	0	0	0	1	0	2	1	1	1	0	1	0	1
mmu-miR-20b	0	1	0	0	0	ZFP760	0	0	0	1	0	2	0	1	0	0	0	0	1
mmu-miR-222	0	0	1	0	1	ZFP760	0	0	0	1	0	2	0	0	1	0	1	0	1
mmu-miR-26b	1	1	0	0	1	ZFP760	0	0	0	1	0	2	1	1	0	0	1	0	1
mmu-miR-27b	1	1	1	1	1	ZFP760	0	0	0	1	0	2	1	1	1	0	1	0	1
mmu-miR-3096b-5p	0	1	1	0	0	ZFP760	0	0	0	1	0	2	0	1	1	0	0	0	1
mmu-miR-497	0	0	0	0	1	ZFP760	0	0	0	1	0	2	0	0	0	0	1	0	1
mmu-miR-5097	0	0	1	1	0	ZFP760	0	0	0	1	0	2	0	0	1	0	0	0	1
mmu-miR-223	1	1	0	0	0	ZFP82	0	-1	0	0	0	2	1	1	0	0	0	0	1
mmu-miR-17	1	1	1	1	0	ZFP84	-1	0	0	0	0	2	1	1	1	1	0	0	2
mmu-miR-5117	1	1	1	1	1	ZFP84	-1	0	0	0	0	2	1	1	1	1	1	0	1
mmu-miR-142-3p	1	1	1	0	0	ZFP949	-1	0	0	0	0	2	1	1	1	0	0	0	1
mmu-miR-668	1	0	0	1	0	ZFP949	-1	0	0	0	0	2	1	0	0	1	0	0	1
mmu-miR-17	1	1	1	1	0	ZFP956	-1	0	0	0	0	2	1	1	1	1	0	0	1
mmu-let-7i	1	0	1	0	1	ZFP963	0	-1	0	0	0	2	1	0	1	0	1	0	1
mmu-miR-125a-5p	0	0	1	0	1	ZFP963	0	-1	0	0	0	2	0	0	1	0	1	0	1
mmu-miR-125b-5p	0	0	0	0	1	ZFP963	0	-1	0	0	0	2	0	0	0	0	1	0	1
mmu-miR-17	1	1	1	1	0	ZHX3	-1	0	0	0	0	2	1	1	1	1	0	0	1
mmu-miR-19b	1	0	0	0	0	ZHX3	-1	0	0	0	0	2	1	0	0	0	0	0	1
mmu-miR-223	1	1	0	0	0	ZHX3	-1	0	0	0	0	2	1	1	0	0	0	0	2
mmu-let-7a	0	1	1	1	1	ARID3C	0	0	0	1	0	3	0	1	1	0	1	0	1
mmu-let-7f	1	1	1	0	1	ARID3C	0	0	0	1	0	3	1	1	1	0	1	0	1
mmu-miR-199a-3p	1	1	1	1	1	ARID3C	0	0	0	1	0	3	1	1	1	0	1	0	1
mmu-miR-23a	0	1	1	0	1	ARID3C	0	0	0	1	0	3	0	1	1	0	1	0	1
mmu-miR-3096b-5p	0	1	1	0	0	BHLHE22	0	-1	0	0	0	3	0	1	1	0	0	0	1
mmu-miR-668	1	0	0	1	0	BTG1	0	0	-1	0	0	3	1	0	0	1	0	1	1
mmu-miR-98	1	1	1	1	1	BTG1	0	0	-1	0	0	3	1	1	1	1	1	1	1
mmu-miR-125b-5p	0	0	0	0	1	CARM1	0	0	-1	0	0	3	0	0	0	0	1	0	1
mmu-miR-152	0	0	0	0	1	CARM1	0	0	-1	0	0	3	0	0	0	0	1	0	1
mmu-miR-497	0	0	0	0	1	CARM1	0	0	-1	0	0	3	0	0	0	0	1	0	1
mmu-let-7f	1	1	1	0	1	ELK1	0	0	-1	0	0	3	1	1	1	0	1	1	1
mmu-miR-3963	0	0	1	0	0	ELK1	0	0	-1	0	0	3	0	0	1	0	0	1	1
mmu-miR-199a-3p	1	1	1	1	1	FOXP3	0	0	-1	0	0	3	1	1	1	1	1	0	1
mmu-miR-199a-5p	1	1	1	1	1	FOXP3	0	0	-1	0	0	3	1	1	1	1	1	0	1
mmu-miR-3072	1	0	1	1	0	FOXP3	0	0	-1	0	0	3	1	0	1	1	0	0	1
mmu-miR-34a	1	0	0	0	0	FOXP3	0	0	-1	0	0	3	1	0	0	0	0	0	2
mmu-miR-3096-5p	0	1	0	0	0	GRHL2	0	0	-1	0	0	3	0	1	0	0	0	0	1
mmu-miR-27a	1	0	1	1	1	MKL1	0	1	0	0	0	3	1	0	1	1	1	0	1
mmu-let-7g	0	1	0	0	1	PRDM1	0	0	0	0	1	3	0	1	0	0	0	0	1
mmu-let-7i	1	0	1	0	1	PRDM1	0	0	0	0	1	3	1	0	1	0	0	0	1
mmu-miR-19b	1	0	0	0	0	PRDM1	0	0	0	0	1	3	1	0	0	0	0	0	1
mmu-miR-222	0	0	1	0	1	PRDM1	0	0	0	0	1	3	0	0	1	0	0	0	1
mmu-miR-3962	0	0	0	1	0	PRDM1	0	0	0	0	1	3	0	0	0	1	0	0	1
mmu-miR-3963	0	0	1	0	0	PRDM1	0	0	0	0	1	3	0	0	1	0	0	0	1
mmu-miR-494	0	0	0	1	0	PRDM1	0	0	0	0	1	3	0	0	0	1	0	0	1
mmu-miR-125a-5p	0	0	1	0	1	RBFOX2	0	0	0	-1	1	3	0	0	1	0	0	0	1
mmu-miR-3072	1	0	1	1	0	TBX2	0	0	-1	0	0	3	1	0	1	1	0	1	1
mmu-miR-3963	0	0	1	0	0	TBX2	0	0	-1	0	0	3	0	0	1	0	0	1	1
mmu-let-7e	0	1	0	0	1	ZFP473	0	0	-1	0	0	3	0	1	0	0	1	0	1
mmu-miR-27a	1	0	1	1	1	ZFP473	0	0	-1	0	0	3	1	0	1	1	1	0	1
mmu-miR-3072	1	0	1	1	0	ZFP516	0	1	-1	0	0	3	1	0	1	1	0	0	1
mmu-miR-3096b-5p	0	1	1	0	0	ZFP882	1	0	0	0	0	3	0	1	1	0	0	0	1
mmu-miR-30c	1	0	1	0	1	ZFP953	0	0	0	1	0	3	1	0	1	0	1	0	1
