# Supplementary material for: Three TF Co-expression Modules Regulate Pressure-Overload Cardiac Hypertrophy in Male Mice
Source: Sci Rep. 2017 Aug 8;7:7560. doi: 10.1038/s41598-017-07981-4 (PMC5548763; doi:10.1038/s41598-017-07981-4)
Supplement: Supplementary file 4 — ’Supplementary Dataset File 3 [file 41598_2017_7981_MOESM4_ESM.xlsx]

## Sheet: GO terms for DE genes
GO term	Description	P-value	FDR q-value	overlapped in TAB	Catogory
GO:0002376	immune system process	2.97e-09	4.42e-06	1	Biological Process
GO:0002673	regulation of acute inflammatory response	3.84e-05	0.00989	1	Biological Process
GO:0002675	positive regulation of acute inflammatory response	2.94e-06	0.00136	1	Biological Process
GO:0002682	regulation of immune system process	1.51e-05	0.00482	1	Biological Process
GO:0002684	positive regulation of immune system process	2.56e-08	3.12e-05	1	Biological Process
GO:0002685	regulation of leukocyte migration	1.91e-06	0.000985	1	Biological Process
GO:0002687	positive regulation of leukocyte migration	1.31e-06	0.000799	1	Biological Process
GO:0002688	regulation of leukocyte chemotaxis	2.6e-05	0.00759	1	Biological Process
GO:0002690	positive regulation of leukocyte chemotaxis	1.27e-05	0.00424	1	Biological Process
GO:0002819	regulation of adaptive immune response	0.000103	0.023	1	Biological Process
GO:0006811	ion transport	2.88e-05	0.00805	1	Biological Process
GO:0006812	cation transport	0.000125	0.0266	1	Biological Process
GO:0006935	chemotaxis	1.85e-06	0.00104	1	Biological Process
GO:0006952	defense response	1.96e-10	4.37e-07	1	Biological Process
GO:0006954	inflammatory response	7.7e-08	6.45e-05	1	Biological Process
GO:0006955	immune response	1.2e-08	1.61e-05	1	Biological Process
GO:0007155	cell adhesion	1.16e-09	1.94e-06	1	Biological Process
GO:0007159	leukocyte cell-cell adhesion	0.000138	0.0288	1	Biological Process
GO:0008284	positive regulation of cell proliferation	7.95e-05	0.0184	1	Biological Process
GO:0016337	single organismal cell-cell adhesion	0.00011	0.0242	1	Biological Process
GO:0022610	biological adhesion	4.89e-10	9.36e-07	1	Biological Process
GO:0030001	metal ion transport	3.58e-05	0.0094	1	Biological Process
GO:0030198	extracellular matrix organization	1.51e-05	0.00494	1	Biological Process
GO:0030199	collagen fibril organization	7.36e-06	0.00282	1	Biological Process
GO:0030335	positive regulation of cell migration	0.000157	0.0314	1	Biological Process
GO:0030595	leukocyte chemotaxis	2.57e-07	0.000192	1	Biological Process
GO:0031347	regulation of defense response	0.000217	0.0404	1	Biological Process
GO:0032103	positive regulation of response to external stimulus	4.62e-05	0.0117	1	Biological Process
GO:0032501	multicellular organismal process	5.42e-06	0.00242	1	Biological Process
GO:0042127	regulation of cell proliferation	2.06e-05	0.00627	1	Biological Process
GO:0042330	taxis	1.22e-06	0.000778	1	Biological Process
GO:0043062	extracellular structure organization	1.83e-05	0.00569	1	Biological Process
GO:0044707	single-multicellular organism process	2.85e-06	0.00142	1	Biological Process
GO:0050727	regulation of inflammatory response	2.87e-06	0.00137	1	Biological Process
GO:0050729	positive regulation of inflammatory response	5.83e-06	0.00244	1	Biological Process
GO:0050776	regulation of immune response	7.17e-06	0.00283	1	Biological Process
GO:0050778	positive regulation of immune response	1.49e-06	0.000865	1	Biological Process
GO:0050896	response to stimulus	5.48e-06	0.00237	1	Biological Process
GO:0050900	leukocyte migration	6.4e-05	0.0153	1	Biological Process
GO:0051240	positive regulation of multicellular organismal process	6.44e-06	0.00262	1	Biological Process
GO:0060326	cell chemotaxis	6.58e-07	0.000464	1	Biological Process
GO:0072678	T cell migration	0.000123	0.0267	1	Biological Process
GO:0090025	regulation of monocyte chemotaxis	1.11e-05	0.00382	1	Biological Process
GO:0090026	positive regulation of monocyte chemotaxis	9.31e-07	0.000624	1	Biological Process
GO:0097529	myeloid leukocyte migration	9.92e-06	0.0035	1	Biological Process
GO:0098602	single organism cell adhesion	6.74e-05	0.0158	1	Biological Process
GO:0098609	cell-cell adhesion	2.74e-05	0.0078	1	Biological Process
GO:1903034	regulation of response to wounding	6.28e-05	0.0153	1	Biological Process
GO:1903036	positive regulation of response to wounding	0.000149	0.0308	1	Biological Process
GO:2000147	positive regulation of cell motility	0.000244	0.0448	1	Biological Process
GO:0007606	sensory perception of chemical stimulus	2.89e-16	3.88e-12	0	Biological Process
GO:0007600	sensory perception	2.67e-15	1.79e-11	0	Biological Process
GO:0007608	sensory perception of smell	1.97e-13	8.81e-10	0	Biological Process
GO:0007186	G-protein coupled receptor signaling pathway	3.75e-13	1.26e-09	0	Biological Process
GO:0050877	neurological system process	1.83e-10	4.9e-07	0	Biological Process
GO:0050907	detection of chemical stimulus involved in sensory perception	6.1e-08	6.29e-05	0	Biological Process
GO:0009593	detection of chemical stimulus	7.1e-08	6.35e-05	0	Biological Process
GO:0050906	detection of stimulus involved in sensory perception	5.79e-08	6.46e-05	0	Biological Process
GO:0003008	system process	6.9e-08	6.6e-05	0	Biological Process
GO:0051606	detection of stimulus	1.57e-07	0.000124	0	Biological Process
GO:0031349	positive regulation of defense response	1.9e-06	0.00102	0	Biological Process
GO:0071621	granulocyte chemotaxis	9.38e-06	0.00349	0	Biological Process
GO:0042742	defense response to bacterium	9.79e-06	0.00355	0	Biological Process
GO:0010466	negative regulation of peptidase activity	2.26e-05	0.00672	0	Biological Process
GO:0050911	detection of chemical stimulus involved in sensory perception of smell	2.93e-05	0.00802	0	Biological Process
GO:0097530	granulocyte migration	3.21e-05	0.00862	0	Biological Process
GO:0009617	response to bacterium	5.04e-05	0.0125	0	Biological Process
GO:0030593	neutrophil chemotaxis	9.48e-05	0.0215	0	Biological Process
GO:0098542	defense response to other organism	0.000151	0.0306	0	Biological Process
GO:0034220	ion transmembrane transport	0.000198	0.0391	0	Biological Process
GO:1990266	neutrophil migration	0.000212	0.04	0	Biological Process
GO:0006968	cellular defense response	0.00021	0.0401	0	Biological Process
GO:0043207	response to external biotic stimulus	0.000209	0.0405	0	Biological Process
GO:0002699	positive regulation of immune effector process	0.000255	0.0462	0	Biological Process
GO:0002250	adaptive immune response	0.000265	0.0474	0	Biological Process
GO:0055085	transmembrane transport	0.000272	0.048	0	Biological Process
GO:0004896	cytokine receptor activity	2.35e-06	0.000564	1	Molecular Function
GO:0005125	cytokine activity	3.07e-08	1e-05	1	Molecular Function
GO:0005201	extracellular matrix structural constituent	4.06e-07	0.000116	1	Molecular Function
GO:0005261	cation channel activity	2.53e-08	8.87e-06	1	Molecular Function
GO:0005539	glycosaminoglycan binding	5.87e-12	5.36e-09	1	Molecular Function
GO:0008009	chemokine activity	1.24e-06	0.000315	1	Molecular Function
GO:0008201	heparin binding	3.41e-10	1.94e-07	1	Molecular Function
GO:0042379	chemokine receptor binding	4.11e-06	0.000815	1	Molecular Function
GO:0004888	transmembrane signaling receptor activity	7.83e-17	3.57e-13	0	Molecular Function
GO:0038023	signaling receptor activity	9.43e-15	2.15e-11	0	Molecular Function
GO:0004872	receptor activity	6.75e-14	1.03e-10	0	Molecular Function
GO:0004984	olfactory receptor activity	2.14e-12	2.44e-09	0	Molecular Function
GO:0004871	signal transducer activity	2.42e-11	1.84e-08	0	Molecular Function
GO:0060089	molecular transducer activity	6.62e-11	4.32e-08	0	Molecular Function
GO:0022838	substrate-specific channel activity	1.54e-09	7.79e-07	0	Molecular Function
GO:0022803	passive transmembrane transporter activity	4.1e-09	1.87e-06	0	Molecular Function
GO:0015267	channel activity	4.1e-09	1.7e-06	0	Molecular Function
GO:0005216	ion channel activity	1.05e-08	4.01e-06	0	Molecular Function
GO:0004930	G-protein coupled receptor activity	1.76e-07	5.35e-05	0	Molecular Function
GO:0022836	gated channel activity	6.33e-07	0.00017	0	Molecular Function
GO:0061134	peptidase regulator activity	2.99e-06	0.000682	0	Molecular Function
GO:0030414	peptidase inhibitor activity	3.19e-06	0.000694	0	Molecular Function
GO:0004867	serine-type endopeptidase inhibitor activity	3.33e-06	0.000692	0	Molecular Function
GO:0004866	endopeptidase inhibitor activity	1.32e-05	0.00251	0	Molecular Function
GO:0061135	endopeptidase regulator activity	2.04e-05	0.00373	0	Molecular Function
GO:0015079	potassium ion transmembrane transporter activity	3.43e-05	0.00601	0	Molecular Function
GO:1901681	sulfur compound binding	3.72e-05	0.00629	0	Molecular Function
GO:0005267	potassium channel activity	0.000113	0.0185	0	Molecular Function
GO:0043855	cyclic nucleotide-gated ion channel activity	0.000123	0.0194	0	Molecular Function
GO:0022857	transmembrane transporter activity	0.00032	0.0487	0	Molecular Function
GO:0005576	extracellular region	1.2e-32	1.92e-29	1	Cellular Component
GO:0005578	proteinaceous extracellular matrix	2.22e-16	1.19e-13	1	Cellular Component
GO:0005581	collagen trimer	9.43e-09	1.89e-06	1	Cellular Component
GO:0005615	extracellular space	4.5e-17	3.6e-14	1	Cellular Component
GO:0005886	plasma membrane	4.12e-06	0.00055	1	Cellular Component
GO:0009897	external side of plasma membrane	5.7e-05	0.00702	1	Cellular Component
GO:0031012	extracellular matrix	2.35e-16	9.39e-14	1	Cellular Component
GO:0044420	extracellular matrix component	2.46e-06	0.000359	1	Cellular Component
GO:0044459	plasma membrane part	4.88e-08	7.81e-06	1	Cellular Component
GO:0005887	integral component of plasma membrane	1.54e-09	4.92e-07	0	Cellular Component
GO:0031226	intrinsic component of plasma membrane	1.72e-09	4.58e-07	0	Cellular Component
GO:0031224	intrinsic component of membrane	3.22e-09	7.36e-07	0	Cellular Component
GO:0016021	integral component of membrane	2.2e-08	3.92e-06	0	Cellular Component
GO:0044425	membrane part	0.000204	0.0233	0	Cellular Component
GO:0044298	cell body membrane	0.000252	0.0269	0	Cellular Component

## Sheet: GO terms for TAB genes
GO term	Description	P-value	FDR q-value	overlapped in DE	Catogory
GO:0048856	anatomical structure development	3.95e-08	2.12e-05	0	Biological Process
GO:0009653	anatomical structure morphogenesis	5.09e-05	0.0062	0	Biological Process
GO:0019438	aromatic compound biosynthetic process	0.00038	0.0271	0	Biological Process
GO:0065007	biological regulation	6.05e-12	9.01e-09	0	Biological Process
GO:0006816	calcium ion transport	0.000491	0.0327	0	Biological Process
GO:0001775	cell activation	8.6e-05	0.00944	0	Biological Process
GO:0030154	cell differentiation	6.19e-07	0.000193	0	Biological Process
GO:0045165	cell fate commitment	7.35e-05	0.00821	0	Biological Process
GO:0016477	cell migration	1.89e-06	0.00047	0	Biological Process
GO:0048870	cell motility	1.14e-06	0.000317	0	Biological Process
GO:0007166	cell surface receptor signaling pathway	3.07e-05	0.00403	0	Biological Process
GO:0032989	cellular component morphogenesis	0.000809	0.0452	0	Biological Process
GO:0048869	cellular developmental process	7.86e-11	6.58e-08	0	Biological Process
GO:0009987	cellular process	0.000495	0.0327	0	Biological Process
GO:0070887	cellular response to chemical stimulus	6.36e-05	0.00735	0	Biological Process
GO:0071310	cellular response to organic substance	0.000374	0.0268	0	Biological Process
GO:0051716	cellular response to stimulus	0.000123	0.0115	0	Biological Process
GO:0070098	chemokine-mediated signaling pathway	0.000796	0.0452	0	Biological Process
GO:0035988	chondrocyte proliferation	0.000595	0.0362	0	Biological Process
GO:0001816	cytokine production	0.000235	0.0188	0	Biological Process
GO:0019221	cytokine-mediated signaling pathway	0.000116	0.0109	0	Biological Process
GO:0032502	developmental process	6.29e-13	2.81e-09	0	Biological Process
GO:0048704	embryonic skeletal system morphogenesis	0.000336	0.0249	0	Biological Process
GO:0008347	glial cell migration	0.000157	0.0139	0	Biological Process
GO:0018130	heterocycle biosynthetic process	0.000437	0.0297	0	Biological Process
GO:0048872	homeostasis of number of cells	0.000879	0.0479	0	Biological Process
GO:0034109	homotypic cell-cell adhesion	6.81e-05	0.00773	0	Biological Process
GO:0002429	immune response-activating cell surface receptor signaling pathway	0.000868	0.0475	0	Biological Process
GO:0045321	leukocyte activation	0.000372	0.0268	0	Biological Process
GO:0070486	leukocyte aggregation	6.94e-05	0.00781	0	Biological Process
GO:0040011	locomotion	2.13e-07	8.66e-05	0	Biological Process
GO:0071593	lymphocyte aggregation	0.000486	0.0325	0	Biological Process
GO:0072676	lymphocyte migration	4.21e-05	0.00532	0	Biological Process
GO:0048246	macrophage chemotaxis	0.00066	0.0384	0	Biological Process
GO:1903046	meiotic cell cycle process	0.000584	0.0358	0	Biological Process
GO:0006928	movement of cell or subcellular component	6.82e-08	3.26e-05	0	Biological Process
GO:0043066	negative regulation of apoptotic process	0.000685	0.0394	0	Biological Process
GO:0048519	negative regulation of biological process	2.96e-08	1.65e-05	0	Biological Process
GO:0060548	negative regulation of cell death	0.000544	0.0344	0	Biological Process
GO:0008285	negative regulation of cell proliferation	2.77e-06	0.000675	0	Biological Process
GO:0048523	negative regulation of cellular process	2.11e-08	1.29e-05	0	Biological Process
GO:0031348	negative regulation of defense response	0.000173	0.0151	0	Biological Process
GO:0051093	negative regulation of developmental process	0.00031	0.0232	0	Biological Process
GO:1903225	negative regulation of endodermal cell differentiation	0.000554	0.0345	0	Biological Process
GO:0002683	negative regulation of immune system process	0.000249	0.0195	0	Biological Process
GO:0050728	negative regulation of inflammatory response	2.77e-05	0.00371	0	Biological Process
GO:0051241	negative regulation of multicellular organismal process	3.51e-05	0.00453	0	Biological Process
GO:0043069	negative regulation of programmed cell death	0.000806	0.0454	0	Biological Process
GO:0048585	negative regulation of response to stimulus	2.33e-05	0.00329	0	Biological Process
GO:1903035	negative regulation of response to wounding	3.8e-05	0.00485	0	Biological Process
GO:0023057	negative regulation of signaling	0.000809	0.0454	0	Biological Process
GO:0030182	neuron differentiation	1.81e-06	0.000458	0	Biological Process
GO:0038179	neurotrophin signaling pathway	0.000618	0.0363	0	Biological Process
GO:0000280	nuclear division	0.000279	0.0211	0	Biological Process
GO:0097659	nucleic acid-templated transcription	0.000111	0.0105	0	Biological Process
GO:0034654	nucleobase-containing compound biosynthetic process	0.000214	0.0176	0	Biological Process
GO:0048285	organelle fission	0.000839	0.0463	0	Biological Process
GO:1901362	organic cyclic compound biosynthetic process	0.000203	0.0168	0	Biological Process
GO:0043065	positive regulation of apoptotic process	0.000103	0.0104	0	Biological Process
GO:0048520	positive regulation of behavior	0.000215	0.0176	0	Biological Process
GO:0048518	positive regulation of biological process	7.34e-12	9.83e-09	0	Biological Process
GO:0009891	positive regulation of biosynthetic process	0.000613	0.0367	0	Biological Process
GO:0050867	positive regulation of cell activation	0.000177	0.0153	0	Biological Process
GO:0045785	positive regulation of cell adhesion	6.17e-05	0.00719	0	Biological Process
GO:0010647	positive regulation of cell communication	0.000448	0.0302	0	Biological Process
GO:0010942	positive regulation of cell death	0.000193	0.0161	0	Biological Process
GO:0010720	positive regulation of cell development	1.01e-06	0.000287	0	Biological Process
GO:0045597	positive regulation of cell differentiation	3.57e-11	3.41e-08	0	Biological Process
GO:0051781	positive regulation of cell division	0.000108	0.0105	0	Biological Process
GO:0022409	positive regulation of cell-cell adhesion	0.000104	0.0105	0	Biological Process
GO:0051272	positive regulation of cellular component movement	3.11e-06	0.000745	0	Biological Process
GO:0031325	positive regulation of cellular metabolic process	0.000277	0.0212	0	Biological Process
GO:0048522	positive regulation of cellular process	7.77e-13	2.6e-09	0	Biological Process
GO:0050921	positive regulation of chemotaxis	9.16e-05	0.0099	0	Biological Process
GO:0001819	positive regulation of cytokine production	0.000162	0.0143	0	Biological Process
GO:0051094	positive regulation of developmental process	1.72e-11	2.1e-08	0	Biological Process
GO:0010628	positive regulation of gene expression	0.000503	0.033	0	Biological Process
GO:1903708	positive regulation of hemopoiesis	1.95e-05	0.0029	0	Biological Process
GO:0034112	positive regulation of homotypic cell-cell adhesion	0.000617	0.0366	0	Biological Process
GO:0050718	positive regulation of interleukin-1 beta secretion	0.000513	0.0331	0	Biological Process
GO:0050716	positive regulation of interleukin-1 secretion	0.000513	0.0332	0	Biological Process
GO:0043270	positive regulation of ion transport	9.18e-05	0.00984	0	Biological Process
GO:0002696	positive regulation of leukocyte activation	0.000156	0.0139	0	Biological Process
GO:1903039	positive regulation of leukocyte cell-cell adhesion	0.000277	0.0211	0	Biological Process
GO:1902107	positive regulation of leukocyte differentiation	5.48e-05	0.0065	0	Biological Process
GO:0040017	positive regulation of locomotion	1.18e-05	0.00198	0	Biological Process
GO:0051251	positive regulation of lymphocyte activation	0.000417	0.0288	0	Biological Process
GO:0045621	positive regulation of lymphocyte differentiation	5.67e-05	0.00666	0	Biological Process
GO:0010604	positive regulation of macromolecule metabolic process	0.00015	0.0136	0	Biological Process
GO:0010759	positive regulation of macrophage chemotaxis	0.000182	0.0156	0	Biological Process
GO:0009893	positive regulation of metabolic process	0.000138	0.0126	0	Biological Process
GO:0051962	positive regulation of nervous system development	1.14e-05	0.00194	0	Biological Process
GO:0002052	positive regulation of neuroblast proliferation	0.000742	0.0423	0	Biological Process
GO:0050769	positive regulation of neurogenesis	2.59e-05	0.0035	0	Biological Process
GO:0043525	positive regulation of neuron apoptotic process	0.000113	0.0106	0	Biological Process
GO:1901216	positive regulation of neuron death	0.000191	0.016	0	Biological Process
GO:0045935	positive regulation of nucleobase-containing compound metabolic process	0.000634	0.0371	0	Biological Process
GO:0045937	positive regulation of phosphate metabolic process	0.000106	0.0105	0	Biological Process
GO:0010562	positive regulation of phosphorus metabolic process	0.000106	0.0105	0	Biological Process
GO:0042327	positive regulation of phosphorylation	0.000229	0.0185	0	Biological Process
GO:0043068	positive regulation of programmed cell death	0.000138	0.0127	0	Biological Process
GO:0031401	positive regulation of protein modification process	0.000605	0.0366	0	Biological Process
GO:0001934	positive regulation of protein phosphorylation	0.000176	0.0153	0	Biological Process
GO:0048584	positive regulation of response to stimulus	9.65e-06	0.00168	0	Biological Process
GO:0009967	positive regulation of signal transduction	0.000188	0.0158	0	Biological Process
GO:0023056	positive regulation of signaling	0.000265	0.0204	0	Biological Process
GO:0048661	positive regulation of smooth muscle cell proliferation	0.000398	0.0282	0	Biological Process
GO:0045582	positive regulation of T cell differentiation	9.61e-05	0.0101	0	Biological Process
GO:0033089	positive regulation of T cell differentiation in thymus	9.8e-05	0.0101	0	Biological Process
GO:2000400	positive regulation of thymocyte aggregation	9.8e-05	0.0102	0	Biological Process
GO:0002822	regulation of adaptive immune response based on somatic recombination of immune receptors built from immunoglobulin superfamily domains	0.000345	0.0252	0	Biological Process
GO:0022603	regulation of anatomical structure morphogenesis	0.000401	0.0283	0	Biological Process
GO:0042981	regulation of apoptotic process	5.78e-06	0.00117	0	Biological Process
GO:0050864	regulation of B cell activation	1.62e-05	0.00255	0	Biological Process
GO:0050789	regulation of biological process	2.38e-11	2.66e-08	0	Biological Process
GO:0070167	regulation of biomineral tissue development	0.000678	0.0392	0	Biological Process
GO:0009889	regulation of biosynthetic process	3.87e-06	0.000865	0	Biological Process
GO:0030500	regulation of bone mineralization	0.000341	0.0251	0	Biological Process
GO:0050865	regulation of cell activation	6.75e-06	0.00129	0	Biological Process
GO:0030155	regulation of cell adhesion	9.32e-05	0.00991	0	Biological Process
GO:0010646	regulation of cell communication	1.95e-05	0.00293	0	Biological Process
GO:0051726	regulation of cell cycle	0.000125	0.0116	0	Biological Process
GO:0010941	regulation of cell death	5.69e-06	0.00117	0	Biological Process
GO:0060284	regulation of cell development	9e-06	0.00161	0	Biological Process
GO:0045595	regulation of cell differentiation	3.24e-10	2.41e-07	0	Biological Process
GO:0030334	regulation of cell migration	8.74e-06	0.00158	0	Biological Process
GO:2000145	regulation of cell motility	2.57e-05	0.00356	0	Biological Process
GO:0022407	regulation of cell-cell adhesion	0.000433	0.0296	0	Biological Process
GO:0031326	regulation of cellular biosynthetic process	7.15e-06	0.00133	0	Biological Process
GO:0051270	regulation of cellular component movement	2.11e-05	0.00301	0	Biological Process
GO:2000112	regulation of cellular macromolecule biosynthetic process	2.8e-05	0.00372	0	Biological Process
GO:0031323	regulation of cellular metabolic process	4.25e-07	0.00015	0	Biological Process
GO:0050794	regulation of cellular process	1.33e-13	8.91e-10	0	Biological Process
GO:0050920	regulation of chemotaxis	0.000844	0.0464	0	Biological Process
GO:0050793	regulation of developmental process	5.77e-11	5.16e-08	0	Biological Process
GO:0048145	regulation of fibroblast proliferation	0.000796	0.045	0	Biological Process
GO:0010468	regulation of gene expression	3.33e-06	0.000768	0	Biological Process
GO:0071622	regulation of granulocyte chemotaxis	0.000821	0.0455	0	Biological Process
GO:1903706	regulation of hemopoiesis	0.000409	0.0285	0	Biological Process
GO:0032844	regulation of homeostatic process	9.01e-05	0.00981	0	Biological Process
GO:0034110	regulation of homotypic cell-cell adhesion	0.000494	0.0328	0	Biological Process
GO:0043269	regulation of ion transport	0.000248	0.0195	0	Biological Process
GO:0002694	regulation of leukocyte activation	1.27e-05	0.00207	0	Biological Process
GO:1903037	regulation of leukocyte cell-cell adhesion	0.000416	0.0289	0	Biological Process
GO:0032879	regulation of localization	0.000615	0.0366	0	Biological Process
GO:0040012	regulation of locomotion	1.29e-05	0.00207	0	Biological Process
GO:0051249	regulation of lymphocyte activation	2.48e-05	0.00346	0	Biological Process
GO:0045619	regulation of lymphocyte differentiation	0.000508	0.0332	0	Biological Process
GO:0010556	regulation of macromolecule biosynthetic process	1.28e-05	0.00207	0	Biological Process
GO:0060255	regulation of macromolecule metabolic process	7.86e-08	3.63e-05	0	Biological Process
GO:0019222	regulation of metabolic process	3.51e-07	0.000134	0	Biological Process
GO:0071675	regulation of mononuclear cell migration	0.000513	0.0334	0	Biological Process
GO:2000026	regulation of multicellular organismal development	3.12e-11	3.21e-08	0	Biological Process
GO:0051239	regulation of multicellular organismal process	2.05e-10	1.62e-07	0	Biological Process
GO:0051960	regulation of nervous system development	0.000103	0.0105	0	Biological Process
GO:2000177	regulation of neural precursor cell proliferation	9.68e-05	0.0101	0	Biological Process
GO:0050767	regulation of neurogenesis	0.000216	0.0175	0	Biological Process
GO:0043523	regulation of neuron apoptotic process	0.000727	0.0416	0	Biological Process
GO:1901214	regulation of neuron death	0.000261	0.0202	0	Biological Process
GO:0051171	regulation of nitrogen compound metabolic process	6.53e-06	0.00129	0	Biological Process
GO:1903506	regulation of nucleic acid-templated transcription	6.95e-07	0.000207	0	Biological Process
GO:0019219	regulation of nucleobase-containing compound metabolic process	2.08e-07	8.72e-05	0	Biological Process
GO:0030278	regulation of ossification	4.55e-05	0.0056	0	Biological Process
GO:0042325	regulation of phosphorylation	0.000602	0.0365	0	Biological Process
GO:0080090	regulation of primary metabolic process	5.37e-08	2.77e-05	0	Biological Process
GO:0002700	regulation of production of molecular mediator of immune response	0.000549	0.0345	0	Biological Process
GO:0043067	regulation of programmed cell death	4.51e-06	0.00099	0	Biological Process
GO:0001932	regulation of protein phosphorylation	0.000237	0.0188	0	Biological Process
GO:0032101	regulation of response to external stimulus	0.000421	0.0289	0	Biological Process
GO:0048583	regulation of response to stimulus	5.97e-06	0.00119	0	Biological Process
GO:2001141	regulation of RNA biosynthetic process	5.67e-07	0.000181	0	Biological Process
GO:0051252	regulation of RNA metabolic process	1.79e-06	0.000462	0	Biological Process
GO:0009966	regulation of signal transduction	8.35e-06	0.00153	0	Biological Process
GO:0023051	regulation of signaling	4.67e-06	0.00101	0	Biological Process
GO:0050863	regulation of T cell activation	0.00053	0.0337	0	Biological Process
GO:0045580	regulation of T cell differentiation	0.00066	0.0383	0	Biological Process
GO:0006355	regulation of transcription, DNA-templated	1.15e-06	0.000315	0	Biological Process
GO:0010574	regulation of vascular endothelial growth factor production	0.000618	0.0365	0	Biological Process
GO:0042221	response to chemical	0.000259	0.0202	0	Biological Process
GO:0009719	response to endogenous stimulus	4.33e-05	0.00543	0	Biological Process
GO:0071774	response to fibroblast growth factor	0.000315	0.0235	0	Biological Process
GO:0010033	response to organic substance	0.000106	0.0104	0	Biological Process
GO:0006950	response to stress	0.000151	0.0135	0	Biological Process
GO:0009611	response to wounding	1.26e-05	0.00209	0	Biological Process
GO:0032774	RNA biosynthetic process	0.000185	0.0157	0	Biological Process
GO:0044763	single-organism cellular process	3.49e-07	0.000138	0	Biological Process
GO:0044767	single-organism developmental process	1.49e-12	2.85e-09	0	Biological Process
GO:0044699	single-organism process	9.07e-06	0.0016	0	Biological Process
GO:0001501	skeletal system development	0.000279	0.021	0	Biological Process
GO:0042110	T cell activation	0.00082	0.0456	0	Biological Process
GO:0070489	T cell aggregation	0.000402	0.0282	0	Biological Process
GO:0035989	tendon development	0.000554	0.0344	0	Biological Process
GO:0006351	transcription, DNA-templated	0.000107	0.0104	0	Biological Process
GO:0060707	trophoblast giant cell differentiation	0.000513	0.0329	0	Biological Process
GO:0042060	wound healing	6.71e-06	0.0013	0	Biological Process
GO:0002246	wound healing involved in inflammatory response	0.000554	0.0347	0	Biological Process
GO:0042127	regulation of cell proliferation	1.04e-13	1.39e-09	1	Biological Process
GO:0007155	cell adhesion	9.54e-13	2.13e-09	1	Biological Process
GO:0022610	biological adhesion	8.15e-13	2.19e-09	1	Biological Process
GO:0051240	positive regulation of multicellular organismal process	5.58e-12	9.35e-09	1	Biological Process
GO:0002684	positive regulation of immune system process	2.18e-09	1.54e-06	1	Biological Process
GO:0008284	positive regulation of cell proliferation	2.37e-09	1.59e-06	1	Biological Process
GO:0098609	cell-cell adhesion	1.02e-08	6.51e-06	1	Biological Process
GO:0002376	immune system process	2.3e-08	1.34e-05	1	Biological Process
GO:0042330	taxis	5.52e-08	2.74e-05	1	Biological Process
GO:0006935	chemotaxis	1.22e-07	5.44e-05	1	Biological Process
GO:0002682	regulation of immune system process	1.62e-07	6.98e-05	1	Biological Process
GO:0030198	extracellular matrix organization	4.13e-07	0.00015	1	Biological Process
GO:0030199	collagen fibril organization	4.03e-07	0.00015	1	Biological Process
GO:0043062	extracellular structure organization	4.82e-07	0.000166	1	Biological Process
GO:0050727	regulation of inflammatory response	5.31e-07	0.000178	1	Biological Process
GO:1903034	regulation of response to wounding	5.55e-07	0.000181	1	Biological Process
GO:0016337	single organismal cell-cell adhesion	6.84e-07	0.000208	1	Biological Process
GO:0060326	cell chemotaxis	7.92e-07	0.000231	1	Biological Process
GO:0098602	single organism cell adhesion	1.3e-06	0.00035	1	Biological Process
GO:0030335	positive regulation of cell migration	1.47e-06	0.000386	1	Biological Process
GO:2000147	positive regulation of cell motility	3.33e-06	0.000756	1	Biological Process
GO:0050776	regulation of immune response	3.28e-06	0.000772	1	Biological Process
GO:0002685	regulation of leukocyte migration	5.43e-06	0.00114	1	Biological Process
GO:0002687	positive regulation of leukocyte migration	5.37e-06	0.00114	1	Biological Process
GO:0030595	leukocyte chemotaxis	7.01e-06	0.00132	1	Biological Process
GO:0006955	immune response	1.06e-05	0.00182	1	Biological Process
GO:0007159	leukocyte cell-cell adhesion	1.69e-05	0.00263	1	Biological Process
GO:0002819	regulation of adaptive immune response	1.82e-05	0.0028	1	Biological Process
GO:0050778	positive regulation of immune response	1.85e-05	0.00282	1	Biological Process
GO:0002690	positive regulation of leukocyte chemotaxis	1.95e-05	0.00288	1	Biological Process
GO:0002688	regulation of leukocyte chemotaxis	2.06e-05	0.00297	1	Biological Process
GO:0072678	T cell migration	2.06e-05	0.003	1	Biological Process
GO:0002673	regulation of acute inflammatory response	2.59e-05	0.00354	1	Biological Process
GO:0032103	positive regulation of response to external stimulus	3.42e-05	0.00445	1	Biological Process
GO:0050900	leukocyte migration	4.51e-05	0.00559	1	Biological Process
GO:0090026	positive regulation of monocyte chemotaxis	5.1e-05	0.00616	1	Biological Process
GO:0050896	response to stimulus	5.23e-05	0.00626	1	Biological Process
GO:0090025	regulation of monocyte chemotaxis	6.75e-05	0.00773	1	Biological Process
GO:0006952	defense response	7.79e-05	0.00863	1	Biological Process
GO:0002675	positive regulation of acute inflammatory response	0.000104	0.0104	1	Biological Process
GO:0044707	single-multicellular organism process	0.000109	0.0104	1	Biological Process
GO:0032501	multicellular organismal process	0.000177	0.0152	1	Biological Process
GO:0006811	ion transport	0.000234	0.0188	1	Biological Process
GO:0006954	inflammatory response	0.000356	0.0259	1	Biological Process
GO:1903036	positive regulation of response to wounding	0.000359	0.026	1	Biological Process
GO:0050729	positive regulation of inflammatory response	0.000443	0.03	1	Biological Process
GO:0006812	cation transport	0.000525	0.0335	1	Biological Process
GO:0031347	regulation of defense response	0.000568	0.0351	1	Biological Process
GO:0097529	myeloid leukocyte migration	0.000575	0.0353	1	Biological Process
GO:0030001	metal ion transport	0.000607	0.0365	1	Biological Process
GO:0005488	binding	6.63e-05	0.0159	0	Molecular Function
GO:0004950	chemokine receptor activity	0.000147	0.0279	0	Molecular Function
GO:0001047	core promoter binding	3.12e-05	0.00949	0	Molecular Function
GO:0001159	core promoter proximal region DNA binding	0.000109	0.0216	0	Molecular Function
GO:0000987	core promoter proximal region sequence-specific DNA binding	9.31e-05	0.0193	0	Molecular Function
GO:0003677	DNA binding	3.07e-07	0.000156	0	Molecular Function
GO:0003690	double-stranded DNA binding	5.07e-05	0.0136	0	Molecular Function
GO:0001968	fibronectin binding	0.000273	0.0402	0	Molecular Function
GO:0001637	G-protein coupled chemoattractant receptor activity	0.000147	0.0268	0	Molecular Function
GO:0005540	hyaluronic acid binding	0.000232	0.0353	0	Molecular Function
GO:0001071	nucleic acid binding transcription factor activity	2.97e-07	0.000194	0	Molecular Function
GO:0005515	protein binding	1.06e-07	0.000162	0	Molecular Function
GO:0000975	regulatory region DNA binding	2.72e-07	0.000207	0	Molecular Function
GO:0001067	regulatory region nucleic acid binding	1.74e-07	0.000198	0	Molecular Function
GO:0000978	RNA polymerase II core promoter proximal region sequence-specific DNA binding	0.0003	0.0428	0	Molecular Function
GO:0001012	RNA polymerase II regulatory region DNA binding	8.61e-05	0.0187	0	Molecular Function
GO:0000977	RNA polymerase II regulatory region sequence-specific DNA binding	6.27e-05	0.0159	0	Molecular Function
GO:0000981	RNA polymerase II transcription factor activity, sequence-specific DNA binding	5.27e-06	0.00185	0	Molecular Function
GO:0043565	sequence-specific DNA binding	8.53e-10	3.89e-06	0	Molecular Function
GO:1990837	sequence-specific double-stranded DNA binding	4.43e-06	0.00169	0	Molecular Function
GO:0000982	transcription factor activity, RNA polymerase II core promoter proximal region sequence-specific binding	0.000202	0.0319	0	Molecular Function
GO:0003700	transcription factor activity, sequence-specific DNA binding	2.97e-07	0.000169	0	Molecular Function
GO:0044212	transcription regulatory region DNA binding	2.2e-07	0.0002	0	Molecular Function
GO:0000976	transcription regulatory region sequence-specific DNA binding	2.4e-06	0.000996	0	Molecular Function
GO:0005261	cation channel activity	0.000193	0.0327	1	Molecular Function
GO:0008009	chemokine activity	0.0002	0.0325	1	Molecular Function
GO:0042379	chemokine receptor binding	0.000167	0.0292	1	Molecular Function
GO:0005125	cytokine activity	8.41e-05	0.0192	1	Molecular Function
GO:0004896	cytokine receptor activity	1.11e-06	0.000508	1	Molecular Function
GO:0005201	extracellular matrix structural constituent	2e-05	0.00653	1	Molecular Function
GO:0005539	glycosaminoglycan binding	4.77e-08	0.000109	1	Molecular Function
GO:0008201	heparin binding	3.9e-05	0.0111	1	Molecular Function
GO:0005578	proteinaceous extracellular matrix	1.16e-10	1.86e-07	1	Cellular Component
GO:0031012	extracellular matrix	1.25e-10	1e-07	1	Cellular Component
GO:0005576	extracellular region	4.55e-10	2.43e-07	1	Cellular Component
GO:0005886	plasma membrane	3.82e-07	0.000153	1	Cellular Component
GO:0005581	collagen trimer	1.11e-06	0.000356	1	Cellular Component
GO:0044459	plasma membrane part	8.6e-06	0.00229	1	Cellular Component
GO:0005615	extracellular space	1.75e-05	0.004	1	Cellular Component
GO:0044420	extracellular matrix component	2.01e-05	0.00401	1	Cellular Component
GO:0009897	external side of plasma membrane	0.000129	0.023	1	Cellular Component
